# Supplementary material for: Critical evaluation of three cryo-EM structures of particulate methane monooxygenase by quantum refinement
Source: Acta Crystallogr D Struct Biol. 2025 Oct 8;81(Pt 11):605–20. doi: 10.1107/S2059798325008356 (PMC12576850; doi:10.1107/S2059798325008356)
Supplement: Supplementary file 2 [file d-81-00605-sup2.zip]

Archive with 174 entries (170 files):
- Coordinates/
- __MACOSX/._Coordinates
- Coordinates/7ev9/
- __MACOSX/Coordinates/._7ev9
- Coordinates/.DS_Store
- __MACOSX/Coordinates/._.DS_Store
- Coordinates/7s4j/
- __MACOSX/Coordinates/._7s4j
- Coordinates/7s4h/
- __MACOSX/Coordinates/._7s4h
- Coordinates/7ev9/7ev9_CUB_Cu1_Cu1_qm.pdb
- __MACOSX/Coordinates/7ev9/._7ev9_CUB_Cu1_Cu1_qm.pdb
- Coordinates/7ev9/7ev9_CUE_HOH_Cu1_qm.pdb
- __MACOSX/Coordinates/7ev9/._7ev9_CUE_HOH_Cu1_qm.pdb
- Coordinates/7ev9/7ev9_CU505-506_Cu1_Cu2_qm.pdb
- __MACOSX/Coordinates/7ev9/._7ev9_CU505-506_Cu1_Cu2_qm.pdb
- Coordinates/7ev9/7ev9_CU505-506_HOH_Cu2_qm.pdb
- __MACOSX/Coordinates/7ev9/._7ev9_CU505-506_HOH_Cu2_qm.pdb
- Coordinates/7ev9/7ev9_CU504_Cu1_qr.pdb
- __MACOSX/Coordinates/7ev9/._7ev9_CU504_Cu1_qr.pdb
- Coordinates/7ev9/7ev9_CU505-506_Cu1_HOH_qr.pdb
- __MACOSX/Coordinates/7ev9/._7ev9_CU505-506_Cu1_HOH_qr.pdb
- Coordinates/7ev9/7ev9_CU505-506_HOH_qr.pdb
- __MACOSX/Coordinates/7ev9/._7ev9_CU505-506_HOH_qr.pdb
- Coordinates/7ev9/7ev9_CUE_Cu1_Cu1_qm.pdb
- __MACOSX/Coordinates/7ev9/._7ev9_CUE_Cu1_Cu1_qm.pdb
- Coordinates/7ev9/7ev9_CUA_Cu1_qm.pdb
- __MACOSX/Coordinates/7ev9/._7ev9_CUA_Cu1_qm.pdb
- Coordinates/7ev9/7ev9_CUB-only1CU_Cu1_qm.pdb
- __MACOSX/Coordinates/7ev9/._7ev9_CUB-only1CU_Cu1_qm.pdb
- Coordinates/7ev9/7ev9_CU505-506_Cu2_Cu2_qr.pdb
- __MACOSX/Coordinates/7ev9/._7ev9_CU505-506_Cu2_Cu2_qr.pdb
- Coordinates/7ev9/.DS_Store
- __MACOSX/Coordinates/7ev9/._.DS_Store
- Coordinates/7ev9/7ev9_CU505-506_Cu2_HOH_qm.pdb
- __MACOSX/Coordinates/7ev9/._7ev9_CU505-506_Cu2_HOH_qm.pdb
- Coordinates/7ev9/7ev9_CUB_Cu2_Cu2_qm.pdb
- __MACOSX/Coordinates/7ev9/._7ev9_CUB_Cu2_Cu2_qm.pdb
- Coordinates/7ev9/7ev9_CUE_Cu2_HOH_qr.pdb
- __MACOSX/Coordinates/7ev9/._7ev9_CUE_Cu2_HOH_qr.pdb
- Coordinates/7ev9/7ev9_CUB-only1CU_Cu2_qr.pdb
- __MACOSX/Coordinates/7ev9/._7ev9_CUB-only1CU_Cu2_qr.pdb
- Coordinates/7ev9/7ev9_CUE_Cu2_Cu2_qm.pdb
- __MACOSX/Coordinates/7ev9/._7ev9_CUE_Cu2_Cu2_qm.pdb
- Coordinates/7ev9/7ev9_CUB_Cu1_Cu2_qr.pdb
- __MACOSX/Coordinates/7ev9/._7ev9_CUB_Cu1_Cu2_qr.pdb
- Coordinates/7ev9/7ev9_CU504_HOH_qr.pdb
- __MACOSX/Coordinates/7ev9/._7ev9_CU504_HOH_qr.pdb
- Coordinates/7ev9/7ev9_CU505-506_Cu1_Cu1_qr.pdb
- __MACOSX/Coordinates/7ev9/._7ev9_CU505-506_Cu1_Cu1_qr.pdb
- Coordinates/7ev9/7ev9_CUE_HOH_Cu2_qr.pdb
- __MACOSX/Coordinates/7ev9/._7ev9_CUE_HOH_Cu2_qr.pdb
- Coordinates/7ev9/7ev9_CUE_Cu1_HOH_qm.pdb
- __MACOSX/Coordinates/7ev9/._7ev9_CUE_Cu1_HOH_qm.pdb
- Coordinates/7ev9/7ev9_CUE_Cu1_Cu2_qr.pdb
- __MACOSX/Coordinates/7ev9/._7ev9_CUE_Cu1_Cu2_qr.pdb
- Coordinates/7ev9/7ev9_CUA_Cu2_qr.pdb
- __MACOSX/Coordinates/7ev9/._7ev9_CUA_Cu2_qr.pdb
- Coordinates/7ev9/7ev9_CU505-506_HOH_Cu1_qr.pdb
- __MACOSX/Coordinates/7ev9/._7ev9_CU505-506_HOH_Cu1_qr.pdb
- Coordinates/7ev9/7ev9_CU504_Cu2_qm.pdb
- __MACOSX/Coordinates/7ev9/._7ev9_CU504_Cu2_qm.pdb
- Coordinates/7ev9/7ev9_CUE_2HOH_qr.pdb
- __MACOSX/Coordinates/7ev9/._7ev9_CUE_2HOH_qr.pdb
- Coordinates/7ev9/7ev9_CUB-only1CU_Cu2_qm.pdb
- __MACOSX/Coordinates/7ev9/._7ev9_CUB-only1CU_Cu2_qm.pdb
- Coordinates/7ev9/7ev9_CUE_Cu2_HOH_qm.pdb
- __MACOSX/Coordinates/7ev9/._7ev9_CUE_Cu2_HOH_qm.pdb
- Coordinates/7ev9/7ev9_CUB_Cu2_Cu2_qr.pdb
- __MACOSX/Coordinates/7ev9/._7ev9_CUB_Cu2_Cu2_qr.pdb
- Coordinates/7ev9/7ev9_CUE_Cu2_Cu2_qr.pdb
- __MACOSX/Coordinates/7ev9/._7ev9_CUE_Cu2_Cu2_qr.pdb
- Coordinates/7ev9/7ev9_CUE_Cu1_HOH_qr.pdb
- __MACOSX/Coordinates/7ev9/._7ev9_CUE_Cu1_HOH_qr.pdb
- Coordinates/7ev9/7ev9_CUE_HOH_Cu2_qm.pdb
- __MACOSX/Coordinates/7ev9/._7ev9_CUE_HOH_Cu2_qm.pdb
- Coordinates/7ev9/7ev9_CU505-506_Cu1_Cu1_qm.pdb
- __MACOSX/Coordinates/7ev9/._7ev9_CU505-506_Cu1_Cu1_qm.pdb
- Coordinates/7ev9/7ev9_CU504_HOH_qm.pdb
- __MACOSX/Coordinates/7ev9/._7ev9_CU504_HOH_qm.pdb
- Coordinates/7ev9/7ev9_CUB_Cu1_Cu2_qm.pdb
- __MACOSX/Coordinates/7ev9/._7ev9_CUB_Cu1_Cu2_qm.pdb
- Coordinates/7ev9/7ev9_CUE_2HOH_qm.pdb
- __MACOSX/Coordinates/7ev9/._7ev9_CUE_2HOH_qm.pdb
- Coordinates/7ev9/7ev9_CU505-506_HOH_Cu1_qm.pdb
- __MACOSX/Coordinates/7ev9/._7ev9_CU505-506_HOH_Cu1_qm.pdb
- Coordinates/7ev9/7ev9_CU504_Cu2_qr.pdb
- __MACOSX/Coordinates/7ev9/._7ev9_CU504_Cu2_qr.pdb
- Coordinates/7ev9/7ev9_CUA_Cu2_qm.pdb
- __MACOSX/Coordinates/7ev9/._7ev9_CUA_Cu2_qm.pdb
- Coordinates/7ev9/7ev9_CUE_Cu1_Cu2_qm.pdb
- __MACOSX/Coordinates/7ev9/._7ev9_CUE_Cu1_Cu2_qm.pdb
- Coordinates/7ev9/7ev9_CU505-506_Cu1_Cu2_qr.pdb
- __MACOSX/Coordinates/7ev9/._7ev9_CU505-506_Cu1_Cu2_qr.pdb
- Coordinates/7ev9/7ev9_CUE_HOH_Cu1_qr.pdb
- __MACOSX/Coordinates/7ev9/._7ev9_CUE_HOH_Cu1_qr.pdb
- Coordinates/7ev9/7ev9_CUB_Cu1_Cu1_qr.pdb
- __MACOSX/Coordinates/7ev9/._7ev9_CUB_Cu1_Cu1_qr.pdb
- Coordinates/7ev9/7ev9_CUA_Cu1_qr.pdb
- __MACOSX/Coordinates/7ev9/._7ev9_CUA_Cu1_qr.pdb
- Coordinates/7ev9/7ev9_CUE_Cu2_Cu2_qr_b.pdb
- __MACOSX/Coordinates/7ev9/._7ev9_CUE_Cu2_Cu2_qr_b.pdb
- Coordinates/7ev9/7ev9_CUE_Cu1_Cu1_qr.pdb
- __MACOSX/Coordinates/7ev9/._7ev9_CUE_Cu1_Cu1_qr.pdb
- Coordinates/7ev9/7ev9_CU505-506_HOH_qm.pdb
- __MACOSX/Coordinates/7ev9/._7ev9_CU505-506_HOH_qm.pdb
- Coordinates/7ev9/7ev9_CU505-506_Cu1_HOH_qm.pdb
- __MACOSX/Coordinates/7ev9/._7ev9_CU505-506_Cu1_HOH_qm.pdb
- Coordinates/7ev9/7ev9_CU505-506_HOH_Cu2_qr.pdb
- __MACOSX/Coordinates/7ev9/._7ev9_CU505-506_HOH_Cu2_qr.pdb
- Coordinates/7ev9/7ev9_CU504_Cu1_qm.pdb
- __MACOSX/Coordinates/7ev9/._7ev9_CU504_Cu1_qm.pdb
- Coordinates/7ev9/7ev9_CUE_Cu2_Cu2_qm_b.pdb
- __MACOSX/Coordinates/7ev9/._7ev9_CUE_Cu2_Cu2_qm_b.pdb
- Coordinates/7ev9/7ev9_CU505-506_Cu2_Cu2_qm.pdb
- __MACOSX/Coordinates/7ev9/._7ev9_CU505-506_Cu2_Cu2_qm.pdb
- Coordinates/7ev9/7ev9_CUB-only1CU_Cu1_qr.pdb
- __MACOSX/Coordinates/7ev9/._7ev9_CUB-only1CU_Cu1_qr.pdb
- Coordinates/7ev9/7ev9_CU505-506_Cu2_HOH_qr.pdb
- __MACOSX/Coordinates/7ev9/._7ev9_CU505-506_Cu2_HOH_qr.pdb
- Coordinates/7s4j/7s4j_CUB_Cu2_qr.pdb
- __MACOSX/Coordinates/7s4j/._7s4j_CUB_Cu2_qr.pdb
- Coordinates/7s4j/7s4j_CUC_Cu1_qr.pdb
- __MACOSX/Coordinates/7s4j/._7s4j_CUC_Cu1_qr.pdb
- Coordinates/7s4j/7s4j_CUA_Cu2_qm.pdb
- __MACOSX/Coordinates/7s4j/._7s4j_CUA_Cu2_qm.pdb
- Coordinates/7s4j/7s4j_CUA_Cu1_qr.pdb
- __MACOSX/Coordinates/7s4j/._7s4j_CUA_Cu1_qr.pdb
- Coordinates/7s4j/7s4j_CUB_Cu1_qm.pdb
- __MACOSX/Coordinates/7s4j/._7s4j_CUB_Cu1_qm.pdb
- Coordinates/7s4j/7s4j_CUC_Cu2_qm.pdb
- __MACOSX/Coordinates/7s4j/._7s4j_CUC_Cu2_qm.pdb
- Coordinates/7s4j/7s4j_CUA_Cu1_qm.pdb
- __MACOSX/Coordinates/7s4j/._7s4j_CUA_Cu1_qm.pdb
- Coordinates/7s4j/7s4j_CUC_Cu2_qr.pdb
- __MACOSX/Coordinates/7s4j/._7s4j_CUC_Cu2_qr.pdb
- Coordinates/7s4j/7s4j_CUB_Cu1_qr.pdb
- __MACOSX/Coordinates/7s4j/._7s4j_CUB_Cu1_qr.pdb
- Coordinates/7s4j/7s4j_CUC_Cu1_qm.pdb
- __MACOSX/Coordinates/7s4j/._7s4j_CUC_Cu1_qm.pdb
- Coordinates/7s4j/7s4j_CUB_Cu2_qm.pdb
- __MACOSX/Coordinates/7s4j/._7s4j_CUB_Cu2_qm.pdb
- Coordinates/7s4j/7s4j_CUA_Cu2_qr.pdb
- __MACOSX/Coordinates/7s4j/._7s4j_CUA_Cu2_qr.pdb
- Coordinates/7s4h/7s4h_CUB_Cu1_qm.pdb
- __MACOSX/Coordinates/7s4h/._7s4h_CUB_Cu1_qm.pdb
- Coordinates/7s4h/7s4h_CUD_Cu1_qr.pdb
- __MACOSX/Coordinates/7s4h/._7s4h_CUD_Cu1_qr.pdb
- Coordinates/7s4h/7s4h_CUA_Cu1_qr.pdb
- __MACOSX/Coordinates/7s4h/._7s4h_CUA_Cu1_qr.pdb
- Coordinates/7s4h/.DS_Store
- __MACOSX/Coordinates/7s4h/._.DS_Store
- Coordinates/7s4h/7s4h_CUA_Cu2_qm.pdb
- __MACOSX/Coordinates/7s4h/._7s4h_CUA_Cu2_qm.pdb
- Coordinates/7s4h/7s4h_CUD_Cu1_qm_b.pdb
- __MACOSX/Coordinates/7s4h/._7s4h_CUD_Cu1_qm_b.pdb
- Coordinates/7s4h/7s4h_CUD_Cu1_qr_b.pdb
- __MACOSX/Coordinates/7s4h/._7s4h_CUD_Cu1_qr_b.pdb
- Coordinates/7s4h/7s4h_CUB_Cu2_qr.pdb
- __MACOSX/Coordinates/7s4h/._7s4h_CUB_Cu2_qr.pdb
- Coordinates/7s4h/7s4h_CUD_Cu2_qm.pdb
- __MACOSX/Coordinates/7s4h/._7s4h_CUD_Cu2_qm.pdb
- Coordinates/7s4h/7s4h_CUA_Cu2_qr.pdb
- __MACOSX/Coordinates/7s4h/._7s4h_CUA_Cu2_qr.pdb
- Coordinates/7s4h/7s4h_CUB_Cu2_qm.pdb
- __MACOSX/Coordinates/7s4h/._7s4h_CUB_Cu2_qm.pdb
- Coordinates/7s4h/7s4h_CUD_Cu2_qr.pdb
- __MACOSX/Coordinates/7s4h/._7s4h_CUD_Cu2_qr.pdb
- Coordinates/7s4h/7s4h_CUB_Cu1_qr.pdb
- __MACOSX/Coordinates/7s4h/._7s4h_CUB_Cu1_qr.pdb
- Coordinates/7s4h/7s4h_CUD_Cu1_qm.pdb
- __MACOSX/Coordinates/7s4h/._7s4h_CUD_Cu1_qm.pdb
- Coordinates/7s4h/7s4h_CUA_Cu1_qm.pdb
- __MACOSX/Coordinates/7s4h/._7s4h_CUA_Cu1_qm.pdb
