# Supplementary material for: Critical evaluation of three cryo-EM structures of particulate methane monooxygenase by quantum refinement
Source: Acta Crystallogr D Struct Biol. 2025 Oct 8;81(Pt 11):605–20. doi: 10.1107/S2059798325008356 (PMC12576850; doi:10.1107/S2059798325008356)
Supplement: Supplementary file 2 [file d-81-00605-sup2.zip › Coordinates/7ev9/7ev9_CUB_Cu1_Cu1_qm.pdb]

CRYST1  361.680  361.680  361.680  90.00  90.00  90.00 P 1
SCALE1      0.002765  0.000000  0.000000        0.00000
SCALE2      0.000000  0.002765  0.000000        0.00000
SCALE3      0.000000  0.000000  0.002765        0.00000
ATOM      1  N   HIS A  33     341.523 304.365 274.285  1.00 60.58           N
ANISOU    1  N   HIS A  33     7673   7673   7673      0      0      0       N
ATOM      2  CA  HIS A  33     341.489 303.651 275.612  1.00 60.58           C
ANISOU    2  CA  HIS A  33     7673   7673   7673      0      0      0       C
ATOM      3  C   HIS A  33     340.431 303.594 275.995  1.00 60.58           H
ANISOU    3  C   HIS A  33     7673   7673   7673      0      0      0       H
ATOM      5  CB  HIS A  33     342.418 304.307 276.640  1.00 60.58           C
ANISOU    5  CB  HIS A  33     7673   7673   7673      0      0      0       C
ATOM      6  CG  HIS A  33     343.891 304.258 276.338  1.00 60.58           C
ANISOU    6  CG  HIS A  33     7673   7673   7673      0      0      0       C
ATOM      7  ND1 HIS A  33     344.447 304.890 275.228  1.00 60.58           N
ANISOU    7  ND1 HIS A  33     7673   7673   7673      0      0      0       N
ATOM      8  CD2 HIS A  33     344.929 303.825 277.150  1.00 60.58           C
ANISOU    8  CD2 HIS A  33     7673   7673   7673      0      0      0       C
ATOM      9  CE1 HIS A  33     345.772 304.848 275.372  1.00 60.58           C
ANISOU    9  CE1 HIS A  33     7673   7673   7673      0      0      0       C
ATOM     10  NE2 HIS A  33     346.087 304.207 276.521  1.00 60.58           N
ANISOU   10  NE2 HIS A  33     7673   7673   7673      0      0      0       N
ATOM     11  H   HIS A  33     341.001 303.799 273.601  1.00 30.00           H
ATOM     12  H2  HIS A  33     340.962 305.227 274.364  1.00 30.00           H
ATOM     13  HA  HIS A  33     341.820 302.619 275.421  1.00 60.59           H
ATOM     14  HB2 HIS A  33     342.133 305.369 276.765  1.00 60.59           H
ATOM     15  HB3 HIS A  33     342.234 303.838 277.621  1.00 60.59           H
ATOM     16  HD2 HIS A  33     344.939 303.255 278.080  1.00 60.59           H
ATOM     17  HE1 HIS A  33     346.504 305.303 274.701  1.00 60.59           H
ATOM     18  HE2 HIS A  33     347.027 304.084 276.882  1.00 60.59           H
ATOM    870  CB  HIS A 137     344.944 307.164 271.860  1.00 53.71           H
ANISOU  870  CB  HIS A 137     6803   6803   6803      0      0      0       H
ATOM    871  CG  HIS A 137     344.945 306.277 271.226  1.00 53.71           C
ANISOU  871  CG  HIS A 137     6803   6803   6803      0      0      0       C
ATOM    872  ND1 HIS A 137     344.329 305.073 271.610  1.00 53.71           N
ANISOU  872  ND1 HIS A 137     6803   6803   6803      0      0      0       N
ATOM    873  CD2 HIS A 137     345.635 306.083 270.054  1.00 53.71           C
ANISOU  873  CD2 HIS A 137     6803   6803   6803      0      0      0       C
ATOM    874  CE1 HIS A 137     344.628 304.182 270.616  1.00 53.71           C
ANISOU  874  CE1 HIS A 137     6803   6803   6803      0      0      0       C
ATOM    875  NE2 HIS A 137     345.430 304.766 269.700  1.00 53.71           N
ANISOU  875  NE2 HIS A 137     6803   6803   6803      0      0      0       N
ATOM    876  HD2 HIS A 137     346.246 306.759 269.453  1.00 53.72           H
ATOM    877  HE1 HIS A 137     344.357 303.128 270.593  1.00 53.72           H
ATOM    878  HE2 HIS A 137     345.815 304.310 268.870  1.00 53.72           H
ATOM    890  CB  HIS A 139     338.344 307.506 270.234  1.00 53.71           H
ANISOU  890  CB  HIS A 139     6803   6803   6803      0      0      0       H
ATOM    891  CG  HIS A 139     338.903 306.633 270.495  1.00 53.71           C
ANISOU  891  CG  HIS A 139     6803   6803   6803      0      0      0       C
ATOM    892  ND1 HIS A 139     338.715 305.410 269.891  1.00 53.71           N
ANISOU  892  ND1 HIS A 139     6803   6803   6803      0      0      0       N
ATOM    893  CD2 HIS A 139     340.042 306.515 271.238  1.00 53.71           C
ANISOU  893  CD2 HIS A 139     6803   6803   6803      0      0      0       C
ATOM    894  CE1 HIS A 139     339.713 304.583 270.263  1.00 53.71           C
ANISOU  894  CE1 HIS A 139     6803   6803   6803      0      0      0       C
ATOM    895  NE2 HIS A 139     340.551 305.232 271.086  1.00 53.71           N
ANISOU  895  NE2 HIS A 139     6803   6803   6803      0      0      0       N
ATOM    896  HD1 HIS A 139     337.950 305.172 269.265  1.00 53.72           H
ATOM    897  HD2 HIS A 139     340.514 307.273 271.864  1.00 53.72           H
ATOM    898  HE1 HIS A 139     339.808 303.542 269.946  1.00 53.72           H
TER
HETATM17212 CU   CU1 A 502     343.390 304.825 273.521  1.00 75.59          Cu
HETATM17213 CU   CU1 A 503     342.398 305.041 271.363  1.00 74.49          Cu
