# Supplementary material for: Critical evaluation of three cryo-EM structures of particulate methane monooxygenase by quantum refinement
Source: Acta Crystallogr D Struct Biol. 2025 Oct 8;81(Pt 11):605–20. doi: 10.1107/S2059798325008356 (PMC12576850; doi:10.1107/S2059798325008356)
Supplement: Supplementary file 2 [file d-81-00605-sup2.zip › Coordinates/7ev9/7ev9_CUE_HOH_Cu1_qm.pdb]

CRYST1  361.680  361.680  361.680  90.00  90.00  90.00 P 1
SCALE1      0.002765  0.000000  0.000000        0.00000
SCALE2      0.000000  0.002765  0.000000        0.00000
SCALE3      0.000000  0.000000  0.002765        0.00000
ATOM   3269  CB  HIS B  38     332.901 315.305 299.756  1.00 76.54           H
ANISOU 3269  CB  HIS B  38     9694   9694   9694      0      0      0       H
ATOM   3270  CG  HIS B  38     333.299 315.797 298.856  1.00 76.54           C
ANISOU 3270  CG  HIS B  38     9694   9694   9694      0      0      0       C
ATOM   3271  ND1 HIS B  38     334.651 315.831 298.575  1.00 76.54           N
ANISOU 3271  ND1 HIS B  38     9694   9694   9694      0      0      0       N
ATOM   3272  CD2 HIS B  38     332.702 316.422 297.778  1.00 76.54           C
ANISOU 3272  CD2 HIS B  38     9694   9694   9694      0      0      0       C
ATOM   3273  CE1 HIS B  38     334.819 316.450 297.369  1.00 76.54           C
ANISOU 3273  CE1 HIS B  38     9694   9694   9694      0      0      0       C
ATOM   3274  NE2 HIS B  38     333.651 316.814 296.851  1.00 76.54           N
ANISOU 3274  NE2 HIS B  38     9694   9694   9694      0      0      0       N
ATOM   3279  HD1 HIS B  38     335.396 315.460 299.168  1.00 76.54           H
ATOM   3280  HD2 HIS B  38     331.641 316.634 297.640  1.00 76.54           H
ATOM   3281  HE1 HIS B  38     335.806 316.618 296.931  1.00 76.54           H
ATOM   3301  CA  ALA B  41     327.077 315.688 297.768  1.00 77.32           H
ANISOU 3301  CA  ALA B  41     9793   9793   9793      0      0      0       H
ATOM   3304  CB  ALA B  41     327.721 316.576 297.932  1.00 77.32           C
ANISOU 3304  CB  ALA B  41     9793   9793   9793      0      0      0       C
ATOM   3307  HB1 ALA B  41     327.569 317.298 297.108  1.00 77.32           H
ATOM   3308  HB2 ALA B  41     327.443 317.054 298.889  1.00 77.32           H
ATOM   3309  HB3 ALA B  41     328.783 316.262 297.973  1.00 77.32           H
ATOM   3311  CA  MET B  42     328.889 313.168 294.976  1.00 79.88           H
ANISOU 3311  CA  MET B  42    10117  10117  10117      0      0      0       H
ATOM   3314  CB  MET B  42     329.932 312.783 295.002  1.00 79.88           C
ANISOU 3314  CB  MET B  42    10117  10117  10117      0      0      0       C
ATOM   3315  CG  MET B  42     330.945 313.918 295.159  1.00 79.88           C
ANISOU 3315  CG  MET B  42    10117  10117  10117      0      0      0       C
ATOM   3316  SD  MET B  42     330.660 315.247 293.899  1.00 79.88           S
ANISOU 3316  SD  MET B  42    10117  10117  10117      0      0      0       S
ATOM   3317  CE  MET B  42     330.792 316.764 294.906  1.00 79.88           C
ANISOU 3317  CE  MET B  42    10117  10117  10117      0      0      0       C
ATOM   3320  HB2 MET B  42     330.033 312.073 295.845  1.00 79.88           H
ATOM   3321  HB3 MET B  42     330.102 312.219 294.064  1.00 79.88           H
ATOM   3322  HG2 MET B  42     330.883 314.392 296.153  1.00 79.88           H
ATOM   3323  HG3 MET B  42     331.980 313.558 295.024  1.00 79.88           H
ATOM   3324  HE1 MET B  42     330.620 317.558 294.143  1.00 79.88           H
ATOM   3325  HE2 MET B  42     329.993 316.782 295.705  1.00 79.88           H
ATOM   3326  HE3 MET B  42     331.800 316.877 295.339  1.00 79.88           H
ATOM   3343  CA  MET B  45     323.847 314.977 292.883  1.00 75.36           H
ANISOU 3343  CA  MET B  45     9545   9545   9545      0      0      0       H
ATOM   3346  CB  MET B  45     324.521 315.862 292.947  1.00 75.36           C
ANISOU 3346  CB  MET B  45     9545   9545   9545      0      0      0       C
ATOM   3347  CG  MET B  45     323.937 316.931 293.874  1.00 75.36           C
ANISOU 3347  CG  MET B  45     9545   9545   9545      0      0      0       C
ATOM   3348  SD  MET B  45     324.671 318.601 293.660  1.00 75.36           S
ANISOU 3348  SD  MET B  45     9545   9545   9545      0      0      0       S
ATOM   3349  CE  MET B  45     326.213 318.464 294.617  1.00 75.36           C
ANISOU 3349  CE  MET B  45     9545   9545   9545      0      0      0       C
ATOM   3352  HB2 MET B  45     325.528 315.524 293.258  1.00 75.36           H
ATOM   3353  HB3 MET B  45     324.612 316.263 291.918  1.00 75.36           H
ATOM   3354  HG2 MET B  45     322.867 317.098 293.639  1.00 75.36           H
ATOM   3355  HG3 MET B  45     323.986 316.644 294.943  1.00 75.36           H
ATOM   3356  HE1 MET B  45     326.664 319.475 294.602  1.00 75.36           H
ATOM   3357  HE2 MET B  45     325.987 318.193 295.667  1.00 75.36           H
ATOM   3358  HE3 MET B  45     326.930 317.737 294.184  1.00 75.36           H
ATOM   3394  CA  PHE B  50     331.274 319.431 287.675  1.00 55.96           H
ANISOU 3394  CA  PHE B  50     7087   7087   7087      0      0      0       H
ATOM   3397  CB  PHE B  50     331.564 318.412 287.337  1.00 55.96           C
ANISOU 3397  CB  PHE B  50     7087   7087   7087      0      0      0       C
ATOM   3398  CG  PHE B  50     331.630 317.385 288.441  1.00 55.96           C
ANISOU 3398  CG  PHE B  50     7087   7087   7087      0      0      0       C
ATOM   3399  CD1 PHE B  50     331.908 317.750 289.770  1.00 55.96           C
ANISOU 3399  CD1 PHE B  50     7087   7087   7087      0      0      0       C
ATOM   3400  CD2 PHE B  50     331.479 316.015 288.149  1.00 55.96           C
ANISOU 3400  CD2 PHE B  50     7087   7087   7087      0      0      0       C
ATOM   3401  CE1 PHE B  50     332.051 316.782 290.774  1.00 55.96           C
ANISOU 3401  CE1 PHE B  50     7087   7087   7087      0      0      0       C
ATOM   3402  CE2 PHE B  50     331.619 315.043 289.149  1.00 55.96           C
ANISOU 3402  CE2 PHE B  50     7087   7087   7087      0      0      0       C
ATOM   3403  CZ  PHE B  50     331.915 315.418 290.470  1.00 55.96           C
ANISOU 3403  CZ  PHE B  50     7087   7087   7087      0      0      0       C
ATOM   3406  HB2 PHE B  50     330.845 318.107 286.552  1.00 55.96           H
ATOM   3407  HB3 PHE B  50     332.556 318.500 286.845  1.00 55.96           H
ATOM   3408  HD1 PHE B  50     332.011 318.813 290.017  1.00 55.96           H
ATOM   3409  HD2 PHE B  50     331.244 315.711 287.119  1.00 55.96           H
ATOM   3410  HE1 PHE B  50     332.256 317.109 291.801  1.00 55.96           H
ATOM   3411  HE2 PHE B  50     331.481 313.984 288.898  1.00 55.96           H
ATOM   3412  HZ  PHE B  50     332.015 314.656 291.255  1.00 55.96           H
ATOM   3821  CA  GLU B 100     335.267 320.216 296.358  1.00 59.82           H
ANISOU 3821  CA  GLU B 100     7576   7576   7576      0      0      0       H
ATOM   3824  CB  GLU B 100     334.195 320.285 296.097  1.00 59.82           C
ANISOU 3824  CB  GLU B 100     7576   7576   7576      0      0      0       C
ATOM   3825  CG  GLU B 100     333.421 321.595 296.248  1.00 59.82           C
ANISOU 3825  CG  GLU B 100     7576   7576   7576      0      0      0       C
ATOM   3826  CD  GLU B 100     331.895 321.328 296.146  1.00 59.82           C
ANISOU 3826  CD  GLU B 100     7576   7576   7576      0      0      0       C
ATOM   3827  OE1 GLU B 100     331.639 320.189 295.506  1.00 59.82           O
ANISOU 3827  OE1 GLU B 100     7576   7576   7576      0      0      0       O
ATOM   3828  OE2 GLU B 100     331.059 322.093 296.593  1.00 59.82           O
ANISOU 3828  OE2 GLU B 100     7576   7576   7576      0      0      0       O
ATOM   3831  HB2 GLU B 100     334.125 319.926 295.054  1.00 59.82           H
ATOM   3832  HB3 GLU B 100     333.717 319.501 296.715  1.00 59.82           H
ATOM   3833  HG2 GLU B 100     333.582 322.093 297.222  1.00 59.82           H
ATOM   3834  HG3 GLU B 100     333.694 322.322 295.451  1.00 59.82           H
ATOM   3858  CA  ASN B 103     338.887 318.256 294.114  1.00 61.33           H
ANISOU 3858  CA  ASN B 103     7767   7767   7767      0      0      0       H
ATOM   3861  CB  ASN B 103     337.924 317.732 294.262  1.00 61.33           C
ANISOU 3861  CB  ASN B 103     7767   7767   7767      0      0      0       C
ATOM   3862  CG  ASN B 103     337.728 316.775 293.079  1.00 61.33           C
ANISOU 3862  CG  ASN B 103     7767   7767   7767      0      0      0       C
ATOM   3863  OD1 ASN B 103     338.652 316.393 292.376  1.00 61.33           O
ANISOU 3863  OD1 ASN B 103     7767   7767   7767      0      0      0       O
ATOM   3864  ND2 ASN B 103     336.433 316.338 292.882  1.00 61.33           N
ANISOU 3864  ND2 ASN B 103     7767   7767   7767      0      0      0       N
ATOM   3867  HB2 ASN B 103     338.004 317.137 295.197  1.00 61.32           H
ATOM   3868  HB3 ASN B 103     337.092 318.452 294.389  1.00 61.32           H
ATOM   3869 HD21 ASN B 103     336.295 315.596 292.194  1.00 61.32           H
ATOM   3870 HD22 ASN B 103     335.641 316.643 293.447  1.00 61.32           H
ATOM   3872  CA  ARG B 104     338.372 321.300 291.258  1.00 54.52           H
ANISOU 3872  CA  ARG B 104     6905   6905   6905      0      0      0       H
ATOM   3875  CB  ARG B 104     337.667 322.164 291.258  1.00 54.52           C
ANISOU 3875  CB  ARG B 104     6905   6905   6905      0      0      0       C
ATOM   3876  CG  ARG B 104     336.209 321.831 291.619  1.00 54.52           C
ANISOU 3876  CG  ARG B 104     6905   6905   6905      0      0      0       C
ATOM   3877  CD  ARG B 104     335.642 320.554 290.959  1.00 54.52           C
ANISOU 3877  CD  ARG B 104     6905   6905   6905      0      0      0       C
ATOM   3878  NE  ARG B 104     334.413 320.066 291.617  1.00 54.52           N
ANISOU 3878  NE  ARG B 104     6905   6905   6905      0      0      0       N
ATOM   3879  CZ  ARG B 104     333.189 320.602 291.509  1.00 54.52           C
ANISOU 3879  CZ  ARG B 104     6905   6905   6905      0      0      0       C
ATOM   3880  NH1 ARG B 104     332.928 321.522 290.552  1.00 54.52           N
ANISOU 3880  NH1 ARG B 104     6905   6905   6905      0      0      0       N
ATOM   3881  NH2 ARG B 104     332.217 320.178 292.337  1.00 54.52           N
ANISOU 3881  NH2 ARG B 104     6905   6905   6905      0      0      0       N
ATOM   3884  HB2 ARG B 104     338.064 322.915 291.965  1.00 54.52           H
ATOM   3885  HB3 ARG B 104     337.729 322.615 290.248  1.00 54.52           H
ATOM   3886  HG2 ARG B 104     336.095 321.722 292.711  1.00 54.52           H
ATOM   3887  HG3 ARG B 104     335.568 322.696 291.354  1.00 54.52           H
ATOM   3888  HD2 ARG B 104     335.445 320.686 289.875  1.00 54.52           H
ATOM   3889  HD3 ARG B 104     336.357 319.717 291.033  1.00 54.52           H
ATOM   3890  HE  ARG B 104     334.505 319.331 292.327  1.00 54.52           H
ATOM   3891 HH11 ARG B 104     333.648 321.825 289.898  1.00 54.52           H
ATOM   3892 HH12 ARG B 104     332.021 321.982 290.489  1.00 54.52           H
ATOM   3893 HH21 ARG B 104     332.457 319.674 293.205  1.00 54.52           H
ATOM   3894 HH22 ARG B 104     331.275 320.563 292.280  1.00 54.52           H
TER
HETATM17267  O   HOH B 301     333.578 317.845 293.982  1.00 88.44           O
HETATM17268  H1  HOH B 301     333.613 317.713 294.979  1.00 88.44           H
HETATM17269  H2  HOH B 301     333.378 316.965 293.591  1.00 88.44           H
HETATM17270 CU   CU1 B 302     330.512 318.775 295.769  1.00 96.38          Cu
