# Supplementary material for: Critical evaluation of three cryo-EM structures of particulate methane monooxygenase by quantum refinement
Source: Acta Crystallogr D Struct Biol. 2025 Oct 8;81(Pt 11):605–20. doi: 10.1107/S2059798325008356 (PMC12576850; doi:10.1107/S2059798325008356)
Supplement: Supplementary file 2 [file d-81-00605-sup2.zip › Coordinates/7ev9/7ev9_CU505-506_Cu1_Cu2_qm.pdb]

CRYST1  361.680  361.680  361.680  90.00  90.00  90.00 P 1
SCALE1      0.002765  0.000000  0.000000        0.00000
SCALE2      0.000000  0.002765  0.000000        0.00000
SCALE3      0.000000  0.000000  0.002765        0.00000
ATOM   1974  CA  THR A 281     324.753 295.426 242.968  1.00 59.30           H
ANISOU 1974  CA  THR A 281     7511   7511   7511      0      0      0       H
ATOM   1977  CB  THR A 281     325.072 295.760 241.963  1.00 59.30           C
ANISOU 1977  CB  THR A 281     7511   7511   7511      0      0      0       C
ATOM   1978  OG1 THR A 281     326.565 295.814 241.992  1.00 59.30           O
ANISOU 1978  OG1 THR A 281     7511   7511   7511      0      0      0       O
ATOM   1979  CG2 THR A 281     324.456 297.070 241.537  1.00 59.30           C
ANISOU 1979  CG2 THR A 281     7511   7511   7511      0      0      0       C
ATOM   1980  HB  THR A 281     324.851 294.965 241.230  1.00 59.30           H
ATOM   1981  HG1 THR A 281     326.896 296.735 241.918  1.00 59.30           H
ATOM   1982 HG21 THR A 281     324.828 297.404 240.548  1.00 59.30           H
ATOM   1983 HG22 THR A 281     323.363 296.917 241.441  1.00 59.30           H
ATOM   1984 HG23 THR A 281     324.616 297.868 242.287  1.00 59.30           H
ATOM   2174  CA  ASN A 306     327.522 289.974 241.309  1.00 59.48           H
ANISOU 2174  CA  ASN A 306     7533   7533   7533      0      0      0       H
ATOM   2177  CB  ASN A 306     328.482 289.980 240.771  1.00 59.48           C
ANISOU 2177  CB  ASN A 306     7533   7533   7533      0      0      0       C
ATOM   2178  CG  ASN A 306     328.923 291.361 240.357  1.00 59.48           C
ANISOU 2178  CG  ASN A 306     7533   7533   7533      0      0      0       C
ATOM   2179  OD1 ASN A 306     328.497 292.430 240.874  1.00 59.48           O
ANISOU 2179  OD1 ASN A 306     7533   7533   7533      0      0      0       O
ATOM   2180  ND2 ASN A 306     329.877 291.416 239.415  1.00 59.48           N
ANISOU 2180  ND2 ASN A 306     7533   7533   7533      0      0      0       N
ATOM   2181  HB2 ASN A 306     329.256 289.550 241.438  1.00 59.48           H
ATOM   2182  HB3 ASN A 306     328.389 289.329 239.884  1.00 59.48           H
ATOM   2183 HD21 ASN A 306     330.288 292.310 239.132  1.00 59.48           H
ATOM   2184 HD22 ASN A 306     330.263 290.570 238.988  1.00 59.48           H
ATOM   2877  CA  ASP A 395     335.099 296.926 240.210  1.00 67.33           H
ANISOU 2877  CA  ASP A 395     8528   8528   8528      0      0      0       H
ATOM   2880  CB  ASP A 395     334.435 297.640 239.686  1.00 67.33           C
ANISOU 2880  CB  ASP A 395     8528   8528   8528      0      0      0       C
ATOM   2881  CG  ASP A 395     333.007 297.255 239.738  1.00 67.33           C
ANISOU 2881  CG  ASP A 395     8528   8528   8528      0      0      0       C
ATOM   2882  OD1 ASP A 395     332.557 296.060 239.571  1.00 67.33           O
ANISOU 2882  OD1 ASP A 395     8528   8528   8528      0      0      0       O
ATOM   2883  OD2 ASP A 395     332.084 298.137 239.887  1.00 67.33           O
ANISOU 2883  OD2 ASP A 395     8528   8528   8528      0      0      0       O
ATOM   2884  HB2 ASP A 395     334.547 298.653 240.114  1.00 67.33           H
ATOM   2885  HB3 ASP A 395     334.727 297.682 238.615  1.00 67.33           H
TER
HETATM17212 CU   CU1 A 505     330.496 296.725 239.651  1.00 93.79          Cu
HETATM17213 CU   CU1 A 506     327.482 294.063 241.431  1.00 89.60          Cu
