# Supplementary material for: Critical evaluation of three cryo-EM structures of particulate methane monooxygenase by quantum refinement
Source: Acta Crystallogr D Struct Biol. 2025 Oct 8;81(Pt 11):605–20. doi: 10.1107/S2059798325008356 (PMC12576850; doi:10.1107/S2059798325008356)
Supplement: Supplementary file 2 [file d-81-00605-sup2.zip › Coordinates/7ev9/7ev9_CU505-506_HOH_Cu2_qm.pdb]

CRYST1  361.680  361.680  361.680  90.00  90.00  90.00 P 1
SCALE1      0.002765  0.000000  0.000000        0.00000
SCALE2      0.000000  0.002765  0.000000        0.00000
SCALE3      0.000000  0.000000  0.002765        0.00000
ATOM   1974  CA  THR A 281     324.856 295.453 242.932  1.00 59.30           H
ANISOU 1974  CA  THR A 281     7511   7511   7511     -0     -0     -0       H
ATOM   1977  CB  THR A 281     325.232 295.801 241.922  1.00 59.30           C
ANISOU 1977  CB  THR A 281     7511   7511   7511     -0     -0     -0       C
ATOM   1978  OG1 THR A 281     326.688 295.997 241.904  1.00 59.30           O
ANISOU 1978  OG1 THR A 281     7511   7511   7511     -0     -0     -0       O
ATOM   1979  CG2 THR A 281     324.469 297.043 241.534  1.00 59.30           C
ANISOU 1979  CG2 THR A 281     7511   7511   7511     -0     -0     -0       C
ATOM   1980  HB  THR A 281     325.029 294.990 241.202  1.00 59.30           H
ATOM   1981  HG1 THR A 281     326.924 296.891 241.567  1.00 59.30           H
ATOM   1982 HG21 THR A 281     324.792 297.457 240.560  1.00 59.30           H
ATOM   1983 HG22 THR A 281     323.415 296.725 241.436  1.00 59.30           H
ATOM   1984 HG23 THR A 281     324.537 297.816 242.318  1.00 59.30           H
ATOM   2174  CA  ASN A 306     327.506 289.972 241.288  1.00 59.48           H
ANISOU 2174  CA  ASN A 306     7533   7533   7533     -0     -0      0       H
ATOM   2177  CB  ASN A 306     328.454 289.982 240.730  1.00 59.48           C
ANISOU 2177  CB  ASN A 306     7533   7533   7533     -0     -0      0       C
ATOM   2178  CG  ASN A 306     328.908 291.380 240.327  1.00 59.48           C
ANISOU 2178  CG  ASN A 306     7533   7533   7533     -0     -0      0       C
ATOM   2179  OD1 ASN A 306     328.427 292.421 240.827  1.00 59.48           O
ANISOU 2179  OD1 ASN A 306     7533   7533   7533     -0     -0      0       O
ATOM   2180  ND2 ASN A 306     329.895 291.399 239.406  1.00 59.48           N
ANISOU 2180  ND2 ASN A 306     7533   7533   7533     -0     -0      0       N
ATOM   2181  HB2 ASN A 306     329.238 289.530 241.370  1.00 59.48           H
ATOM   2182  HB3 ASN A 306     328.329 289.366 239.816  1.00 59.48           H
ATOM   2183 HD21 ASN A 306     330.320 292.269 239.068  1.00 59.48           H
ATOM   2184 HD22 ASN A 306     330.282 290.525 239.035  1.00 59.48           H
ATOM   2877  CA  ASP A 395     335.153 296.955 240.225  1.00 67.33           H
ANISOU 2877  CA  ASP A 395     8528   8528   8528     -0     -0     -0       H
ATOM   2880  CB  ASP A 395     334.498 297.678 239.708  1.00 67.33           C
ANISOU 2880  CB  ASP A 395     8528   8528   8528     -0     -0     -0       C
ATOM   2881  CG  ASP A 395     332.947 297.190 239.927  1.00 67.33           C
ANISOU 2881  CG  ASP A 395     8528   8528   8528     -0     -0     -0       C
ATOM   2882  OD1 ASP A 395     332.908 295.943 239.934  1.00 67.33           O
ANISOU 2882  OD1 ASP A 395     8528   8528   8528     -0     -0     -0       O
ATOM   2883  OD2 ASP A 395     332.140 298.121 240.022  1.00 67.33           O
ANISOU 2883  OD2 ASP A 395     8528   8528   8528     -0     -0     -0       O
ATOM   2884  HB2 ASP A 395     334.597 298.698 240.115  1.00 67.33           H
ATOM   2885  HB3 ASP A 395     334.659 297.664 238.614  1.00 67.33           H
TER
HETATM17212  O   HOH A 505     329.797 296.617 239.351  1.00 93.79           O
HETATM17213  H1  HOH A 505     330.188 297.438 238.957  1.00 93.79           H
HETATM17214  H2  HOH A 505     330.471 296.403 240.041  1.00 93.79           H
HETATM17215 CU   CU1 A 506     327.804 294.355 241.208  1.00 89.60          Cu
