# Supplementary material for: Critical evaluation of three cryo-EM structures of particulate methane monooxygenase by quantum refinement
Source: Acta Crystallogr D Struct Biol. 2025 Oct 8;81(Pt 11):605–20. doi: 10.1107/S2059798325008356 (PMC12576850; doi:10.1107/S2059798325008356)
Supplement: Supplementary file 2 [file d-81-00605-sup2.zip › Coordinates/7ev9/7ev9_CU504_Cu1_qr.pdb]

CRYST1  361.680  361.680  361.680  90.00  90.00  90.00 P 1
SCALE1      0.002765  0.000000  0.000000        0.00000
SCALE2      0.000000  0.002765  0.000000        0.00000
SCALE3      0.000000  0.000000  0.002765        0.00000
ATOM   2246  CB  GLU A 316     210.005 172.595 138.666  1.00 53.71           C
ANISOU 2246  CB  GLU A 316     6803   6803   6803     -0     -0      0       C
ATOM   2247  CG  GLU A 316     210.219 173.140 140.056  1.00 53.71           C
ANISOU 2247  CG  GLU A 316     6803   6803   6803     -0     -0      0       C
ATOM   2248  CD  GLU A 316     209.908 174.631 140.209  1.00 53.71           C
ANISOU 2248  CD  GLU A 316     6803   6803   6803     -0     -0      0       C
ATOM   2249  OE1 GLU A 316     210.125 175.403 139.162  1.00 53.71           O
ANISOU 2249  OE1 GLU A 316     6803   6803   6803     -0     -0      0       O
ATOM   2250  OE2 GLU A 316     209.619 175.078 141.333  1.00 53.71           O
ANISOU 2250  OE2 GLU A 316     6803   6803   6803     -0     -0      0       O
ATOM   2251  HG2 GLU A 316     209.663 172.547 140.801  1.00 53.72           H
ATOM   2252  HG3 GLU A 316     211.294 173.027 140.306  1.00 53.72           H
ATOM   2306  CG  ARG A 323     211.187 175.371 144.146  1.00 53.71           C
ANISOU 2306  CG  ARG A 323     6803   6803   6803     -0     -0      0       C
ATOM   2307  CD  ARG A 323     211.638 176.705 143.612  1.00 53.71           C
ANISOU 2307  CD  ARG A 323     6803   6803   6803     -0     -0      0       C
ATOM   2308  NE  ARG A 323     211.550 176.696 142.164  1.00 53.71           N
ANISOU 2308  NE  ARG A 323     6803   6803   6803     -0     -0      0       N
ATOM   2309  CZ  ARG A 323     212.314 177.455 141.393  1.00 53.71           C
ANISOU 2309  CZ  ARG A 323     6803   6803   6803     -0     -0      0       C
ATOM   2310  NH1 ARG A 323     212.098 177.502 140.057  1.00 53.71           N
ANISOU 2310  NH1 ARG A 323     6803   6803   6803     -0     -0      0       N
ATOM   2311  NH2 ARG A 323     213.304 178.221 141.903  1.00 53.71           N
ANISOU 2311  NH2 ARG A 323     6803   6803   6803     -0     -0      0       N
ATOM   2312  HD2 ARG A 323     211.009 177.503 144.047  1.00 53.72           H
ATOM   2313  HD3 ARG A 323     212.682 176.839 143.939  1.00 53.72           H
ATOM   2314  HE  ARG A 323     210.725 176.161 141.753  1.00 53.72           H
ATOM   2315 HH11 ARG A 323     213.486 178.266 142.900  1.00 53.72           H
ATOM   2316 HH12 ARG A 323     213.943 178.758 141.322  1.00 53.72           H
ATOM   2317 HH21 ARG A 323     211.437 176.817 139.647  1.00 53.72           H
ATOM   2318 HH22 ARG A 323     212.793 177.939 139.454  1.00 53.72           H
ATOM   2371  CB  TYR A 330     213.487 173.631 134.631  1.00 53.73           C
ANISOU 2371  CB  TYR A 330     6805   6805   6805     -0     -0      0       C
ATOM   2372  CG  TYR A 330     213.137 175.012 135.119  1.00 53.73           C
ANISOU 2372  CG  TYR A 330     6805   6805   6805     -0     -0      0       C
ATOM   2373  CD1 TYR A 330     213.042 176.087 134.211  1.00 53.73           C
ANISOU 2373  CD1 TYR A 330     6805   6805   6805     -0     -0      0       C
ATOM   2374  CD2 TYR A 330     212.836 175.215 136.466  1.00 53.73           C
ANISOU 2374  CD2 TYR A 330     6805   6805   6805     -0     -0      0       C
ATOM   2375  CE1 TYR A 330     212.699 177.373 134.640  1.00 53.73           C
ANISOU 2375  CE1 TYR A 330     6805   6805   6805     -0     -0      0       C
ATOM   2376  CE2 TYR A 330     212.451 176.496 136.910  1.00 53.73           C
ANISOU 2376  CE2 TYR A 330     6805   6805   6805     -0     -0      0       C
ATOM   2377  CZ  TYR A 330     212.413 177.581 136.006  1.00 53.73           C
ANISOU 2377  CZ  TYR A 330     6805   6805   6805     -0     -0      0       C
ATOM   2378  OH  TYR A 330     212.118 178.856 136.417  1.00 53.73           O
ANISOU 2378  OH  TYR A 330     6805   6805   6805     -0     -0      0       O
ATOM   2379  HD1 TYR A 330     213.250 175.909 133.147  1.00 53.73           H
ATOM   2380  HD2 TYR A 330     212.902 174.400 137.199  1.00 53.73           H
ATOM   2381  HE1 TYR A 330     212.667 178.216 133.937  1.00 53.73           H
ATOM   2382  HE2 TYR A 330     212.362 176.663 137.985  1.00 53.73           H
ATOM   2383  HH  TYR A 330     212.012 178.881 137.392  1.00 53.73           H
TER
HETATM17214 CU   CU1 A 504     209.830 176.713 137.721  1.00 74.71          Cu
