# Supplementary material for: Critical evaluation of three cryo-EM structures of particulate methane monooxygenase by quantum refinement
Source: Acta Crystallogr D Struct Biol. 2025 Oct 8;81(Pt 11):605–20. doi: 10.1107/S2059798325008356 (PMC12576850; doi:10.1107/S2059798325008356)
Supplement: Supplementary file 2 [file d-81-00605-sup2.zip › Coordinates/7ev9/7ev9_CU505-506_Cu1_HOH_qr.pdb]

CRYST1  361.680  361.680  361.680  90.00  90.00  90.00 P 1
SCALE1      0.002765  0.000000  0.000000        0.00000
SCALE2      0.000000  0.002765  0.000000        0.00000
SCALE3      0.000000  0.000000  0.002765        0.00000
ATOM   1974  CA  THR A 281     196.458 172.027 129.088  1.00 59.30           C
ANISOU 1974  CA  THR A 281     7511   7511   7511     -0     -0     -0       C
ATOM   1977  CB  THR A 281     197.015 172.520 127.720  1.00 59.30           C
ANISOU 1977  CB  THR A 281     7511   7511   7511     -0     -0     -0       C
ATOM   1978  OG1 THR A 281     198.396 172.928 127.883  1.00 59.30           O
ANISOU 1978  OG1 THR A 281     7511   7511   7511     -0     -0     -0       O
ATOM   1979  CG2 THR A 281     196.148 173.649 127.174  1.00 59.30           C
ANISOU 1979  CG2 THR A 281     7511   7511   7511     -0     -0     -0       C
ATOM   1980  HB  THR A 281     197.009 171.655 127.029  1.00 59.30           H
ATOM   1981  HG1 THR A 281     198.453 173.889 127.698  1.00 59.30           H
ATOM   1982 HG21 THR A 281     196.510 173.985 126.181  1.00 59.30           H
ATOM   1983 HG22 THR A 281     195.100 173.314 127.048  1.00 59.30           H
ATOM   1984 HG23 THR A 281     196.145 174.515 127.869  1.00 59.30           H
ATOM   2174  CA  ASN A 306     198.919 166.673 127.271  1.00 59.48           C
ANISOU 2174  CA  ASN A 306     7533   7533   7533     -0     -0      0       C
ATOM   2177  CB  ASN A 306     200.278 166.669 126.563  1.00 59.48           C
ANISOU 2177  CB  ASN A 306     7533   7533   7533     -0     -0      0       C
ATOM   2178  CG  ASN A 306     200.768 168.110 126.340  1.00 59.48           C
ANISOU 2178  CG  ASN A 306     7533   7533   7533     -0     -0      0       C
ATOM   2179  OD1 ASN A 306     200.486 169.051 127.091  1.00 59.48           O
ANISOU 2179  OD1 ASN A 306     7533   7533   7533     -0     -0      0       O
ATOM   2180  ND2 ASN A 306     201.566 168.287 125.253  1.00 59.48           N
ANISOU 2180  ND2 ASN A 306     7533   7533   7533     -0     -0      0       N
ATOM   2181  HB2 ASN A 306     200.988 166.120 127.210  1.00 59.48           H
ATOM   2182  HB3 ASN A 306     200.205 166.096 125.613  1.00 59.48           H
ATOM   2183 HD21 ASN A 306     201.990 169.207 125.118  1.00 59.48           H
ATOM   2184 HD22 ASN A 306     201.853 167.518 124.652  1.00 59.48           H
ATOM   2877  CA  ASP A 395     207.107 173.325 126.155  1.00 67.33           C
ANISOU 2877  CA  ASP A 395     8528   8528   8528     -0     -0     -0       C
ATOM   2880  CB  ASP A 395     206.025 174.155 125.462  1.00 67.33           C
ANISOU 2880  CB  ASP A 395     8528   8528   8528     -0     -0     -0       C
ATOM   2881  CG  ASP A 395     204.693 173.399 125.501  1.00 67.33           C
ANISOU 2881  CG  ASP A 395     8528   8528   8528     -0     -0     -0       C
ATOM   2882  OD1 ASP A 395     204.535 172.371 124.829  1.00 67.33           O
ANISOU 2882  OD1 ASP A 395     8528   8528   8528     -0     -0     -0       O
ATOM   2883  OD2 ASP A 395     203.808 173.937 126.301  1.00 67.33           O
ANISOU 2883  OD2 ASP A 395     8528   8528   8528     -0     -0     -0       O
ATOM   2884  HB2 ASP A 395     205.963 175.140 125.970  1.00 67.33           H
ATOM   2885  HB3 ASP A 395     206.343 174.291 124.407  1.00 67.33           H
TER
HETATM17212 CU   CU1 A 505     202.240 172.953 126.388  1.00 93.79          Cu
HETATM17213  O   HOH A 506     200.621 171.971 126.599  1.00 89.60           O
HETATM17214  H1  HOH A 506     200.670 170.988 126.758  1.00 89.60           H
HETATM17215  H2  HOH A 506     199.811 172.302 127.095  1.00 89.60           H
