# Supplementary material for: Critical evaluation of three cryo-EM structures of particulate methane monooxygenase by quantum refinement
Source: Acta Crystallogr D Struct Biol. 2025 Oct 8;81(Pt 11):605–20. doi: 10.1107/S2059798325008356 (PMC12576850; doi:10.1107/S2059798325008356)
Supplement: Supplementary file 2 [file d-81-00605-sup2.zip › Coordinates/7ev9/7ev9_CU505-506_HOH_qr.pdb]

CRYST1  101.647  102.026  114.878  90.00  90.00  90.00 P 1
SCALE1      0.009838  0.000000  0.000000        0.00000
SCALE2      0.000000  0.009801  0.000000        0.00000
SCALE3      0.000000  0.000000  0.008705        0.00000
ATOM   1974  CA  THR A 281     196.471 172.073 129.103  1.00 59.30           C
ANISOU 1974  CA  THR A 281     7511   7511   7511      0     -0     -0       C
ATOM   1977  CB  THR A 281     197.030 172.664 127.775  1.00 59.30           C
ANISOU 1977  CB  THR A 281     7511   7511   7511      0     -0     -0       C
ATOM   1978  OG1 THR A 281     198.267 173.286 128.037  1.00 59.30           O
ANISOU 1978  OG1 THR A 281     7511   7511   7511      0     -0     -0       O
ATOM   1979  CG2 THR A 281     196.046 173.732 127.256  1.00 59.30           C
ANISOU 1979  CG2 THR A 281     7511   7511   7511      0     -0     -0       C
ATOM   1980  HB  THR A 281     197.121 171.828 127.049  1.00 59.30           H
ATOM   1981  HG1 THR A 281     199.025 172.800 127.573  1.00 59.30           H
ATOM   1982 HG21 THR A 281     196.418 174.144 126.297  1.00 59.30           H
ATOM   1983 HG22 THR A 281     195.004 173.367 127.111  1.00 59.30           H
ATOM   1984 HG23 THR A 281     196.016 174.571 127.980  1.00 59.30           H
ATOM   2174  CA  ASN A 306     198.905 166.599 127.202  1.00 59.48           C
ANISOU 2174  CA  ASN A 306     7533   7533   7533      0      0      0       C
ATOM   2177  CB  ASN A 306     200.212 166.500 126.408  1.00 59.48           C
ANISOU 2177  CB  ASN A 306     7533   7533   7533      0      0      0       C
ATOM   2178  CG  ASN A 306     200.607 167.918 125.999  1.00 59.48           C
ANISOU 2178  CG  ASN A 306     7533   7533   7533      0      0      0       C
ATOM   2179  OD1 ASN A 306     200.048 168.898 126.465  1.00 59.48           O
ANISOU 2179  OD1 ASN A 306     7533   7533   7533      0      0      0       O
ATOM   2180  ND2 ASN A 306     201.633 168.010 125.085  1.00 59.48           N
ANISOU 2180  ND2 ASN A 306     7533   7533   7533      0      0      0       N
ATOM   2181  HB2 ASN A 306     200.994 166.055 127.058  1.00 59.48           H
ATOM   2182  HB3 ASN A 306     200.075 165.825 125.539  1.00 59.48           H
ATOM   2183 HD21 ASN A 306     202.005 168.940 124.883  1.00 59.48           H
ATOM   2184 HD22 ASN A 306     202.180 167.199 124.798  1.00 59.48           H
ATOM   2877  CA  ASP A 395     207.111 173.346 126.174  1.00 67.33           C
ANISOU 2877  CA  ASP A 395     8528   8528   8528      0      0     -0       C
ATOM   2880  CB  ASP A 395     206.137 174.307 125.485  1.00 67.33           C
ANISOU 2880  CB  ASP A 395     8528   8528   8528      0      0     -0       C
ATOM   2881  CG  ASP A 395     204.624 173.982 125.648  1.00 67.33           C
ANISOU 2881  CG  ASP A 395     8528   8528   8528      0      0     -0       C
ATOM   2882  OD1 ASP A 395     204.307 172.748 125.623  1.00 67.33           O
ANISOU 2882  OD1 ASP A 395     8528   8528   8528      0      0     -0       O
ATOM   2883  OD2 ASP A 395     203.845 174.972 125.677  1.00 67.33           O
ANISOU 2883  OD2 ASP A 395     8528   8528   8528      0      0     -0       O
ATOM   2884  HB2 ASP A 395     206.344 175.337 125.840  1.00 67.33           H
ATOM   2885  HB3 ASP A 395     206.346 174.269 124.397  1.00 67.33           H
TER
HETATM17212  O   HOH A 505     201.789 173.230 124.941  1.00 93.79           O
HETATM17213  H1  HOH A 505     202.033 174.172 125.150  1.00 93.79           H
HETATM17214  H2  HOH A 505     202.707 172.838 125.183  1.00 93.79           H
HETATM17215  O   HOH A 506     200.216 172.062 126.721  1.00 89.60           O
HETATM17216  H1  HOH A 506     200.916 171.680 127.288  1.00 89.60           H
HETATM17217  H2  HOH A 506     200.742 172.529 125.969  1.00 89.60           H
