# Supplementary material for: Critical evaluation of three cryo-EM structures of particulate methane monooxygenase by quantum refinement
Source: Acta Crystallogr D Struct Biol. 2025 Oct 8;81(Pt 11):605–20. doi: 10.1107/S2059798325008356 (PMC12576850; doi:10.1107/S2059798325008356)
Supplement: Supplementary file 2 [file d-81-00605-sup2.zip › Coordinates/7ev9/7ev9_CUE_Cu1_Cu1_qm.pdb]

CRYST1  361.680  361.680  361.680  90.00  90.00  90.00 P 1
SCALE1      0.002765  0.000000  0.000000        0.00000
SCALE2      0.000000  0.002765  0.000000        0.00000
SCALE3      0.000000  0.000000  0.002765        0.00000
ATOM   3269  CB  HIS B  38     332.915 315.202 299.816  1.00 76.54           H
ANISOU 3269  CB  HIS B  38     9694   9694   9694      0      0      0       H
ATOM   3270  CG  HIS B  38     333.341 315.580 298.893  1.00 76.54           C
ANISOU 3270  CG  HIS B  38     9694   9694   9694      0      0      0       C
ATOM   3271  ND1 HIS B  38     334.699 315.746 298.682  1.00 76.54           N
ANISOU 3271  ND1 HIS B  38     9694   9694   9694      0      0      0       N
ATOM   3272  CD2 HIS B  38     332.735 316.023 297.746  1.00 76.54           C
ANISOU 3272  CD2 HIS B  38     9694   9694   9694      0      0      0       C
ATOM   3273  CE1 HIS B  38     334.885 316.261 297.446  1.00 76.54           C
ANISOU 3273  CE1 HIS B  38     9694   9694   9694      0      0      0       C
ATOM   3274  NE2 HIS B  38     333.712 316.426 296.835  1.00 76.54           N
ANISOU 3274  NE2 HIS B  38     9694   9694   9694      0      0      0       N
ATOM   3279  HD1 HIS B  38     335.436 315.569 299.369  1.00 76.54           H
ATOM   3280  HD2 HIS B  38     331.668 316.117 297.527  1.00 76.54           H
ATOM   3281  HE1 HIS B  38     335.858 316.508 297.022  1.00 76.54           H
ATOM   3301  CA  ALA B  41     327.112 315.685 297.782  1.00 77.32           H
ANISOU 3301  CA  ALA B  41     9793   9793   9793      0      0      0       H
ATOM   3304  CB  ALA B  41     327.795 316.549 297.930  1.00 77.32           C
ANISOU 3304  CB  ALA B  41     9793   9793   9793      0      0      0       C
ATOM   3307  HB1 ALA B  41     327.680 317.269 297.095  1.00 77.32           H
ATOM   3308  HB2 ALA B  41     327.540 317.054 298.881  1.00 77.32           H
ATOM   3309  HB3 ALA B  41     328.841 316.189 297.976  1.00 77.32           H
ATOM   3311  CA  MET B  42     328.911 313.223 294.947  1.00 79.88           H
ANISOU 3311  CA  MET B  42    10117  10117  10117      0      0      0       H
ATOM   3314  CB  MET B  42     329.971 312.878 294.946  1.00 79.88           C
ANISOU 3314  CB  MET B  42    10117  10117  10117      0      0      0       C
ATOM   3315  CG  MET B  42     331.026 313.929 295.291  1.00 79.88           C
ANISOU 3315  CG  MET B  42    10117  10117  10117      0      0      0       C
ATOM   3316  SD  MET B  42     331.247 315.352 294.070  1.00 79.88           S
ANISOU 3316  SD  MET B  42    10117  10117  10117      0      0      0       S
ATOM   3317  CE  MET B  42     330.113 316.700 294.652  1.00 79.88           C
ANISOU 3317  CE  MET B  42    10117  10117  10117      0      0      0       C
ATOM   3320  HB2 MET B  42     330.062 312.088 295.717  1.00 79.88           H
ATOM   3321  HB3 MET B  42     330.176 312.412 293.965  1.00 79.88           H
ATOM   3322  HG2 MET B  42     330.871 314.384 296.279  1.00 79.88           H
ATOM   3323  HG3 MET B  42     332.025 313.454 295.301  1.00 79.88           H
ATOM   3324  HE1 MET B  42     329.851 317.274 293.745  1.00 79.88           H
ATOM   3325  HE2 MET B  42     329.202 316.245 295.078  1.00 79.88           H
ATOM   3326  HE3 MET B  42     330.590 317.388 295.378  1.00 79.88           H
ATOM   3343  CA  MET B  45     323.853 314.994 292.913  1.00 75.36           H
ANISOU 3343  CA  MET B  45     9545   9545   9545      0      0      0       H
ATOM   3346  CB  MET B  45     324.518 315.885 293.006  1.00 75.36           C
ANISOU 3346  CB  MET B  45     9545   9545   9545      0      0      0       C
ATOM   3347  CG  MET B  45     323.929 316.941 293.942  1.00 75.36           C
ANISOU 3347  CG  MET B  45     9545   9545   9545      0      0      0       C
ATOM   3348  SD  MET B  45     324.675 318.613 293.755  1.00 75.36           S
ANISOU 3348  SD  MET B  45     9545   9545   9545      0      0      0       S
ATOM   3349  CE  MET B  45     326.259 318.404 294.619  1.00 75.36           C
ANISOU 3349  CE  MET B  45     9545   9545   9545      0      0      0       C
ATOM   3352  HB2 MET B  45     325.522 315.560 293.332  1.00 75.36           H
ATOM   3353  HB3 MET B  45     324.620 316.309 291.991  1.00 75.36           H
ATOM   3354  HG2 MET B  45     322.868 317.132 293.696  1.00 75.36           H
ATOM   3355  HG3 MET B  45     323.951 316.631 295.006  1.00 75.36           H
ATOM   3356  HE1 MET B  45     326.749 319.397 294.582  1.00 75.36           H
ATOM   3357  HE2 MET B  45     326.084 318.131 295.676  1.00 75.36           H
ATOM   3358  HE3 MET B  45     326.918 317.657 294.139  1.00 75.36           H
ATOM   3394  CA  PHE B  50     331.275 319.426 287.701  1.00 55.96           H
ANISOU 3394  CA  PHE B  50     7087   7087   7087      0      0      0       H
ATOM   3397  CB  PHE B  50     331.569 318.397 287.395  1.00 55.96           C
ANISOU 3397  CB  PHE B  50     7087   7087   7087      0      0      0       C
ATOM   3398  CG  PHE B  50     331.645 317.395 288.516  1.00 55.96           C
ANISOU 3398  CG  PHE B  50     7087   7087   7087      0      0      0       C
ATOM   3399  CD1 PHE B  50     331.890 317.757 289.855  1.00 55.96           C
ANISOU 3399  CD1 PHE B  50     7087   7087   7087      0      0      0       C
ATOM   3400  CD2 PHE B  50     331.524 316.024 288.210  1.00 55.96           C
ANISOU 3400  CD2 PHE B  50     7087   7087   7087      0      0      0       C
ATOM   3401  CE1 PHE B  50     332.052 316.778 290.848  1.00 55.96           C
ANISOU 3401  CE1 PHE B  50     7087   7087   7087      0      0      0       C
ATOM   3402  CE2 PHE B  50     331.677 315.042 289.196  1.00 55.96           C
ANISOU 3402  CE2 PHE B  50     7087   7087   7087      0      0      0       C
ATOM   3403  CZ  PHE B  50     331.955 315.418 290.518  1.00 55.96           C
ANISOU 3403  CZ  PHE B  50     7087   7087   7087      0      0      0       C
ATOM   3406  HB2 PHE B  50     330.838 318.061 286.632  1.00 55.96           H
ATOM   3407  HB3 PHE B  50     332.551 318.472 286.879  1.00 55.96           H
ATOM   3408  HD1 PHE B  50     331.960 318.819 290.115  1.00 55.96           H
ATOM   3409  HD2 PHE B  50     331.309 315.728 287.178  1.00 55.96           H
ATOM   3410  HE1 PHE B  50     332.260 317.076 291.886  1.00 55.96           H
ATOM   3411  HE2 PHE B  50     331.570 313.984 288.930  1.00 55.96           H
ATOM   3412  HZ  PHE B  50     332.089 314.651 291.290  1.00 55.96           H
ATOM   3821  CA  GLU B 100     335.324 320.163 296.327  1.00 59.82           H
ANISOU 3821  CA  GLU B 100     7576   7576   7576      0      0      0       H
ATOM   3824  CB  GLU B 100     334.265 320.169 296.038  1.00 59.82           C
ANISOU 3824  CB  GLU B 100     7576   7576   7576      0      0      0       C
ATOM   3825  CG  GLU B 100     333.375 321.403 296.191  1.00 59.82           C
ANISOU 3825  CG  GLU B 100     7576   7576   7576      0      0      0       C
ATOM   3826  CD  GLU B 100     331.933 320.888 296.063  1.00 59.82           C
ANISOU 3826  CD  GLU B 100     7576   7576   7576      0      0      0       C
ATOM   3827  OE1 GLU B 100     331.665 319.963 295.228  1.00 59.82           O
ANISOU 3827  OE1 GLU B 100     7576   7576   7576      0      0      0       O
ATOM   3828  OE2 GLU B 100     331.059 321.378 296.858  1.00 59.82           O
ANISOU 3828  OE2 GLU B 100     7576   7576   7576      0      0      0       O
ATOM   3831  HB2 GLU B 100     334.203 319.816 294.989  1.00 59.82           H
ATOM   3832  HB3 GLU B 100     333.818 319.355 296.639  1.00 59.82           H
ATOM   3833  HG2 GLU B 100     333.492 321.918 297.160  1.00 59.82           H
ATOM   3834  HG3 GLU B 100     333.547 322.155 295.392  1.00 59.82           H
ATOM   3858  CA  ASN B 103     338.823 318.308 294.106  1.00 61.33           H
ANISOU 3858  CA  ASN B 103     7767   7767   7767      0      0      0       H
ATOM   3861  CB  ASN B 103     337.826 317.861 294.241  1.00 61.33           C
ANISOU 3861  CB  ASN B 103     7767   7767   7767      0      0      0       C
ATOM   3862  CG  ASN B 103     337.321 317.079 293.034  1.00 61.33           C
ANISOU 3862  CG  ASN B 103     7767   7767   7767      0      0      0       C
ATOM   3863  OD1 ASN B 103     337.971 316.833 292.036  1.00 61.33           O
ANISOU 3863  OD1 ASN B 103     7767   7767   7767      0      0      0       O
ATOM   3864  ND2 ASN B 103     335.991 316.611 293.157  1.00 61.33           N
ANISOU 3864  ND2 ASN B 103     7767   7767   7767      0      0      0       N
ATOM   3867  HB2 ASN B 103     337.931 317.134 295.069  1.00 61.32           H
ATOM   3868  HB3 ASN B 103     337.129 318.655 294.562  1.00 61.32           H
ATOM   3869 HD21 ASN B 103     335.806 315.808 292.546  1.00 61.32           H
ATOM   3870 HD22 ASN B 103     335.609 316.501 294.100  1.00 61.32           H
ATOM   3872  CA  ARG B 104     338.371 321.310 291.265  1.00 54.52           H
ANISOU 3872  CA  ARG B 104     6905   6905   6905      0      0      0       H
ATOM   3875  CB  ARG B 104     337.677 322.174 291.264  1.00 54.52           C
ANISOU 3875  CB  ARG B 104     6905   6905   6905      0      0      0       C
ATOM   3876  CG  ARG B 104     336.218 321.856 291.627  1.00 54.52           C
ANISOU 3876  CG  ARG B 104     6905   6905   6905      0      0      0       C
ATOM   3877  CD  ARG B 104     335.623 320.605 290.953  1.00 54.52           C
ANISOU 3877  CD  ARG B 104     6905   6905   6905      0      0      0       C
ATOM   3878  NE  ARG B 104     334.390 320.144 291.644  1.00 54.52           N
ANISOU 3878  NE  ARG B 104     6905   6905   6905      0      0      0       N
ATOM   3879  CZ  ARG B 104     333.185 320.722 291.555  1.00 54.52           C
ANISOU 3879  CZ  ARG B 104     6905   6905   6905      0      0      0       C
ATOM   3880  NH1 ARG B 104     332.936 321.587 290.551  1.00 54.52           N
ANISOU 3880  NH1 ARG B 104     6905   6905   6905      0      0      0       N
ATOM   3881  NH2 ARG B 104     332.201 320.437 292.434  1.00 54.52           N
ANISOU 3881  NH2 ARG B 104     6905   6905   6905      0      0      0       N
ATOM   3884  HB2 ARG B 104     338.076 322.934 291.962  1.00 54.52           H
ATOM   3885  HB3 ARG B 104     337.746 322.602 290.244  1.00 54.52           H
ATOM   3886  HG2 ARG B 104     336.111 321.709 292.713  1.00 54.52           H
ATOM   3887  HG3 ARG B 104     335.595 322.741 291.388  1.00 54.52           H
ATOM   3888  HD2 ARG B 104     335.420 320.763 289.874  1.00 54.52           H
ATOM   3889  HD3 ARG B 104     336.319 319.753 291.003  1.00 54.52           H
ATOM   3890  HE  ARG B 104     334.468 319.300 292.212  1.00 54.52           H
ATOM   3891 HH11 ARG B 104     333.603 321.713 289.791  1.00 54.52           H
ATOM   3892 HH12 ARG B 104     332.055 322.094 290.493  1.00 54.52           H
ATOM   3893 HH21 ARG B 104     332.329 320.126 293.421  1.00 54.52           H
ATOM   3894 HH22 ARG B 104     331.259 320.764 292.218  1.00 54.52           H
TER
HETATM17267 CU   CU1 B 301     333.029 316.197 295.074  1.00 88.44          Cu
HETATM17268 CU   CU1 B 302     329.504 320.303 296.455  1.00 96.38          Cu
