# Supplementary material for: Critical evaluation of three cryo-EM structures of particulate methane monooxygenase by quantum refinement
Source: Acta Crystallogr D Struct Biol. 2025 Oct 8;81(Pt 11):605–20. doi: 10.1107/S2059798325008356 (PMC12576850; doi:10.1107/S2059798325008356)
Supplement: Supplementary file 2 [file d-81-00605-sup2.zip › Coordinates/7ev9/7ev9_CUA_Cu1_qm.pdb]

CRYST1  361.680  361.680  361.680  90.00  90.00  90.00 P 1
SCALE1      0.002765  0.000000  0.000000        0.00000
SCALE2      0.000000  0.002765  0.000000        0.00000
SCALE3      0.000000  0.000000  0.002765        0.00000
ATOM    126  CB  HIS A  48     329.691 299.668 260.840  1.00 53.71           H
ANISOU  126  CB  HIS A  48     6803   6803   6803     -0     -0      0       H
ATOM    127  CG  HIS A  48     329.246 298.734 261.207  1.00 53.71           C
ANISOU  127  CG  HIS A  48     6803   6803   6803     -0     -0      0       C
ATOM    128  ND1 HIS A  48     327.967 298.317 260.851  1.00 53.71           N
ANISOU  128  ND1 HIS A  48     6803   6803   6803     -0     -0      0       N
ATOM    129  CD2 HIS A  48     329.775 297.828 262.104  1.00 53.71           C
ANISOU  129  CD2 HIS A  48     6803   6803   6803     -0     -0      0       C
ATOM    130  CE1 HIS A  48     327.735 297.183 261.516  1.00 53.71           C
ANISOU  130  CE1 HIS A  48     6803   6803   6803     -0     -0      0       C
ATOM    131  NE2 HIS A  48     328.801 296.874 262.296  1.00 53.71           N
ANISOU  131  NE2 HIS A  48     6803   6803   6803     -0     -0      0       N
ATOM    132  HD2 HIS A  48     330.742 297.786 262.603  1.00 53.72           H
ATOM    133  HE1 HIS A  48     326.830 296.575 261.466  1.00 53.72           H
ATOM    134  HE2 HIS A  48     328.887 296.040 262.876  1.00 53.72           H
ATOM    339  CB  HIS A  72     326.347 302.057 258.602  1.00 53.71           H
ANISOU  339  CB  HIS A  72     6803   6803   6803     -0     -0      0       H
ATOM    340  CG  HIS A  72     325.457 301.469 258.400  1.00 53.71           C
ANISOU  340  CG  HIS A  72     6803   6803   6803     -0     -0      0       C
ATOM    341  ND1 HIS A  72     325.378 300.119 258.735  1.00 53.71           N
ANISOU  341  ND1 HIS A  72     6803   6803   6803     -0     -0      0       N
ATOM    342  CD2 HIS A  72     324.256 301.870 257.870  1.00 53.71           C
ANISOU  342  CD2 HIS A  72     6803   6803   6803     -0     -0      0       C
ATOM    343  CE1 HIS A  72     324.152 299.702 258.388  1.00 53.71           C
ANISOU  343  CE1 HIS A  72     6803   6803   6803     -0     -0      0       C
ATOM    344  NE2 HIS A  72     323.453 300.744 257.873  1.00 53.71           N
ANISOU  344  NE2 HIS A  72     6803   6803   6803     -0     -0      0       N
ATOM    345  HD2 HIS A  72     323.909 302.833 257.503  1.00 53.72           H
ATOM    346  HE1 HIS A  72     323.737 298.698 258.517  1.00 53.72           H
ATOM    347  HE2 HIS A  72     322.493 300.699 257.530  1.00 53.72           H
TER
HETATM17203 CU   CU1 A 501     326.668 299.193 259.787  1.00 57.52          Cu
