# Supplementary material for: Critical evaluation of three cryo-EM structures of particulate methane monooxygenase by quantum refinement
Source: Acta Crystallogr D Struct Biol. 2025 Oct 8;81(Pt 11):605–20. doi: 10.1107/S2059798325008356 (PMC12576850; doi:10.1107/S2059798325008356)
Supplement: Supplementary file 2 [file d-81-00605-sup2.zip › Coordinates/7ev9/7ev9_CUB-only1CU_Cu1_qm.pdb]

CRYST1  361.680  361.680  361.680  90.00  90.00  90.00 P 1
SCALE1      0.002765  0.000000  0.000000        0.00000
SCALE2      0.000000  0.002765  0.000000        0.00000
SCALE3      0.000000  0.000000  0.002765        0.00000
ATOM      1  N   HIS A  33     341.101 304.596 274.248  1.00 60.58           N
ANISOU    1  N   HIS A  33     7673   7673   7673      0      0      0       N
ATOM      2  CA  HIS A  33     341.226 303.768 275.460  1.00 60.58           C
ANISOU    2  CA  HIS A  33     7673   7673   7673      0      0      0       C
ATOM      3  C   HIS A  33     340.222 303.632 275.867  1.00 60.58           H
ANISOU    3  C   HIS A  33     7673   7673   7673      0      0      0       H
ATOM      5  CB  HIS A  33     342.182 304.463 276.437  1.00 60.58           C
ANISOU    5  CB  HIS A  33     7673   7673   7673      0      0      0       C
ATOM      6  CG  HIS A  33     343.593 304.579 275.927  1.00 60.58           C
ANISOU    6  CG  HIS A  33     7673   7673   7673      0      0      0       C
ATOM      7  ND1 HIS A  33     343.963 305.491 274.937  1.00 60.58           N
ANISOU    7  ND1 HIS A  33     7673   7673   7673      0      0      0       N
ATOM      8  CD2 HIS A  33     344.703 303.859 276.317  1.00 60.58           C
ANISOU    8  CD2 HIS A  33     7673   7673   7673      0      0      0       C
ATOM      9  CE1 HIS A  33     345.276 305.350 274.777  1.00 60.58           C
ANISOU    9  CE1 HIS A  33     7673   7673   7673      0      0      0       C
ATOM     10  NE2 HIS A  33     345.760 304.363 275.582  1.00 60.58           N
ANISOU   10  NE2 HIS A  33     7673   7673   7673      0      0      0       N
ATOM     11  H   HIS A  33     340.333 304.273 273.646  1.00 30.00           H
ATOM     12  H2  HIS A  33     340.857 305.563 274.515  1.00 30.00           H
ATOM     13  HA  HIS A  33     341.612 302.771 275.166  1.00 60.59           H
ATOM     14  HB2 HIS A  33     341.786 305.484 276.635  1.00 60.59           H
ATOM     15  HB3 HIS A  33     342.185 303.929 277.406  1.00 60.59           H
ATOM     16  HD2 HIS A  33     344.815 303.017 276.998  1.00 60.59           H
ATOM     17  HE1 HIS A  33     345.913 305.939 274.109  1.00 60.59           H
ATOM     18  HE2 HIS A  33     346.722 304.032 275.617  1.00 60.59           H
ATOM    870  CB  HIS A 137     345.023 307.110 271.838  1.00 53.71           H
ANISOU  870  CB  HIS A 137     6803   6803   6803      0      0      0       H
ATOM    871  CG  HIS A 137     344.871 306.218 271.216  1.00 53.71           C
ANISOU  871  CG  HIS A 137     6803   6803   6803      0      0      0       C
ATOM    872  ND1 HIS A 137     343.954 305.217 271.533  1.00 53.71           N
ANISOU  872  ND1 HIS A 137     6803   6803   6803      0      0      0       N
ATOM    873  CD2 HIS A 137     345.487 305.916 270.018  1.00 53.71           C
ANISOU  873  CD2 HIS A 137     6803   6803   6803      0      0      0       C
ATOM    874  CE1 HIS A 137     343.982 304.359 270.512  1.00 53.71           C
ANISOU  874  CE1 HIS A 137     6803   6803   6803      0      0      0       C
ATOM    875  NE2 HIS A 137     344.902 304.744 269.586  1.00 53.71           N
ANISOU  875  NE2 HIS A 137     6803   6803   6803      0      0      0       N
ATOM    876  HD2 HIS A 137     346.278 306.401 269.446  1.00 53.72           H
ATOM    877  HE1 HIS A 137     343.328 303.495 270.379  1.00 53.72           H
ATOM    878  HE2 HIS A 137     345.118 304.248 268.723  1.00 53.72           H
ATOM    890  CB  HIS A 139     338.614 307.286 270.143  1.00 53.71           H
ANISOU  890  CB  HIS A 139     6803   6803   6803      0      0      0       H
ATOM    891  CG  HIS A 139     339.389 306.700 270.591  1.00 53.71           C
ANISOU  891  CG  HIS A 139     6803   6803   6803      0      0      0       C
ATOM    892  ND1 HIS A 139     339.653 305.405 270.191  1.00 53.71           N
ANISOU  892  ND1 HIS A 139     6803   6803   6803      0      0      0       N
ATOM    893  CD2 HIS A 139     340.265 306.969 271.616  1.00 53.71           C
ANISOU  893  CD2 HIS A 139     6803   6803   6803      0      0      0       C
ATOM    894  CE1 HIS A 139     340.670 304.941 270.972  1.00 53.71           C
ANISOU  894  CE1 HIS A 139     6803   6803   6803      0      0      0       C
ATOM    895  NE2 HIS A 139     341.064 305.869 271.832  1.00 53.71           N
ANISOU  895  NE2 HIS A 139     6803   6803   6803      0      0      0       N
ATOM    896  HD1 HIS A 139     339.168 304.892 269.453  1.00 53.72           H
ATOM    897  HD2 HIS A 139     340.351 307.873 272.228  1.00 53.72           H
ATOM    898  HE1 HIS A 139     341.064 303.922 270.901  1.00 53.72           H
TER
HETATM17212 CU   CU1 A 503     342.725 304.954 273.188  1.00 30.00          Cu
