# Supplementary material for: Critical evaluation of three cryo-EM structures of particulate methane monooxygenase by quantum refinement
Source: Acta Crystallogr D Struct Biol. 2025 Oct 8;81(Pt 11):605–20. doi: 10.1107/S2059798325008356 (PMC12576850; doi:10.1107/S2059798325008356)
Supplement: Supplementary file 2 [file d-81-00605-sup2.zip › Coordinates/7ev9/7ev9_CU505-506_Cu2_Cu2_qr.pdb]

CRYST1  101.647  102.026  114.878  90.00  90.00  90.00 P 1
SCALE1      0.009838  0.000000  0.000000        0.00000
SCALE2      0.000000  0.009801  0.000000        0.00000
SCALE3      0.000000  0.000000  0.008705        0.00000
ATOM   1974  CA  THR A 281     196.334 171.979 129.145  1.00 59.30           C
ANISOU 1974  CA  THR A 281     7511   7511   7511      0     -0     -0       C
ATOM   1977  CB  THR A 281     196.746 172.437 127.740  1.00 59.30           C
ANISOU 1977  CB  THR A 281     7511   7511   7511      0     -0     -0       C
ATOM   1978  OG1 THR A 281     198.233 172.315 127.751  1.00 59.30           O
ANISOU 1978  OG1 THR A 281     7511   7511   7511      0     -0     -0       O
ATOM   1979  CG2 THR A 281     196.178 173.777 127.304  1.00 59.30           C
ANISOU 1979  CG2 THR A 281     7511   7511   7511      0     -0     -0       C
ATOM   1980  HB  THR A 281     196.436 171.642 127.061  1.00 59.30           H
ATOM   1981  HG1 THR A 281     198.675 173.179 127.994  1.00 59.30           H
ATOM   1982 HG21 THR A 281     196.586 174.107 126.321  1.00 59.30           H
ATOM   1983 HG22 THR A 281     195.084 173.631 127.227  1.00 59.30           H
ATOM   1984 HG23 THR A 281     196.344 174.603 128.020  1.00 59.30           H
ATOM   2174  CA  ASN A 306     198.903 166.664 127.260  1.00 59.48           C
ANISOU 2174  CA  ASN A 306     7533   7533   7533      0      0      0       C
ATOM   2177  CB  ASN A 306     200.247 166.638 126.528  1.00 59.48           C
ANISOU 2177  CB  ASN A 306     7533   7533   7533      0      0      0       C
ATOM   2178  CG  ASN A 306     200.734 167.984 126.078  1.00 59.48           C
ANISOU 2178  CG  ASN A 306     7533   7533   7533      0      0      0       C
ATOM   2179  OD1 ASN A 306     200.308 169.067 126.624  1.00 59.48           O
ANISOU 2179  OD1 ASN A 306     7533   7533   7533      0      0      0       O
ATOM   2180  ND2 ASN A 306     201.668 168.065 125.138  1.00 59.48           N
ANISOU 2180  ND2 ASN A 306     7533   7533   7533      0      0      0       N
ATOM   2181  HB2 ASN A 306     201.006 166.223 127.216  1.00 59.48           H
ATOM   2182  HB3 ASN A 306     200.160 165.969 125.655  1.00 59.48           H
ATOM   2183 HD21 ASN A 306     202.059 168.974 124.860  1.00 59.48           H
ATOM   2184 HD22 ASN A 306     202.012 167.213 124.669  1.00 59.48           H
ATOM   2877  CA  ASP A 395     207.139 173.367 126.160  1.00 67.33           C
ANISOU 2877  CA  ASP A 395     8528   8528   8528      0      0     -0       C
ATOM   2880  CB  ASP A 395     206.254 174.378 125.449  1.00 67.33           C
ANISOU 2880  CB  ASP A 395     8528   8528   8528      0      0     -0       C
ATOM   2881  CG  ASP A 395     204.812 174.099 125.395  1.00 67.33           C
ANISOU 2881  CG  ASP A 395     8528   8528   8528      0      0     -0       C
ATOM   2882  OD1 ASP A 395     204.243 173.007 125.018  1.00 67.33           O
ANISOU 2882  OD1 ASP A 395     8528   8528   8528      0      0     -0       O
ATOM   2883  OD2 ASP A 395     203.928 175.033 125.546  1.00 67.33           O
ANISOU 2883  OD2 ASP A 395     8528   8528   8528      0      0     -0       O
ATOM   2884  HB2 ASP A 395     206.433 175.380 125.884  1.00 67.33           H
ATOM   2885  HB3 ASP A 395     206.587 174.429 124.391  1.00 67.33           H
TER
HETATM17212 CU   CU1 A 505     202.353 174.065 124.487  1.00 93.79          Cu1+
HETATM17213 CU   CU1 A 506     199.197 170.567 127.340  1.00 89.60          Cu1+
