# Supplementary material for: Critical evaluation of three cryo-EM structures of particulate methane monooxygenase by quantum refinement
Source: Acta Crystallogr D Struct Biol. 2025 Oct 8;81(Pt 11):605–20. doi: 10.1107/S2059798325008356 (PMC12576850; doi:10.1107/S2059798325008356)
Supplement: Supplementary file 2 [file d-81-00605-sup2.zip › Coordinates/7ev9/7ev9_CU505-506_Cu2_HOH_qm.pdb]

CRYST1  361.680  361.680  361.680  90.00  90.00  90.00 P 1
SCALE1      0.002765  0.000000  0.000000        0.00000
SCALE2      0.000000  0.002765  0.000000        0.00000
SCALE3      0.000000  0.000000  0.002765        0.00000
ATOM   1974  CA  THR A 281     324.827 295.486 242.953  1.00 59.30           H
ANISOU 1974  CA  THR A 281     7511   7511   7511     -0     -0     -0       H
ATOM   1977  CB  THR A 281     325.192 295.860 241.959  1.00 59.30           C
ANISOU 1977  CB  THR A 281     7511   7511   7511     -0     -0     -0       C
ATOM   1978  OG1 THR A 281     326.597 296.219 242.064  1.00 59.30           O
ANISOU 1978  OG1 THR A 281     7511   7511   7511     -0     -0     -0       O
ATOM   1979  CG2 THR A 281     324.343 297.036 241.483  1.00 59.30           C
ANISOU 1979  CG2 THR A 281     7511   7511   7511     -0     -0     -0       C
ATOM   1980  HB  THR A 281     325.163 295.019 241.244  1.00 59.30           H
ATOM   1981  HG1 THR A 281     326.643 297.150 242.377  1.00 59.30           H
ATOM   1982 HG21 THR A 281     324.665 297.376 240.481  1.00 59.30           H
ATOM   1983 HG22 THR A 281     323.279 296.743 241.428  1.00 59.30           H
ATOM   1984 HG23 THR A 281     324.403 297.894 242.195  1.00 59.30           H
ATOM   2174  CA  ASN A 306     327.534 289.975 241.302  1.00 59.48           H
ANISOU 2174  CA  ASN A 306     7533   7533   7533     -0     -0      0       H
ATOM   2177  CB  ASN A 306     328.505 289.971 240.765  1.00 59.48           C
ANISOU 2177  CB  ASN A 306     7533   7533   7533     -0     -0      0       C
ATOM   2178  CG  ASN A 306     329.003 291.361 240.373  1.00 59.48           C
ANISOU 2178  CG  ASN A 306     7533   7533   7533     -0     -0      0       C
ATOM   2179  OD1 ASN A 306     328.661 292.415 240.938  1.00 59.48           O
ANISOU 2179  OD1 ASN A 306     7533   7533   7533     -0     -0      0       O
ATOM   2180  ND2 ASN A 306     329.902 291.349 239.354  1.00 59.48           N
ANISOU 2180  ND2 ASN A 306     7533   7533   7533     -0     -0      0       N
ATOM   2181  HB2 ASN A 306     329.254 289.488 241.417  1.00 59.48           H
ATOM   2182  HB3 ASN A 306     328.382 289.357 239.858  1.00 59.48           H
ATOM   2183 HD21 ASN A 306     330.371 292.208 239.063  1.00 59.48           H
ATOM   2184 HD22 ASN A 306     330.208 290.479 238.916  1.00 59.48           H
ATOM   2877  CA  ASP A 395     335.041 296.878 240.223  1.00 67.33           H
ANISOU 2877  CA  ASP A 395     8528   8528   8528     -0     -0     -0       H
ATOM   2880  CB  ASP A 395     334.326 297.566 239.710  1.00 67.33           C
ANISOU 2880  CB  ASP A 395     8528   8528   8528     -0     -0     -0       C
ATOM   2881  CG  ASP A 395     332.918 297.093 239.875  1.00 67.33           C
ANISOU 2881  CG  ASP A 395     8528   8528   8528     -0     -0     -0       C
ATOM   2882  OD1 ASP A 395     332.561 295.865 239.779  1.00 67.33           O
ANISOU 2882  OD1 ASP A 395     8528   8528   8528     -0     -0     -0       O
ATOM   2883  OD2 ASP A 395     331.948 297.896 240.131  1.00 67.33           O
ANISOU 2883  OD2 ASP A 395     8528   8528   8528     -0     -0     -0       O
ATOM   2884  HB2 ASP A 395     334.414 298.572 240.159  1.00 67.33           H
ATOM   2885  HB3 ASP A 395     334.582 297.617 238.636  1.00 67.33           H
TER
HETATM17212 CU   CU1 A 505     330.515 296.301 240.413  1.00 93.79          Cu
HETATM17213  O   HOH A 506     328.849 295.191 240.928  1.00 89.60           O
HETATM17214  H1  HOH A 506     328.745 294.198 240.767  1.00 89.60           H
HETATM17215  H2  HOH A 506     328.011 295.597 241.320  1.00 89.60           H
