# Supplementary material for: Critical evaluation of three cryo-EM structures of particulate methane monooxygenase by quantum refinement
Source: Acta Crystallogr D Struct Biol. 2025 Oct 8;81(Pt 11):605–20. doi: 10.1107/S2059798325008356 (PMC12576850; doi:10.1107/S2059798325008356)
Supplement: Supplementary file 2 [file d-81-00605-sup2.zip › Coordinates/7ev9/7ev9_CUB_Cu2_Cu2_qm.pdb]

CRYST1  361.680  361.680  361.680  90.00  90.00  90.00 P 1
SCALE1      0.002765  0.000000  0.000000        0.00000
SCALE2      0.000000  0.002765  0.000000        0.00000
SCALE3      0.000000  0.000000  0.002765        0.00000
ATOM      1  N   HIS A  33     341.516 304.375 274.294  1.00 60.58           N
ANISOU    1  N   HIS A  33     7673   7673   7673      0      0      0       N
ATOM      2  CA  HIS A  33     341.489 303.646 275.611  1.00 60.58           C
ANISOU    2  CA  HIS A  33     7673   7673   7673      0      0      0       C
ATOM      3  C   HIS A  33     340.429 303.597 275.995  1.00 60.58           H
ANISOU    3  C   HIS A  33     7673   7673   7673      0      0      0       H
ATOM      5  CB  HIS A  33     342.416 304.308 276.657  1.00 60.58           C
ANISOU    5  CB  HIS A  33     7673   7673   7673      0      0      0       C
ATOM      6  CG  HIS A  33     343.867 304.263 276.325  1.00 60.58           C
ANISOU    6  CG  HIS A  33     7673   7673   7673      0      0      0       C
ATOM      7  ND1 HIS A  33     344.418 304.837 275.204  1.00 60.58           N
ANISOU    7  ND1 HIS A  33     7673   7673   7673      0      0      0       N
ATOM      8  CD2 HIS A  33     344.961 303.806 277.159  1.00 60.58           C
ANISOU    8  CD2 HIS A  33     7673   7673   7673      0      0      0       C
ATOM      9  CE1 HIS A  33     345.757 304.850 275.380  1.00 60.58           C
ANISOU    9  CE1 HIS A  33     7673   7673   7673      0      0      0       C
ATOM     10  NE2 HIS A  33     346.091 304.223 276.550  1.00 60.58           N
ANISOU   10  NE2 HIS A  33     7673   7673   7673      0      0      0       N
ATOM     11  H   HIS A  33     341.031 303.777 273.605  1.00 30.00           H
ATOM     12  H2  HIS A  33     340.947 305.237 274.374  1.00 30.00           H
ATOM     13  HA  HIS A  33     341.821 302.610 275.422  1.00 60.59           H
ATOM     14  HB2 HIS A  33     342.144 305.384 276.769  1.00 60.59           H
ATOM     15  HB3 HIS A  33     342.238 303.848 277.645  1.00 60.59           H
ATOM     16  HD2 HIS A  33     344.955 303.206 278.077  1.00 60.59           H
ATOM     17  HE1 HIS A  33     346.497 305.324 274.728  1.00 60.59           H
ATOM     18  HE2 HIS A  33     347.056 304.075 276.894  1.00 60.59           H
ATOM    870  CB  HIS A 137     344.950 307.179 271.855  1.00 53.71           H
ANISOU  870  CB  HIS A 137     6803   6803   6803      0      0      0       H
ATOM    871  CG  HIS A 137     344.938 306.293 271.220  1.00 53.71           C
ANISOU  871  CG  HIS A 137     6803   6803   6803      0      0      0       C
ATOM    872  ND1 HIS A 137     344.313 305.084 271.597  1.00 53.71           N
ANISOU  872  ND1 HIS A 137     6803   6803   6803      0      0      0       N
ATOM    873  CD2 HIS A 137     345.626 306.091 270.046  1.00 53.71           C
ANISOU  873  CD2 HIS A 137     6803   6803   6803      0      0      0       C
ATOM    874  CE1 HIS A 137     344.640 304.168 270.604  1.00 53.71           C
ANISOU  874  CE1 HIS A 137     6803   6803   6803      0      0      0       C
ATOM    875  NE2 HIS A 137     345.412 304.769 269.693  1.00 53.71           N
ANISOU  875  NE2 HIS A 137     6803   6803   6803      0      0      0       N
ATOM    876  HD2 HIS A 137     346.248 306.762 269.444  1.00 53.72           H
ATOM    877  HE1 HIS A 137     344.345 303.114 270.559  1.00 53.72           H
ATOM    878  HE2 HIS A 137     345.816 304.308 268.861  1.00 53.72           H
ATOM    890  CB  HIS A 139     338.329 307.501 270.231  1.00 53.71           H
ANISOU  890  CB  HIS A 139     6803   6803   6803      0      0      0       H
ATOM    891  CG  HIS A 139     338.881 306.622 270.490  1.00 53.71           C
ANISOU  891  CG  HIS A 139     6803   6803   6803      0      0      0       C
ATOM    892  ND1 HIS A 139     338.713 305.413 269.881  1.00 53.71           N
ANISOU  892  ND1 HIS A 139     6803   6803   6803      0      0      0       N
ATOM    893  CD2 HIS A 139     340.037 306.518 271.273  1.00 53.71           C
ANISOU  893  CD2 HIS A 139     6803   6803   6803      0      0      0       C
ATOM    894  CE1 HIS A 139     339.709 304.585 270.266  1.00 53.71           C
ANISOU  894  CE1 HIS A 139     6803   6803   6803      0      0      0       C
ATOM    895  NE2 HIS A 139     340.549 305.258 271.103  1.00 53.71           N
ANISOU  895  NE2 HIS A 139     6803   6803   6803      0      0      0       N
ATOM    896  HD1 HIS A 139     337.940 305.170 269.243  1.00 53.72           H
ATOM    897  HD2 HIS A 139     340.517 307.294 271.875  1.00 53.72           H
ATOM    898  HE1 HIS A 139     339.801 303.541 269.955  1.00 53.72           H
TER
HETATM17212 CU   CU1 A 502     343.352 304.844 273.493  1.00 75.59          Cu
HETATM17213 CU   CU1 A 503     342.394 305.030 271.287  1.00 74.49          Cu
