# Supplementary material for: Critical evaluation of three cryo-EM structures of particulate methane monooxygenase by quantum refinement
Source: Acta Crystallogr D Struct Biol. 2025 Oct 8;81(Pt 11):605–20. doi: 10.1107/S2059798325008356 (PMC12576850; doi:10.1107/S2059798325008356)
Supplement: Supplementary file 2 [file d-81-00605-sup2.zip › Coordinates/7ev9/7ev9_CUE_Cu2_HOH_qr.pdb]

CRYST1  101.647  102.026  114.878  90.00  90.00  90.00 P 1
SCALE1      0.009838  0.000000  0.000000        0.00000
SCALE2      0.000000  0.009801  0.000000        0.00000
SCALE3      0.000000  0.000000  0.008705        0.00000
ATOM   3269  CB  HIS B  38     204.514 191.858 185.802  1.00 76.54           C
ANISOU 3269  CB  HIS B  38     9694   9694   9694      0      0      0       C
ATOM   3270  CG  HIS B  38     205.051 192.482 184.533  1.00 76.54           C
ANISOU 3270  CG  HIS B  38     9694   9694   9694      0      0      0       C
ATOM   3271  ND1 HIS B  38     206.408 192.540 184.291  1.00 76.54           N
ANISOU 3271  ND1 HIS B  38     9694   9694   9694      0      0      0       N
ATOM   3272  CD2 HIS B  38     204.446 193.005 183.411  1.00 76.54           C
ANISOU 3272  CD2 HIS B  38     9694   9694   9694      0      0      0       C
ATOM   3273  CE1 HIS B  38     206.611 193.069 183.060  1.00 76.54           C
ANISOU 3273  CE1 HIS B  38     9694   9694   9694      0      0      0       C
ATOM   3274  NE2 HIS B  38     205.432 193.351 182.483  1.00 76.54           N
ANISOU 3274  NE2 HIS B  38     9694   9694   9694      0      0      0       N
ATOM   3279  HD1 HIS B  38     207.147 192.274 184.939  1.00 76.54           H
ATOM   3280  HD2 HIS B  38     203.392 193.199 183.218  1.00 76.54           H
ATOM   3281  HE1 HIS B  38     207.591 193.234 182.611  1.00 76.54           H
ATOM   3301  CA  ALA B  41     198.607 192.036 183.438  1.00 77.32           C
ANISOU 3301  CA  ALA B  41     9793   9793   9793      0      0     -0       C
ATOM   3304  CB  ALA B  41     199.459 193.271 183.688  1.00 77.32           C
ANISOU 3304  CB  ALA B  41     9793   9793   9793      0      0     -0       C
ATOM   3307  HB1 ALA B  41     199.320 194.015 182.887  1.00 77.32           H
ATOM   3308  HB2 ALA B  41     199.161 193.715 184.655  1.00 77.32           H
ATOM   3309  HB3 ALA B  41     200.527 192.990 183.731  1.00 77.32           H
ATOM   3311  CA  MET B  42     200.310 190.023 180.685  1.00 79.88           C
ANISOU 3311  CA  MET B  42    10117  10117  10117      0      0     -0       C
ATOM   3314  CB  MET B  42     201.760 189.478 180.705  1.00 79.88           C
ANISOU 3314  CB  MET B  42    10117  10117  10117      0      0     -0       C
ATOM   3315  CG  MET B  42     202.923 190.448 180.950  1.00 79.88           C
ANISOU 3315  CG  MET B  42    10117  10117  10117      0      0     -0       C
ATOM   3316  SD  MET B  42     203.290 191.749 179.644  1.00 79.88           S
ANISOU 3316  SD  MET B  42    10117  10117  10117      0      0     -0       S
ATOM   3317  CE  MET B  42     202.436 193.250 180.359  1.00 79.88           C
ANISOU 3317  CE  MET B  42    10117  10117  10117      0      0     -0       C
ATOM   3320  HB2 MET B  42     201.801 188.758 181.545  1.00 79.88           H
ATOM   3321  HB3 MET B  42     201.910 188.901 179.773  1.00 79.88           H
ATOM   3322  HG2 MET B  42     202.835 191.006 181.896  1.00 79.88           H
ATOM   3323  HG3 MET B  42     203.862 189.870 180.967  1.00 79.88           H
ATOM   3324  HE1 MET B  42     202.223 193.934 179.522  1.00 79.88           H
ATOM   3325  HE2 MET B  42     201.516 192.938 180.872  1.00 79.88           H
ATOM   3326  HE3 MET B  42     203.073 193.771 181.097  1.00 79.88           H
ATOM   3343  CA  MET B  45     195.351 191.336 178.598  1.00 75.36           C
ANISOU 3343  CA  MET B  45     9545   9545   9545      0      0      0       C
ATOM   3346  CB  MET B  45     196.274 192.563 178.683  1.00 75.36           C
ANISOU 3346  CB  MET B  45     9545   9545   9545      0      0      0       C
ATOM   3347  CG  MET B  45     195.674 193.615 179.620  1.00 75.36           C
ANISOU 3347  CG  MET B  45     9545   9545   9545      0      0      0       C
ATOM   3348  SD  MET B  45     196.403 195.283 179.388  1.00 75.36           S
ANISOU 3348  SD  MET B  45     9545   9545   9545      0      0      0       S
ATOM   3349  CE  MET B  45     197.934 195.181 180.364  1.00 75.36           C
ANISOU 3349  CE  MET B  45     9545   9545   9545      0      0      0       C
ATOM   3352  HB2 MET B  45     197.282 192.232 178.999  1.00 75.36           H
ATOM   3353  HB3 MET B  45     196.348 192.961 177.652  1.00 75.36           H
ATOM   3354  HG2 MET B  45     194.603 193.778 179.390  1.00 75.36           H
ATOM   3355  HG3 MET B  45     195.756 193.345 180.690  1.00 75.36           H
ATOM   3356  HE1 MET B  45     198.372 196.194 180.343  1.00 75.36           H
ATOM   3357  HE2 MET B  45     197.688 194.906 181.405  1.00 75.36           H
ATOM   3358  HE3 MET B  45     198.639 194.448 179.931  1.00 75.36           H
ATOM   3394  CA  PHE B  50     202.936 196.528 173.549  1.00 55.96           C
ANISOU 3394  CA  PHE B  50     7087   7087   7087      0      0      0       C
ATOM   3397  CB  PHE B  50     203.345 195.120 173.098  1.00 55.96           C
ANISOU 3397  CB  PHE B  50     7087   7087   7087      0      0      0       C
ATOM   3398  CG  PHE B  50     203.421 194.101 174.210  1.00 55.96           C
ANISOU 3398  CG  PHE B  50     7087   7087   7087      0      0      0       C
ATOM   3399  CD1 PHE B  50     203.713 194.462 175.540  1.00 55.96           C
ANISOU 3399  CD1 PHE B  50     7087   7087   7087      0      0      0       C
ATOM   3400  CD2 PHE B  50     203.259 192.733 173.913  1.00 55.96           C
ANISOU 3400  CD2 PHE B  50     7087   7087   7087      0      0      0       C
ATOM   3401  CE1 PHE B  50     203.871 193.484 176.537  1.00 55.96           C
ANISOU 3401  CE1 PHE B  50     7087   7087   7087      0      0      0       C
ATOM   3402  CE2 PHE B  50     203.407 191.755 174.905  1.00 55.96           C
ANISOU 3402  CE2 PHE B  50     7087   7087   7087      0      0      0       C
ATOM   3403  CZ  PHE B  50     203.725 192.125 176.221  1.00 55.96           C
ANISOU 3403  CZ  PHE B  50     7087   7087   7087      0      0      0       C
ATOM   3406  HB2 PHE B  50     202.616 194.805 172.328  1.00 55.96           H
ATOM   3407  HB3 PHE B  50     204.329 195.212 172.591  1.00 55.96           H
ATOM   3408  HD1 PHE B  50     203.825 195.527 175.785  1.00 55.96           H
ATOM   3409  HD2 PHE B  50     203.013 192.432 172.884  1.00 55.96           H
ATOM   3410  HE1 PHE B  50     204.121 193.782 177.570  1.00 55.96           H
ATOM   3411  HE2 PHE B  50     203.268 190.696 174.649  1.00 55.96           H
ATOM   3412  HZ  PHE B  50     203.848 191.355 176.993  1.00 55.96           H
ATOM   3821  CA  GLU B 100     207.424 196.889 182.192  1.00 59.82           C
ANISOU 3821  CA  GLU B 100     7576   7576   7576      0      0      0       C
ATOM   3824  CB  GLU B 100     205.959 197.015 181.833  1.00 59.82           C
ANISOU 3824  CB  GLU B 100     7576   7576   7576      0      0      0       C
ATOM   3825  CG  GLU B 100     205.351 198.402 181.998  1.00 59.82           C
ANISOU 3825  CG  GLU B 100     7576   7576   7576      0      0      0       C
ATOM   3826  CD  GLU B 100     203.830 198.274 181.971  1.00 59.82           C
ANISOU 3826  CD  GLU B 100     7576   7576   7576      0      0      0       C
ATOM   3827  OE1 GLU B 100     203.284 197.190 181.586  1.00 59.82           O
ANISOU 3827  OE1 GLU B 100     7576   7576   7576      0      0      0       O
ATOM   3828  OE2 GLU B 100     203.079 199.228 182.305  1.00 59.82           O
ANISOU 3828  OE2 GLU B 100     7576   7576   7576      0      0      0       O
ATOM   3831  HB2 GLU B 100     205.846 196.649 180.789  1.00 59.82           H
ATOM   3832  HB3 GLU B 100     205.425 196.285 182.470  1.00 59.82           H
ATOM   3833  HG2 GLU B 100     205.656 198.898 182.939  1.00 59.82           H
ATOM   3834  HG3 GLU B 100     205.645 199.090 181.178  1.00 59.82           H
ATOM   3858  CA  ASN B 103     211.023 195.153 179.808  1.00 61.33           C
ANISOU 3858  CA  ASN B 103     7767   7767   7767      0      0     -0       C
ATOM   3861  CB  ASN B 103     209.683 194.438 180.039  1.00 61.33           C
ANISOU 3861  CB  ASN B 103     7767   7767   7767      0      0     -0       C
ATOM   3862  CG  ASN B 103     209.349 193.543 178.850  1.00 61.33           C
ANISOU 3862  CG  ASN B 103     7767   7767   7767      0      0     -0       C
ATOM   3863  OD1 ASN B 103     210.141 193.217 177.989  1.00 61.33           O
ANISOU 3863  OD1 ASN B 103     7767   7767   7767      0      0     -0       O
ATOM   3864  ND2 ASN B 103     207.999 193.145 178.781  1.00 61.33           N
ANISOU 3864  ND2 ASN B 103     7767   7767   7767      0      0     -0       N
ATOM   3867  HB2 ASN B 103     209.802 193.825 180.958  1.00 61.32           H
ATOM   3868  HB3 ASN B 103     208.887 195.187 180.222  1.00 61.32           H
ATOM   3869 HD21 ASN B 103     207.841 192.409 178.083  1.00 61.32           H
ATOM   3870 HD22 ASN B 103     207.534 192.956 179.675  1.00 61.32           H
ATOM   3872  CA  ARG B 104     210.418 197.670 176.999  1.00 54.52           C
ANISOU 3872  CA  ARG B 104     6905   6905   6905      0     -0     -0       C
ATOM   3875  CB  ARG B 104     209.453 198.876 176.990  1.00 54.52           C
ANISOU 3875  CB  ARG B 104     6905   6905   6905      0     -0     -0       C
ATOM   3876  CG  ARG B 104     207.994 198.557 177.339  1.00 54.52           C
ANISOU 3876  CG  ARG B 104     6905   6905   6905      0     -0     -0       C
ATOM   3877  CD  ARG B 104     207.420 197.303 176.653  1.00 54.52           C
ANISOU 3877  CD  ARG B 104     6905   6905   6905      0     -0     -0       C
ATOM   3878  NE  ARG B 104     206.186 196.817 177.325  1.00 54.52           N
ANISOU 3878  NE  ARG B 104     6905   6905   6905      0     -0     -0       N
ATOM   3879  CZ  ARG B 104     204.963 197.344 177.194  1.00 54.52           C
ANISOU 3879  CZ  ARG B 104     6905   6905   6905      0     -0     -0       C
ATOM   3880  NH1 ARG B 104     204.696 198.258 176.253  1.00 54.52           N
ANISOU 3880  NH1 ARG B 104     6905   6905   6905      0     -0     -0       N
ATOM   3881  NH2 ARG B 104     203.970 196.928 178.017  1.00 54.52           N
ANISOU 3881  NH2 ARG B 104     6905   6905   6905      0     -0     -0       N
ATOM   3884  HB2 ARG B 104     209.851 199.628 177.696  1.00 54.52           H
ATOM   3885  HB3 ARG B 104     209.526 199.312 175.976  1.00 54.52           H
ATOM   3886  HG2 ARG B 104     207.876 198.417 178.429  1.00 54.52           H
ATOM   3887  HG3 ARG B 104     207.365 199.436 177.088  1.00 54.52           H
ATOM   3888  HD2 ARG B 104     207.209 197.451 175.575  1.00 54.52           H
ATOM   3889  HD3 ARG B 104     208.122 196.455 176.711  1.00 54.52           H
ATOM   3890  HE  ARG B 104     206.319 196.101 178.037  1.00 54.52           H
ATOM   3891 HH11 ARG B 104     205.427 198.609 175.638  1.00 54.52           H
ATOM   3892 HH12 ARG B 104     203.769 198.669 176.154  1.00 54.52           H
ATOM   3893 HH21 ARG B 104     204.143 196.262 178.769  1.00 54.52           H
ATOM   3894 HH22 ARG B 104     203.004 197.230 177.882  1.00 54.52           H
TER
HETATM17267 CU   CU1 B 301     204.954 192.833 180.687  1.00 88.44          Cu
HETATM17268  O   HOH B 302     201.442 195.356 182.276  1.00 96.38           O
HETATM17269  H1  HOH B 302     202.181 195.954 182.552  1.00 96.38           H
HETATM17270  H2  HOH B 302     200.962 195.933 181.644  1.00 96.38           H
