# Supplementary material for: Critical evaluation of three cryo-EM structures of particulate methane monooxygenase by quantum refinement
Source: Acta Crystallogr D Struct Biol. 2025 Oct 8;81(Pt 11):605–20. doi: 10.1107/S2059798325008356 (PMC12576850; doi:10.1107/S2059798325008356)
Supplement: Supplementary file 2 [file d-81-00605-sup2.zip › Coordinates/7ev9/7ev9_CUB-only1CU_Cu2_qr.pdb]

CRYST1  101.647  102.026  114.878  90.00  90.00  90.00 P 1
SCALE1      0.009838  0.000000  0.000000        0.00000
SCALE2      0.000000  0.009801  0.000000        0.00000
SCALE3      0.000000  0.000000  0.008705        0.00000
ATOM      1  N   HIS A  33     212.869 181.334 160.028  1.00 60.58           N
ANISOU    1  N   HIS A  33     7673   7673   7673      0     -0     -0       N
ATOM      2  CA  HIS A  33     213.022 180.453 161.217  1.00 60.58           C
ANISOU    2  CA  HIS A  33     7673   7673   7673      0     -0     -0       C
ATOM      3  C   HIS A  33     211.652 180.291 161.816  1.00 60.58           C
ANISOU    3  C   HIS A  33     7673   7673   7673      0     -0     -0       C
ATOM      5  CB  HIS A  33     214.004 181.007 162.242  1.00 60.58           C
ANISOU    5  CB  HIS A  33     7673   7673   7673      0     -0     -0       C
ATOM      6  CG  HIS A  33     215.412 181.124 161.739  1.00 60.58           C
ANISOU    6  CG  HIS A  33     7673   7673   7673      0     -0     -0       C
ATOM      7  ND1 HIS A  33     215.729 181.545 160.446  1.00 60.58           N
ANISOU    7  ND1 HIS A  33     7673   7673   7673      0     -0     -0       N
ATOM      8  CD2 HIS A  33     216.606 180.918 162.402  1.00 60.58           C
ANISOU    8  CD2 HIS A  33     7673   7673   7673      0     -0     -0       C
ATOM      9  CE1 HIS A  33     217.064 181.603 160.343  1.00 60.58           C
ANISOU    9  CE1 HIS A  33     7673   7673   7673      0     -0     -0       C
ATOM     10  NE2 HIS A  33     217.618 181.232 161.511  1.00 60.58           N
ANISOU   10  NE2 HIS A  33     7673   7673   7673      0     -0     -0       N
ATOM     11  H   HIS A  33     212.191 180.900 159.384  1.00 30.00           H
ATOM     12  H2  HIS A  33     212.485 182.266 160.255  1.00 30.00           H
ATOM     13  HA  HIS A  33     213.342 179.472 160.828  1.00 60.59           H
ATOM     14  HB2 HIS A  33     213.624 181.990 162.591  1.00 60.59           H
ATOM     15  HB3 HIS A  33     213.987 180.367 163.148  1.00 60.59           H
ATOM     16  HD2 HIS A  33     216.827 180.568 163.414  1.00 60.59           H
ATOM     17  HE1 HIS A  33     217.631 181.898 159.462  1.00 60.59           H
ATOM     18  HE2 HIS A  33     218.623 181.178 161.696  1.00 60.59           H
ATOM    870  CB  HIS A 137     216.748 184.214 157.892  1.00 53.71           C
ANISOU  870  CB  HIS A 137     6803   6803   6803      0      0      0       C
ATOM    871  CG  HIS A 137     216.580 182.977 157.070  1.00 53.71           C
ANISOU  871  CG  HIS A 137     6803   6803   6803      0      0      0       C
ATOM    872  ND1 HIS A 137     215.921 181.841 157.517  1.00 53.71           N
ANISOU  872  ND1 HIS A 137     6803   6803   6803      0      0      0       N
ATOM    873  CD2 HIS A 137     217.103 182.718 155.820  1.00 53.71           C
ANISOU  873  CD2 HIS A 137     6803   6803   6803      0      0      0       C
ATOM    874  CE1 HIS A 137     216.027 180.920 156.555  1.00 53.71           C
ANISOU  874  CE1 HIS A 137     6803   6803   6803      0      0      0       C
ATOM    875  NE2 HIS A 137     216.737 181.420 155.520  1.00 53.71           N
ANISOU  875  NE2 HIS A 137     6803   6803   6803      0      0      0       N
ATOM    876  HD2 HIS A 137     217.696 183.326 155.143  1.00 53.72           H
ATOM    877  HE1 HIS A 137     215.626 179.906 156.586  1.00 53.72           H
ATOM    878  HE2 HIS A 137     216.987 180.914 154.665  1.00 53.72           H
ATOM    890  CB  HIS A 139     210.291 184.193 155.895  1.00 53.71           C
ANISOU  890  CB  HIS A 139     6803   6803   6803      0      0      0       C
ATOM    891  CG  HIS A 139     211.460 183.332 156.330  1.00 53.71           C
ANISOU  891  CG  HIS A 139     6803   6803   6803      0      0      0       C
ATOM    892  ND1 HIS A 139     211.546 182.047 155.834  1.00 53.71           N
ANISOU  892  ND1 HIS A 139     6803   6803   6803      0      0      0       N
ATOM    893  CD2 HIS A 139     212.457 183.411 157.283  1.00 53.71           C
ANISOU  893  CD2 HIS A 139     6803   6803   6803      0      0      0       C
ATOM    894  CE1 HIS A 139     212.544 181.384 156.463  1.00 53.71           C
ANISOU  894  CE1 HIS A 139     6803   6803   6803      0      0      0       C
ATOM    895  NE2 HIS A 139     213.116 182.191 157.374  1.00 53.71           N
ANISOU  895  NE2 HIS A 139     6803   6803   6803      0      0      0       N
ATOM    896  HD1 HIS A 139     210.936 181.665 155.111  1.00 53.72           H
ATOM    897  HD2 HIS A 139     212.749 184.256 157.910  1.00 53.72           H
ATOM    898  HE1 HIS A 139     212.804 180.347 156.249  1.00 53.72           H
TER
HETATM17212 CU   CU1 A 503     214.487 181.653 158.927  1.00 30.00          Cu
