# Supplementary material for: Critical evaluation of three cryo-EM structures of particulate methane monooxygenase by quantum refinement
Source: Acta Crystallogr D Struct Biol. 2025 Oct 8;81(Pt 11):605–20. doi: 10.1107/S2059798325008356 (PMC12576850; doi:10.1107/S2059798325008356)
Supplement: Supplementary file 2 [file d-81-00605-sup2.zip › Coordinates/7ev9/7ev9_CUE_Cu2_Cu2_qm.pdb]

CRYST1  361.680  361.680  361.680  90.00  90.00  90.00 P 1
SCALE1      0.002765  0.000000  0.000000        0.00000
SCALE2      0.000000  0.002765  0.000000        0.00000
SCALE3      0.000000  0.000000  0.002765        0.00000
ATOM   3269  CB  HIS B  38     332.896 315.327 299.713  1.00 76.54           H
ANISOU 3269  CB  HIS B  38     9694   9694   9694      0      0      0       H
ATOM   3270  CG  HIS B  38     333.284 315.781 298.777  1.00 76.54           C
ANISOU 3270  CG  HIS B  38     9694   9694   9694      0      0      0       C
ATOM   3271  ND1 HIS B  38     334.639 315.866 298.508  1.00 76.54           N
ANISOU 3271  ND1 HIS B  38     9694   9694   9694      0      0      0       N
ATOM   3272  CD2 HIS B  38     332.673 316.251 297.636  1.00 76.54           C
ANISOU 3272  CD2 HIS B  38     9694   9694   9694      0      0      0       C
ATOM   3273  CE1 HIS B  38     334.831 316.346 297.264  1.00 76.54           C
ANISOU 3273  CE1 HIS B  38     9694   9694   9694      0      0      0       C
ATOM   3274  NE2 HIS B  38     333.639 316.580 296.691  1.00 76.54           N
ANISOU 3274  NE2 HIS B  38     9694   9694   9694      0      0      0       N
ATOM   3279  HD1 HIS B  38     335.391 315.631 299.163  1.00 76.54           H
ATOM   3280  HD2 HIS B  38     331.612 316.477 297.511  1.00 76.54           H
ATOM   3281  HE1 HIS B  38     335.806 316.561 296.818  1.00 76.54           H
ATOM   3301  CA  ALA B  41     327.090 315.691 297.763  1.00 77.32           H
ANISOU 3301  CA  ALA B  41     9793   9793   9793      0      0      0       H
ATOM   3304  CB  ALA B  41     327.733 316.586 297.933  1.00 77.32           C
ANISOU 3304  CB  ALA B  41     9793   9793   9793      0      0      0       C
ATOM   3307  HB1 ALA B  41     327.581 317.319 297.111  1.00 77.32           H
ATOM   3308  HB2 ALA B  41     327.444 317.056 298.890  1.00 77.32           H
ATOM   3309  HB3 ALA B  41     328.794 316.272 297.987  1.00 77.32           H
ATOM   3311  CA  MET B  42     328.921 313.218 294.930  1.00 79.88           H
ANISOU 3311  CA  MET B  42    10117  10117  10117      0      0      0       H
ATOM   3314  CB  MET B  42     329.986 312.866 294.936  1.00 79.88           C
ANISOU 3314  CB  MET B  42    10117  10117  10117      0      0      0       C
ATOM   3315  CG  MET B  42     331.116 313.871 295.205  1.00 79.88           C
ANISOU 3315  CG  MET B  42    10117  10117  10117      0      0      0       C
ATOM   3316  SD  MET B  42     331.360 315.345 294.016  1.00 79.88           S
ANISOU 3316  SD  MET B  42    10117  10117  10117      0      0      0       S
ATOM   3317  CE  MET B  42     330.726 316.827 294.967  1.00 79.88           C
ANISOU 3317  CE  MET B  42    10117  10117  10117      0      0      0       C
ATOM   3320  HB2 MET B  42     330.076 312.149 295.779  1.00 79.88           H
ATOM   3321  HB3 MET B  42     330.170 312.291 294.009  1.00 79.88           H
ATOM   3322  HG2 MET B  42     331.057 314.340 296.202  1.00 79.88           H
ATOM   3323  HG3 MET B  42     332.088 313.342 295.148  1.00 79.88           H
ATOM   3324  HE1 MET B  42     330.489 317.599 294.212  1.00 79.88           H
ATOM   3325  HE2 MET B  42     329.822 316.525 295.531  1.00 79.88           H
ATOM   3326  HE3 MET B  42     331.517 317.238 295.649  1.00 79.88           H
ATOM   3343  CA  MET B  45     323.830 314.970 292.879  1.00 75.36           H
ANISOU 3343  CA  MET B  45     9545   9545   9545      0      0      0       H
ATOM   3346  CB  MET B  45     324.492 315.857 292.938  1.00 75.36           C
ANISOU 3346  CB  MET B  45     9545   9545   9545      0      0      0       C
ATOM   3347  CG  MET B  45     323.841 316.876 293.891  1.00 75.36           C
ANISOU 3347  CG  MET B  45     9545   9545   9545      0      0      0       C
ATOM   3348  SD  MET B  45     324.549 318.538 293.651  1.00 75.36           S
ANISOU 3348  SD  MET B  45     9545   9545   9545      0      0      0       S
ATOM   3349  CE  MET B  45     326.076 318.500 294.603  1.00 75.36           C
ANISOU 3349  CE  MET B  45     9545   9545   9545      0      0      0       C
ATOM   3352  HB2 MET B  45     325.506 315.553 293.259  1.00 75.36           H
ATOM   3353  HB3 MET B  45     324.547 316.264 291.910  1.00 75.36           H
ATOM   3354  HG2 MET B  45     322.773 317.016 293.635  1.00 75.36           H
ATOM   3355  HG3 MET B  45     323.919 316.600 294.960  1.00 75.36           H
ATOM   3356  HE1 MET B  45     326.502 319.512 294.548  1.00 75.36           H
ATOM   3357  HE2 MET B  45     325.843 318.244 295.648  1.00 75.36           H
ATOM   3358  HE3 MET B  45     326.774 317.759 294.178  1.00 75.36           H
ATOM   3394  CA  PHE B  50     331.277 319.425 287.678  1.00 55.96           H
ANISOU 3394  CA  PHE B  50     7087   7087   7087      0      0      0       H
ATOM   3397  CB  PHE B  50     331.567 318.397 287.354  1.00 55.96           C
ANISOU 3397  CB  PHE B  50     7087   7087   7087      0      0      0       C
ATOM   3398  CG  PHE B  50     331.655 317.382 288.448  1.00 55.96           C
ANISOU 3398  CG  PHE B  50     7087   7087   7087      0      0      0       C
ATOM   3399  CD1 PHE B  50     331.943 317.756 289.791  1.00 55.96           C
ANISOU 3399  CD1 PHE B  50     7087   7087   7087      0      0      0       C
ATOM   3400  CD2 PHE B  50     331.493 315.995 288.149  1.00 55.96           C
ANISOU 3400  CD2 PHE B  50     7087   7087   7087      0      0      0       C
ATOM   3401  CE1 PHE B  50     332.089 316.791 290.778  1.00 55.96           C
ANISOU 3401  CE1 PHE B  50     7087   7087   7087      0      0      0       C
ATOM   3402  CE2 PHE B  50     331.630 315.031 289.142  1.00 55.96           C
ANISOU 3402  CE2 PHE B  50     7087   7087   7087      0      0      0       C
ATOM   3403  CZ  PHE B  50     331.933 315.424 290.459  1.00 55.96           C
ANISOU 3403  CZ  PHE B  50     7087   7087   7087      0      0      0       C
ATOM   3406  HB2 PHE B  50     330.866 318.073 286.562  1.00 55.96           H
ATOM   3407  HB3 PHE B  50     332.556 318.486 286.841  1.00 55.96           H
ATOM   3408  HD1 PHE B  50     332.053 318.822 290.021  1.00 55.96           H
ATOM   3409  HD2 PHE B  50     331.254 315.690 287.122  1.00 55.96           H
ATOM   3410  HE1 PHE B  50     332.328 317.088 291.810  1.00 55.96           H
ATOM   3411  HE2 PHE B  50     331.494 313.969 288.903  1.00 55.96           H
ATOM   3412  HZ  PHE B  50     332.051 314.664 291.244  1.00 55.96           H
ATOM   3821  CA  GLU B 100     335.267 320.210 296.356  1.00 59.82           H
ANISOU 3821  CA  GLU B 100     7576   7576   7576      0      0      0       H
ATOM   3824  CB  GLU B 100     334.199 320.267 296.099  1.00 59.82           C
ANISOU 3824  CB  GLU B 100     7576   7576   7576      0      0      0       C
ATOM   3825  CG  GLU B 100     333.471 321.594 296.270  1.00 59.82           C
ANISOU 3825  CG  GLU B 100     7576   7576   7576      0      0      0       C
ATOM   3826  CD  GLU B 100     331.957 321.332 296.215  1.00 59.82           C
ANISOU 3826  CD  GLU B 100     7576   7576   7576      0      0      0       C
ATOM   3827  OE1 GLU B 100     331.601 320.161 295.673  1.00 59.82           O
ANISOU 3827  OE1 GLU B 100     7576   7576   7576      0      0      0       O
ATOM   3828  OE2 GLU B 100     331.101 322.130 296.599  1.00 59.82           O
ANISOU 3828  OE2 GLU B 100     7576   7576   7576      0      0      0       O
ATOM   3831  HB2 GLU B 100     334.076 319.912 295.055  1.00 59.82           H
ATOM   3832  HB3 GLU B 100     333.712 319.513 296.746  1.00 59.82           H
ATOM   3833  HG2 GLU B 100     333.721 322.128 297.204  1.00 59.82           H
ATOM   3834  HG3 GLU B 100     333.695 322.327 295.469  1.00 59.82           H
ATOM   3858  CA  ASN B 103     338.878 318.262 294.112  1.00 61.33           H
ANISOU 3858  CA  ASN B 103     7767   7767   7767      0      0      0       H
ATOM   3861  CB  ASN B 103     337.914 317.756 294.277  1.00 61.33           C
ANISOU 3861  CB  ASN B 103     7767   7767   7767      0      0      0       C
ATOM   3862  CG  ASN B 103     337.513 316.866 293.123  1.00 61.33           C
ANISOU 3862  CG  ASN B 103     7767   7767   7767      0      0      0       C
ATOM   3863  OD1 ASN B 103     338.260 316.510 292.229  1.00 61.33           O
ANISOU 3863  OD1 ASN B 103     7767   7767   7767      0      0      0       O
ATOM   3864  ND2 ASN B 103     336.167 316.419 293.139  1.00 61.33           N
ANISOU 3864  ND2 ASN B 103     7767   7767   7767      0      0      0       N
ATOM   3867  HB2 ASN B 103     338.072 317.114 295.169  1.00 61.32           H
ATOM   3868  HB3 ASN B 103     337.143 318.513 294.509  1.00 61.32           H
ATOM   3869 HD21 ASN B 103     336.032 315.742 292.383  1.00 61.32           H
ATOM   3870 HD22 ASN B 103     335.932 315.993 294.040  1.00 61.32           H
ATOM   3872  CA  ARG B 104     338.388 321.309 291.253  1.00 54.52           H
ANISOU 3872  CA  ARG B 104     6905   6905   6905      0      0      0       H
ATOM   3875  CB  ARG B 104     337.695 322.182 291.250  1.00 54.52           C
ANISOU 3875  CB  ARG B 104     6905   6905   6905      0      0      0       C
ATOM   3876  CG  ARG B 104     336.230 321.862 291.581  1.00 54.52           C
ANISOU 3876  CG  ARG B 104     6905   6905   6905      0      0      0       C
ATOM   3877  CD  ARG B 104     335.669 320.615 290.877  1.00 54.52           C
ANISOU 3877  CD  ARG B 104     6905   6905   6905      0      0      0       C
ATOM   3878  NE  ARG B 104     334.419 320.150 291.530  1.00 54.52           N
ANISOU 3878  NE  ARG B 104     6905   6905   6905      0      0      0       N
ATOM   3879  CZ  ARG B 104     333.200 320.677 291.406  1.00 54.52           C
ANISOU 3879  CZ  ARG B 104     6905   6905   6905      0      0      0       C
ATOM   3880  NH1 ARG B 104     332.922 321.561 290.443  1.00 54.52           N
ANISOU 3880  NH1 ARG B 104     6905   6905   6905      0      0      0       N
ATOM   3881  NH2 ARG B 104     332.213 320.262 292.234  1.00 54.52           N
ANISOU 3881  NH2 ARG B 104     6905   6905   6905      0      0      0       N
ATOM   3884  HB2 ARG B 104     338.092 322.931 291.964  1.00 54.52           H
ATOM   3885  HB3 ARG B 104     337.785 322.619 290.236  1.00 54.52           H
ATOM   3886  HG2 ARG B 104     336.104 321.707 292.668  1.00 54.52           H
ATOM   3887  HG3 ARG B 104     335.617 322.755 291.336  1.00 54.52           H
ATOM   3888  HD2 ARG B 104     335.493 320.770 289.795  1.00 54.52           H
ATOM   3889  HD3 ARG B 104     336.367 319.765 290.959  1.00 54.52           H
ATOM   3890  HE  ARG B 104     334.563 319.500 292.306  1.00 54.52           H
ATOM   3891 HH11 ARG B 104     333.672 321.999 289.905  1.00 54.52           H
ATOM   3892 HH12 ARG B 104     332.017 322.027 290.388  1.00 54.52           H
ATOM   3893 HH21 ARG B 104     332.393 319.597 292.985  1.00 54.52           H
ATOM   3894 HH22 ARG B 104     331.257 320.606 292.148  1.00 54.52           H
TER
HETATM17267 CU   CU1 B 301     333.339 316.119 294.875  1.00 88.44          Cu
HETATM17268 CU   CU1 B 302     330.434 318.878 296.416  1.00 96.38          Cu
