# Supplementary material for: Critical evaluation of three cryo-EM structures of particulate methane monooxygenase by quantum refinement
Source: Acta Crystallogr D Struct Biol. 2025 Oct 8;81(Pt 11):605–20. doi: 10.1107/S2059798325008356 (PMC12576850; doi:10.1107/S2059798325008356)
Supplement: Supplementary file 2 [file d-81-00605-sup2.zip › Coordinates/7ev9/7ev9_CUB_Cu1_Cu2_qr.pdb]

CRYST1  361.680  361.680  361.680  90.00  90.00  90.00 P 1
SCALE1      0.002765  0.000000  0.000000        0.00000
SCALE2      0.000000  0.002765  0.000000        0.00000
SCALE3      0.000000  0.000000  0.002765        0.00000
ATOM      1  N   HIS A  33     213.226 181.110 159.995  1.00 60.58           N
ANISOU    1  N   HIS A  33     7673   7673   7673     -0     -0     -0       N
ATOM      2  CA  HIS A  33     213.221 180.372 161.304  1.00 60.58           C
ANISOU    2  CA  HIS A  33     7673   7673   7673     -0     -0     -0       C
ATOM      3  C   HIS A  33     211.754 180.273 161.821  1.00 60.58           C
ANISOU    3  C   HIS A  33     7673   7673   7673     -0     -0     -0       C
ATOM      5  CB  HIS A  33     214.144 181.041 162.347  1.00 60.58           C
ANISOU    5  CB  HIS A  33     7673   7673   7673     -0     -0     -0       C
ATOM      6  CG  HIS A  33     215.622 181.007 162.051  1.00 60.58           C
ANISOU    6  CG  HIS A  33     7673   7673   7673     -0     -0     -0       C
ATOM      7  ND1 HIS A  33     216.168 181.484 160.870  1.00 60.58           N
ANISOU    7  ND1 HIS A  33     7673   7673   7673     -0     -0     -0       N
ATOM      8  CD2 HIS A  33     216.697 180.686 162.895  1.00 60.58           C
ANISOU    8  CD2 HIS A  33     7673   7673   7673     -0     -0     -0       C
ATOM      9  CE1 HIS A  33     217.508 181.478 160.993  1.00 60.58           C
ANISOU    9  CE1 HIS A  33     7673   7673   7673     -0     -0     -0       C
ATOM     10  NE2 HIS A  33     217.843 181.019 162.216  1.00 60.58           N
ANISOU   10  NE2 HIS A  33     7673   7673   7673     -0     -0     -0       N
ATOM     11  H   HIS A  33     212.712 180.544 159.302  1.00 30.00           H
ATOM     12  H2  HIS A  33     212.675 181.982 160.068  1.00 30.00           H
ATOM     13  HA  HIS A  33     213.569 179.350 161.066  1.00 60.59           H
ATOM     14  HB2 HIS A  33     213.835 182.101 162.483  1.00 60.59           H
ATOM     15  HB3 HIS A  33     213.968 180.531 163.310  1.00 60.59           H
ATOM     16  HD2 HIS A  33     216.724 180.283 163.908  1.00 60.59           H
ATOM     17  HE1 HIS A  33     218.246 181.759 160.234  1.00 60.59           H
ATOM     18  HE2 HIS A  33     218.804 180.890 162.559  1.00 60.59           H
ATOM    870  CB  HIS A 137     216.724 184.237 157.899  1.00 53.71           C
ANISOU  870  CB  HIS A 137     6803   6803   6803     -0     -0      0       C
ATOM    871  CG  HIS A 137     216.781 182.998 157.078  1.00 53.71           C
ANISOU  871  CG  HIS A 137     6803   6803   6803     -0     -0      0       C
ATOM    872  ND1 HIS A 137     216.153 181.805 157.497  1.00 53.71           N
ANISOU  872  ND1 HIS A 137     6803   6803   6803     -0     -0      0       N
ATOM    873  CD2 HIS A 137     217.453 182.760 155.903  1.00 53.71           C
ANISOU  873  CD2 HIS A 137     6803   6803   6803     -0     -0      0       C
ATOM    874  CE1 HIS A 137     216.454 180.865 156.538  1.00 53.71           C
ANISOU  874  CE1 HIS A 137     6803   6803   6803     -0     -0      0       C
ATOM    875  NE2 HIS A 137     217.228 181.429 155.596  1.00 53.71           N
ANISOU  875  NE2 HIS A 137     6803   6803   6803     -0     -0      0       N
ATOM    876  HD2 HIS A 137     218.076 183.397 155.266  1.00 53.72           H
ATOM    877  HE1 HIS A 137     216.131 179.824 156.532  1.00 53.72           H
ATOM    878  HE2 HIS A 137     217.579 180.948 154.755  1.00 53.72           H
ATOM    890  CB  HIS A 139     209.945 184.508 155.912  1.00 53.71           C
ANISOU  890  CB  HIS A 139     6803   6803   6803     -0     -0      0       C
ATOM    891  CG  HIS A 139     210.745 183.330 156.268  1.00 53.71           C
ANISOU  891  CG  HIS A 139     6803   6803   6803     -0     -0      0       C
ATOM    892  ND1 HIS A 139     210.559 182.095 155.685  1.00 53.71           N
ANISOU  892  ND1 HIS A 139     6803   6803   6803     -0     -0      0       N
ATOM    893  CD2 HIS A 139     211.895 183.241 157.010  1.00 53.71           C
ANISOU  893  CD2 HIS A 139     6803   6803   6803     -0     -0      0       C
ATOM    894  CE1 HIS A 139     211.557 181.271 156.058  1.00 53.71           C
ANISOU  894  CE1 HIS A 139     6803   6803   6803     -0     -0      0       C
ATOM    895  NE2 HIS A 139     212.400 181.953 156.862  1.00 53.71           N
ANISOU  895  NE2 HIS A 139     6803   6803   6803     -0     -0      0       N
ATOM    896  HD1 HIS A 139     209.778 181.837 155.066  1.00 53.72           H
ATOM    897  HD2 HIS A 139     212.393 184.010 157.610  1.00 53.72           H
ATOM    898  HE1 HIS A 139     211.635 180.222 155.776  1.00 53.72           H
TER
HETATM17212 CU   CU1 A 502     215.058 181.528 159.269  1.00 75.59          Cu
HETATM17213 CU   CU1 A 503     214.236 181.786 157.053  1.00 74.49          Cu
