# Supplementary material for: Critical evaluation of three cryo-EM structures of particulate methane monooxygenase by quantum refinement
Source: Acta Crystallogr D Struct Biol. 2025 Oct 8;81(Pt 11):605–20. doi: 10.1107/S2059798325008356 (PMC12576850; doi:10.1107/S2059798325008356)
Supplement: Supplementary file 2 [file d-81-00605-sup2.zip › Coordinates/7ev9/7ev9_CU504_HOH_qr.pdb]

CRYST1  361.680  361.680  361.680  90.00  90.00  90.00 P 1
SCALE1      0.002765  0.000000  0.000000        0.00000
SCALE2      0.000000  0.002765  0.000000        0.00000
SCALE3      0.000000  0.000000  0.002765        0.00000
ATOM   2246  CB  GLU A 316     210.038 172.594 138.678  1.00 53.71           C
ANISOU 2246  CB  GLU A 316     6803   6803   6803     -0     -0      0       C
ATOM   2247  CG  GLU A 316     210.241 173.097 140.095  1.00 53.71           C
ANISOU 2247  CG  GLU A 316     6803   6803   6803     -0     -0      0       C
ATOM   2248  CD  GLU A 316     209.888 174.590 140.266  1.00 53.71           C
ANISOU 2248  CD  GLU A 316     6803   6803   6803     -0     -0      0       C
ATOM   2249  OE1 GLU A 316     210.052 175.370 139.279  1.00 53.71           O
ANISOU 2249  OE1 GLU A 316     6803   6803   6803     -0     -0      0       O
ATOM   2250  OE2 GLU A 316     209.603 174.971 141.449  1.00 53.71           O
ANISOU 2250  OE2 GLU A 316     6803   6803   6803     -0     -0      0       O
ATOM   2251  HG2 GLU A 316     209.679 172.480 140.819  1.00 53.72           H
ATOM   2252  HG3 GLU A 316     211.326 172.983 140.341  1.00 53.72           H
ATOM   2306  CG  ARG A 323     211.197 175.366 144.145  1.00 53.71           C
ANISOU 2306  CG  ARG A 323     6803   6803   6803     -0     -0      0       C
ATOM   2307  CD  ARG A 323     211.644 176.713 143.599  1.00 53.71           C
ANISOU 2307  CD  ARG A 323     6803   6803   6803     -0     -0      0       C
ATOM   2308  NE  ARG A 323     211.548 176.694 142.141  1.00 53.71           N
ANISOU 2308  NE  ARG A 323     6803   6803   6803     -0     -0      0       N
ATOM   2309  CZ  ARG A 323     212.329 177.448 141.373  1.00 53.71           C
ANISOU 2309  CZ  ARG A 323     6803   6803   6803     -0     -0      0       C
ATOM   2310  NH1 ARG A 323     212.139 177.459 140.036  1.00 53.71           N
ANISOU 2310  NH1 ARG A 323     6803   6803   6803     -0     -0      0       N
ATOM   2311  NH2 ARG A 323     213.323 178.223 141.908  1.00 53.71           N
ANISOU 2311  NH2 ARG A 323     6803   6803   6803     -0     -0      0       N
ATOM   2312  HD2 ARG A 323     211.001 177.506 144.043  1.00 53.72           H
ATOM   2313  HD3 ARG A 323     212.701 176.863 143.918  1.00 53.72           H
ATOM   2314  HE  ARG A 323     210.709 176.120 141.703  1.00 53.72           H
ATOM   2315 HH11 ARG A 323     213.467 178.240 142.920  1.00 53.72           H
ATOM   2316 HH12 ARG A 323     213.944 178.762 141.300  1.00 53.72           H
ATOM   2317 HH21 ARG A 323     211.406 176.818 139.618  1.00 53.72           H
ATOM   2318 HH22 ARG A 323     212.803 177.979 139.457  1.00 53.72           H
ATOM   2371  CB  TYR A 330     213.472 173.618 134.614  1.00 53.73           C
ANISOU 2371  CB  TYR A 330     6805   6805   6805     -0     -0      0       C
ATOM   2372  CG  TYR A 330     213.136 174.999 135.112  1.00 53.73           C
ANISOU 2372  CG  TYR A 330     6805   6805   6805     -0     -0      0       C
ATOM   2373  CD1 TYR A 330     213.050 176.070 134.204  1.00 53.73           C
ANISOU 2373  CD1 TYR A 330     6805   6805   6805     -0     -0      0       C
ATOM   2374  CD2 TYR A 330     212.880 175.228 136.472  1.00 53.73           C
ANISOU 2374  CD2 TYR A 330     6805   6805   6805     -0     -0      0       C
ATOM   2375  CE1 TYR A 330     212.725 177.362 134.642  1.00 53.73           C
ANISOU 2375  CE1 TYR A 330     6805   6805   6805     -0     -0      0       C
ATOM   2376  CE2 TYR A 330     212.559 176.517 136.913  1.00 53.73           C
ANISOU 2376  CE2 TYR A 330     6805   6805   6805     -0     -0      0       C
ATOM   2377  CZ  TYR A 330     212.476 177.589 136.006  1.00 53.73           C
ANISOU 2377  CZ  TYR A 330     6805   6805   6805     -0     -0      0       C
ATOM   2378  OH  TYR A 330     212.169 178.870 136.414  1.00 53.73           O
ANISOU 2378  OH  TYR A 330     6805   6805   6805     -0     -0      0       O
ATOM   2379  HD1 TYR A 330     213.248 175.915 133.134  1.00 53.73           H
ATOM   2380  HD2 TYR A 330     212.905 174.409 137.206  1.00 53.73           H
ATOM   2381  HE1 TYR A 330     212.663 178.203 133.940  1.00 53.73           H
ATOM   2382  HE2 TYR A 330     212.331 176.662 137.968  1.00 53.73           H
ATOM   2383  HH  TYR A 330     211.980 178.825 137.373  1.00 53.73           H
TER
HETATM17214  O   HOH A 504     209.656 177.150 137.342  1.00 74.71           O
HETATM17215  H1  HOH A 504     210.010 177.718 138.055  1.00 30.00           H
HETATM17216  H2  HOH A 504     209.106 176.525 137.872  1.00 30.00           H
