# Supplementary material for: Critical evaluation of three cryo-EM structures of particulate methane monooxygenase by quantum refinement
Source: Acta Crystallogr D Struct Biol. 2025 Oct 8;81(Pt 11):605–20. doi: 10.1107/S2059798325008356 (PMC12576850; doi:10.1107/S2059798325008356)
Supplement: Supplementary file 2 [file d-81-00605-sup2.zip › Coordinates/7ev9/7ev9_CU505-506_Cu1_Cu1_qr.pdb]

CRYST1  361.680  361.680  361.680  90.00  90.00  90.00 P 1
SCALE1      0.002765  0.000000  0.000000        0.00000
SCALE2      0.000000  0.002765  0.000000        0.00000
SCALE3      0.000000  0.000000  0.002765        0.00000
ATOM   1974  CA  THR A 281     196.402 171.991 129.102  1.00 59.30           C
ANISOU 1974  CA  THR A 281     7511   7511   7511     -0     -0     -0       C
ATOM   1977  CB  THR A 281     196.862 172.445 127.698  1.00 59.30           C
ANISOU 1977  CB  THR A 281     7511   7511   7511     -0     -0     -0       C
ATOM   1978  OG1 THR A 281     198.349 172.431 127.674  1.00 59.30           O
ANISOU 1978  OG1 THR A 281     7511   7511   7511     -0     -0     -0       O
ATOM   1979  CG2 THR A 281     196.237 173.769 127.285  1.00 59.30           C
ANISOU 1979  CG2 THR A 281     7511   7511   7511     -0     -0     -0       C
ATOM   1980  HB  THR A 281     196.594 171.658 126.977  1.00 59.30           H
ATOM   1981  HG1 THR A 281     198.678 173.357 127.673  1.00 59.30           H
ATOM   1982 HG21 THR A 281     196.602 174.102 126.294  1.00 59.30           H
ATOM   1983 HG22 THR A 281     195.139 173.622 127.192  1.00 59.30           H
ATOM   1984 HG23 THR A 281     196.393 174.575 128.029  1.00 59.30           H
ATOM   2174  CA  ASN A 306     198.910 166.675 127.262  1.00 59.48           C
ANISOU 2174  CA  ASN A 306     7533   7533   7533     -0     -0      0       C
ATOM   2177  CB  ASN A 306     200.245 166.701 126.521  1.00 59.48           C
ANISOU 2177  CB  ASN A 306     7533   7533   7533     -0     -0      0       C
ATOM   2178  CG  ASN A 306     200.666 168.105 126.114  1.00 59.48           C
ANISOU 2178  CG  ASN A 306     7533   7533   7533     -0     -0      0       C
ATOM   2179  OD1 ASN A 306     200.203 169.162 126.625  1.00 59.48           O
ANISOU 2179  OD1 ASN A 306     7533   7533   7533     -0     -0      0       O
ATOM   2180  ND2 ASN A 306     201.630 168.146 125.170  1.00 59.48           N
ANISOU 2180  ND2 ASN A 306     7533   7533   7533     -0     -0      0       N
ATOM   2181  HB2 ASN A 306     201.018 166.256 127.182  1.00 59.48           H
ATOM   2182  HB3 ASN A 306     200.165 166.038 125.635  1.00 59.48           H
ATOM   2183 HD21 ASN A 306     202.056 169.028 124.875  1.00 59.48           H
ATOM   2184 HD22 ASN A 306     202.015 167.290 124.756  1.00 59.48           H
ATOM   2877  CA  ASP A 395     207.103 173.349 126.154  1.00 67.33           C
ANISOU 2877  CA  ASP A 395     8528   8528   8528     -0     -0     -0       C
ATOM   2880  CB  ASP A 395     206.156 174.325 125.430  1.00 67.33           C
ANISOU 2880  CB  ASP A 395     8528   8528   8528     -0     -0     -0       C
ATOM   2881  CG  ASP A 395     204.697 173.945 125.479  1.00 67.33           C
ANISOU 2881  CG  ASP A 395     8528   8528   8528     -0     -0     -0       C
ATOM   2882  OD1 ASP A 395     204.332 172.727 125.307  1.00 67.33           O
ANISOU 2882  OD1 ASP A 395     8528   8528   8528     -0     -0     -0       O
ATOM   2883  OD2 ASP A 395     203.826 174.867 125.642  1.00 67.33           O
ANISOU 2883  OD2 ASP A 395     8528   8528   8528     -0     -0     -0       O
ATOM   2884  HB2 ASP A 395     206.305 175.332 125.852  1.00 67.33           H
ATOM   2885  HB3 ASP A 395     206.481 174.372 124.372  1.00 67.33           H
TER
HETATM17212 CU   CU1 A 505     202.432 173.452 125.395  1.00 93.79          Cu
HETATM17213 CU   CU1 A 506     199.323 170.769 127.161  1.00 89.60          Cu
