# Supplementary material for: Critical evaluation of three cryo-EM structures of particulate methane monooxygenase by quantum refinement
Source: Acta Crystallogr D Struct Biol. 2025 Oct 8;81(Pt 11):605–20. doi: 10.1107/S2059798325008356 (PMC12576850; doi:10.1107/S2059798325008356)
Supplement: Supplementary file 2 [file d-81-00605-sup2.zip › Coordinates/7ev9/7ev9_CUE_HOH_Cu2_qr.pdb]

CRYST1  101.647  102.026  114.878  90.00  90.00  90.00 P 1
SCALE1      0.009838  0.000000  0.000000        0.00000
SCALE2      0.000000  0.009801  0.000000        0.00000
SCALE3      0.000000  0.000000  0.008705        0.00000
ATOM   3269  CB  HIS B  38     204.516 191.816 185.846  1.00 76.54           C
ANISOU 3269  CB  HIS B  38     9694   9694   9694      0      0      0       C
ATOM   3270  CG  HIS B  38     205.064 192.484 184.613  1.00 76.54           C
ANISOU 3270  CG  HIS B  38     9694   9694   9694      0      0      0       C
ATOM   3271  ND1 HIS B  38     206.411 192.532 184.329  1.00 76.54           N
ANISOU 3271  ND1 HIS B  38     9694   9694   9694      0      0      0       N
ATOM   3272  CD2 HIS B  38     204.456 193.137 183.556  1.00 76.54           C
ANISOU 3272  CD2 HIS B  38     9694   9694   9694      0      0      0       C
ATOM   3273  CE1 HIS B  38     206.576 193.182 183.145  1.00 76.54           C
ANISOU 3273  CE1 HIS B  38     9694   9694   9694      0      0      0       C
ATOM   3274  NE2 HIS B  38     205.397 193.555 182.638  1.00 76.54           N
ANISOU 3274  NE2 HIS B  38     9694   9694   9694      0      0      0       N
ATOM   3279  HD1 HIS B  38     207.158 192.153 184.914  1.00 76.54           H
ATOM   3280  HD2 HIS B  38     203.387 193.350 183.448  1.00 76.54           H
ATOM   3281  HE1 HIS B  38     207.559 193.383 182.707  1.00 76.54           H
ATOM   3301  CA  ALA B  41     198.610 192.050 183.440  1.00 77.32           C
ANISOU 3301  CA  ALA B  41     9793   9793   9793      0      0     -0       C
ATOM   3304  CB  ALA B  41     199.428 193.279 183.710  1.00 77.32           C
ANISOU 3304  CB  ALA B  41     9793   9793   9793      0      0     -0       C
ATOM   3307  HB1 ALA B  41     199.285 193.969 182.982  1.00 77.32           H
ATOM   3308  HB2 ALA B  41     199.162 193.691 184.599  1.00 77.32           H
ATOM   3309  HB3 ALA B  41     200.414 193.046 183.747  1.00 77.32           H
ATOM   3311  CA  MET B  42     200.285 190.010 180.704  1.00 79.88           C
ANISOU 3311  CA  MET B  42    10117  10117  10117      0      0     -0       C
ATOM   3314  CB  MET B  42     201.721 189.468 180.731  1.00 79.88           C
ANISOU 3314  CB  MET B  42    10117  10117  10117      0      0     -0       C
ATOM   3315  CG  MET B  42     202.743 190.601 180.883  1.00 79.88           C
ANISOU 3315  CG  MET B  42    10117  10117  10117      0      0     -0       C
ATOM   3316  SD  MET B  42     202.459 191.932 179.623  1.00 79.88           S
ANISOU 3316  SD  MET B  42    10117  10117  10117      0      0     -0       S
ATOM   3317  CE  MET B  42     202.572 193.424 180.642  1.00 79.88           C
ANISOU 3317  CE  MET B  42    10117  10117  10117      0      0     -0       C
ATOM   3320  HB2 MET B  42     201.833 188.749 181.568  1.00 79.88           H
ATOM   3321  HB3 MET B  42     201.888 188.907 179.793  1.00 79.88           H
ATOM   3322  HG2 MET B  42     202.685 191.070 181.880  1.00 79.88           H
ATOM   3323  HG3 MET B  42     203.775 190.233 180.747  1.00 79.88           H
ATOM   3324  HE1 MET B  42     202.357 194.233 179.909  1.00 79.88           H
ATOM   3325  HE2 MET B  42     201.786 193.423 181.457  1.00 79.88           H
ATOM   3326  HE3 MET B  42     203.584 193.554 181.070  1.00 79.88           H
ATOM   3343  CA  MET B  45     195.313 191.340 178.595  1.00 75.36           C
ANISOU 3343  CA  MET B  45     9545   9545   9545      0      0      0       C
ATOM   3346  CB  MET B  45     196.175 192.587 178.681  1.00 75.36           C
ANISOU 3346  CB  MET B  45     9545   9545   9545      0      0      0       C
ATOM   3347  CG  MET B  45     195.677 193.676 179.574  1.00 75.36           C
ANISOU 3347  CG  MET B  45     9545   9545   9545      0      0      0       C
ATOM   3348  SD  MET B  45     196.409 195.291 179.279  1.00 75.36           S
ANISOU 3348  SD  MET B  45     9545   9545   9545      0      0      0       S
ATOM   3349  CE  MET B  45     197.831 195.217 180.334  1.00 75.36           C
ANISOU 3349  CE  MET B  45     9545   9545   9545      0      0      0       C
ATOM   3352  HB2 MET B  45     197.103 192.326 179.001  1.00 75.36           H
ATOM   3353  HB3 MET B  45     196.271 192.982 177.751  1.00 75.36           H
ATOM   3354  HG2 MET B  45     194.673 193.768 179.453  1.00 75.36           H
ATOM   3355  HG3 MET B  45     195.853 193.422 180.542  1.00 75.36           H
ATOM   3356  HE1 MET B  45     198.267 196.131 180.392  1.00 75.36           H
ATOM   3357  HE2 MET B  45     197.563 194.927 181.266  1.00 75.36           H
ATOM   3358  HE3 MET B  45     198.506 194.557 179.971  1.00 75.36           H
ATOM   3394  CA  PHE B  50     202.935 196.525 173.545  1.00 55.96           C
ANISOU 3394  CA  PHE B  50     7087   7087   7087      0      0      0       C
ATOM   3397  CB  PHE B  50     203.335 195.119 173.081  1.00 55.96           C
ANISOU 3397  CB  PHE B  50     7087   7087   7087      0      0      0       C
ATOM   3398  CG  PHE B  50     203.407 194.092 174.179  1.00 55.96           C
ANISOU 3398  CG  PHE B  50     7087   7087   7087      0      0      0       C
ATOM   3399  CD1 PHE B  50     203.691 194.453 175.505  1.00 55.96           C
ANISOU 3399  CD1 PHE B  50     7087   7087   7087      0      0      0       C
ATOM   3400  CD2 PHE B  50     203.250 192.723 173.892  1.00 55.96           C
ANISOU 3400  CD2 PHE B  50     7087   7087   7087      0      0      0       C
ATOM   3401  CE1 PHE B  50     203.828 193.484 176.507  1.00 55.96           C
ANISOU 3401  CE1 PHE B  50     7087   7087   7087      0      0      0       C
ATOM   3402  CE2 PHE B  50     203.379 191.754 174.895  1.00 55.96           C
ANISOU 3402  CE2 PHE B  50     7087   7087   7087      0      0      0       C
ATOM   3403  CZ  PHE B  50     203.672 192.123 176.216  1.00 55.96           C
ANISOU 3403  CZ  PHE B  50     7087   7087   7087      0      0      0       C
ATOM   3406  HB2 PHE B  50     202.613 194.810 172.302  1.00 55.96           H
ATOM   3407  HB3 PHE B  50     204.317 195.203 172.570  1.00 55.96           H
ATOM   3408  HD1 PHE B  50     203.802 195.517 175.741  1.00 55.96           H
ATOM   3409  HD2 PHE B  50     203.013 192.408 172.868  1.00 55.96           H
ATOM   3410  HE1 PHE B  50     204.048 193.806 177.532  1.00 55.96           H
ATOM   3411  HE2 PHE B  50     203.240 190.696 174.651  1.00 55.96           H
ATOM   3412  HZ  PHE B  50     203.779 191.368 177.003  1.00 55.96           H
ATOM   3821  CA  GLU B 100     207.419 196.893 182.190  1.00 59.82           C
ANISOU 3821  CA  GLU B 100     7576   7576   7576      0      0      0       C
ATOM   3824  CB  GLU B 100     205.941 196.966 181.838  1.00 59.82           C
ANISOU 3824  CB  GLU B 100     7576   7576   7576      0      0      0       C
ATOM   3825  CG  GLU B 100     205.211 198.298 182.008  1.00 59.82           C
ANISOU 3825  CG  GLU B 100     7576   7576   7576      0      0      0       C
ATOM   3826  CD  GLU B 100     203.685 198.070 181.980  1.00 59.82           C
ANISOU 3826  CD  GLU B 100     7576   7576   7576      0      0      0       C
ATOM   3827  OE1 GLU B 100     203.302 196.901 181.509  1.00 59.82           O
ANISOU 3827  OE1 GLU B 100     7576   7576   7576      0      0      0       O
ATOM   3828  OE2 GLU B 100     202.894 198.947 182.326  1.00 59.82           O
ANISOU 3828  OE2 GLU B 100     7576   7576   7576      0      0      0       O
ATOM   3831  HB2 GLU B 100     205.848 196.614 180.790  1.00 59.82           H
ATOM   3832  HB3 GLU B 100     205.466 196.197 182.477  1.00 59.82           H
ATOM   3833  HG2 GLU B 100     205.467 198.830 182.944  1.00 59.82           H
ATOM   3834  HG3 GLU B 100     205.441 199.006 181.181  1.00 59.82           H
ATOM   3858  CA  ASN B 103     211.026 195.177 179.781  1.00 61.33           C
ANISOU 3858  CA  ASN B 103     7767   7767   7767      0      0     -0       C
ATOM   3861  CB  ASN B 103     209.710 194.435 180.004  1.00 61.33           C
ANISOU 3861  CB  ASN B 103     7767   7767   7767      0      0     -0       C
ATOM   3862  CG  ASN B 103     209.483 193.468 178.846  1.00 61.33           C
ANISOU 3862  CG  ASN B 103     7767   7767   7767      0      0     -0       C
ATOM   3863  OD1 ASN B 103     210.408 193.107 178.117  1.00 61.33           O
ANISOU 3863  OD1 ASN B 103     7767   7767   7767      0      0     -0       O
ATOM   3864  ND2 ASN B 103     208.223 192.985 178.669  1.00 61.33           N
ANISOU 3864  ND2 ASN B 103     7767   7767   7767      0      0     -0       N
ATOM   3867  HB2 ASN B 103     209.822 193.844 180.933  1.00 61.32           H
ATOM   3868  HB3 ASN B 103     208.871 195.143 180.136  1.00 61.32           H
ATOM   3869 HD21 ASN B 103     208.084 192.271 177.953  1.00 61.32           H
ATOM   3870 HD22 ASN B 103     207.416 193.292 179.213  1.00 61.32           H
ATOM   3872  CA  ARG B 104     210.403 197.687 176.972  1.00 54.52           C
ANISOU 3872  CA  ARG B 104     6905   6905   6905      0     -0     -0       C
ATOM   3875  CB  ARG B 104     209.420 198.839 176.953  1.00 54.52           C
ANISOU 3875  CB  ARG B 104     6905   6905   6905      0     -0     -0       C
ATOM   3876  CG  ARG B 104     207.998 198.562 177.289  1.00 54.52           C
ANISOU 3876  CG  ARG B 104     6905   6905   6905      0     -0     -0       C
ATOM   3877  CD  ARG B 104     207.405 197.363 176.656  1.00 54.52           C
ANISOU 3877  CD  ARG B 104     6905   6905   6905      0     -0     -0       C
ATOM   3878  NE  ARG B 104     206.243 196.896 177.354  1.00 54.52           N
ANISOU 3878  NE  ARG B 104     6905   6905   6905      0     -0     -0       N
ATOM   3879  CZ  ARG B 104     205.016 197.314 177.180  1.00 54.52           C
ANISOU 3879  CZ  ARG B 104     6905   6905   6905      0     -0     -0       C
ATOM   3880  NH1 ARG B 104     204.768 198.218 176.279  1.00 54.52           N
ANISOU 3880  NH1 ARG B 104     6905   6905   6905      0     -0     -0       N
ATOM   3881  NH2 ARG B 104     204.032 196.838 177.890  1.00 54.52           N
ANISOU 3881  NH2 ARG B 104     6905   6905   6905      0     -0     -0       N
ATOM   3884  HB2 ARG B 104     209.752 199.553 177.597  1.00 54.52           H
ATOM   3885  HB3 ARG B 104     209.431 199.252 176.025  1.00 54.52           H
ATOM   3886  HG2 ARG B 104     207.904 198.456 178.290  1.00 54.52           H
ATOM   3887  HG3 ARG B 104     207.428 199.359 177.016  1.00 54.52           H
ATOM   3888  HD2 ARG B 104     207.145 197.567 175.697  1.00 54.52           H
ATOM   3889  HD3 ARG B 104     208.084 196.610 176.641  1.00 54.52           H
ATOM   3890  HE  ARG B 104     206.374 196.245 178.009  1.00 54.52           H
ATOM   3891 HH11 ARG B 104     205.437 198.577 175.760  1.00 54.52           H
ATOM   3892 HH12 ARG B 104     203.912 198.529 176.134  1.00 54.52           H
ATOM   3893 HH21 ARG B 104     204.174 196.196 178.535  1.00 54.52           H
ATOM   3894 HH22 ARG B 104     203.163 197.129 177.765  1.00 54.52           H
TER
HETATM17267  O   HOH B 301     205.509 194.471 179.708  1.00 88.44           O
HETATM17268  H1  HOH B 301     205.524 194.208 180.680  1.00 88.44           H
HETATM17269  H2  HOH B 301     205.017 193.747 179.254  1.00 88.44           H
HETATM17270 CU   CU1 B 302     202.475 195.291 181.674  1.00 96.38          Cu
