# Supplementary material for: Critical evaluation of three cryo-EM structures of particulate methane monooxygenase by quantum refinement
Source: Acta Crystallogr D Struct Biol. 2025 Oct 8;81(Pt 11):605–20. doi: 10.1107/S2059798325008356 (PMC12576850; doi:10.1107/S2059798325008356)
Supplement: Supplementary file 2 [file d-81-00605-sup2.zip › Coordinates/7ev9/7ev9_CUE_Cu1_HOH_qm.pdb]

CRYST1  361.680  361.680  361.680  90.00  90.00  90.00 P 1
SCALE1      0.002765  0.000000  0.000000        0.00000
SCALE2      0.000000  0.002765  0.000000        0.00000
SCALE3      0.000000  0.000000  0.002765        0.00000
ATOM   3269  CB  HIS B  38     332.879 315.276 299.791  1.00 76.54           H
ANISOU 3269  CB  HIS B  38     9694   9694   9694      0      0      0       H
ATOM   3270  CG  HIS B  38     333.286 315.720 298.888  1.00 76.54           C
ANISOU 3270  CG  HIS B  38     9694   9694   9694      0      0      0       C
ATOM   3271  ND1 HIS B  38     334.641 315.775 298.630  1.00 76.54           N
ANISOU 3271  ND1 HIS B  38     9694   9694   9694      0      0      0       N
ATOM   3272  CD2 HIS B  38     332.673 316.270 297.787  1.00 76.54           C
ANISOU 3272  CD2 HIS B  38     9694   9694   9694      0      0      0       C
ATOM   3273  CE1 HIS B  38     334.830 316.314 297.404  1.00 76.54           C
ANISOU 3273  CE1 HIS B  38     9694   9694   9694      0      0      0       C
ATOM   3274  NE2 HIS B  38     333.650 316.617 296.849  1.00 76.54           N
ANISOU 3274  NE2 HIS B  38     9694   9694   9694      0      0      0       N
ATOM   3279  HD1 HIS B  38     335.377 315.512 299.280  1.00 76.54           H
ATOM   3280  HD2 HIS B  38     331.615 316.511 297.621  1.00 76.54           H
ATOM   3281  HE1 HIS B  38     335.814 316.493 296.953  1.00 76.54           H
ATOM   3301  CA  ALA B  41     327.087 315.685 297.778  1.00 77.32           H
ANISOU 3301  CA  ALA B  41     9793   9793   9793      0      0      0       H
ATOM   3304  CB  ALA B  41     327.741 316.567 297.938  1.00 77.32           C
ANISOU 3304  CB  ALA B  41     9793   9793   9793      0      0      0       C
ATOM   3307  HB1 ALA B  41     327.595 317.288 297.118  1.00 77.32           H
ATOM   3308  HB2 ALA B  41     327.474 317.052 298.895  1.00 77.32           H
ATOM   3309  HB3 ALA B  41     328.801 316.258 297.968  1.00 77.32           H
ATOM   3311  CA  MET B  42     328.942 313.184 295.002  1.00 79.88           H
ANISOU 3311  CA  MET B  42    10117  10117  10117      0      0      0       H
ATOM   3314  CB  MET B  42     329.984 312.800 295.035  1.00 79.88           C
ANISOU 3314  CB  MET B  42    10117  10117  10117      0      0      0       C
ATOM   3315  CG  MET B  42     331.070 313.839 295.322  1.00 79.88           C
ANISOU 3315  CG  MET B  42    10117  10117  10117      0      0      0       C
ATOM   3316  SD  MET B  42     331.276 315.169 294.027  1.00 79.88           S
ANISOU 3316  SD  MET B  42    10117  10117  10117      0      0      0       S
ATOM   3317  CE  MET B  42     330.147 316.553 294.534  1.00 79.88           C
ANISOU 3317  CE  MET B  42    10117  10117  10117      0      0      0       C
ATOM   3320  HB2 MET B  42     330.041 312.001 295.802  1.00 79.88           H
ATOM   3321  HB3 MET B  42     330.191 312.330 294.057  1.00 79.88           H
ATOM   3322  HG2 MET B  42     330.990 314.344 296.299  1.00 79.88           H
ATOM   3323  HG3 MET B  42     332.055 313.339 295.270  1.00 79.88           H
ATOM   3324  HE1 MET B  42     329.998 317.144 293.603  1.00 79.88           H
ATOM   3325  HE2 MET B  42     329.181 316.160 294.897  1.00 79.88           H
ATOM   3326  HE3 MET B  42     330.568 317.212 295.332  1.00 79.88           H
ATOM   3343  CA  MET B  45     323.872 314.988 292.911  1.00 75.36           H
ANISOU 3343  CA  MET B  45     9545   9545   9545      0      0      0       H
ATOM   3346  CB  MET B  45     324.560 315.865 292.996  1.00 75.36           C
ANISOU 3346  CB  MET B  45     9545   9545   9545      0      0      0       C
ATOM   3347  CG  MET B  45     323.994 316.941 293.929  1.00 75.36           C
ANISOU 3347  CG  MET B  45     9545   9545   9545      0      0      0       C
ATOM   3348  SD  MET B  45     324.769 318.594 293.718  1.00 75.36           S
ANISOU 3348  SD  MET B  45     9545   9545   9545      0      0      0       S
ATOM   3349  CE  MET B  45     326.328 318.393 294.622  1.00 75.36           C
ANISOU 3349  CE  MET B  45     9545   9545   9545      0      0      0       C
ATOM   3352  HB2 MET B  45     325.553 315.503 293.320  1.00 75.36           H
ATOM   3353  HB3 MET B  45     324.675 316.275 291.977  1.00 75.36           H
ATOM   3354  HG2 MET B  45     322.929 317.133 293.698  1.00 75.36           H
ATOM   3355  HG3 MET B  45     324.038 316.654 294.997  1.00 75.36           H
ATOM   3356  HE1 MET B  45     326.817 319.387 294.610  1.00 75.36           H
ATOM   3357  HE2 MET B  45     326.127 318.109 295.675  1.00 75.36           H
ATOM   3358  HE3 MET B  45     327.007 317.653 294.154  1.00 75.36           H
ATOM   3394  CA  PHE B  50     331.279 319.432 287.692  1.00 55.96           H
ANISOU 3394  CA  PHE B  50     7087   7087   7087      0      0      0       H
ATOM   3397  CB  PHE B  50     331.577 318.409 287.374  1.00 55.96           C
ANISOU 3397  CB  PHE B  50     7087   7087   7087      0      0      0       C
ATOM   3398  CG  PHE B  50     331.649 317.388 288.482  1.00 55.96           C
ANISOU 3398  CG  PHE B  50     7087   7087   7087      0      0      0       C
ATOM   3399  CD1 PHE B  50     331.911 317.746 289.823  1.00 55.96           C
ANISOU 3399  CD1 PHE B  50     7087   7087   7087      0      0      0       C
ATOM   3400  CD2 PHE B  50     331.523 316.017 288.174  1.00 55.96           C
ANISOU 3400  CD2 PHE B  50     7087   7087   7087      0      0      0       C
ATOM   3401  CE1 PHE B  50     332.077 316.763 290.814  1.00 55.96           C
ANISOU 3401  CE1 PHE B  50     7087   7087   7087      0      0      0       C
ATOM   3402  CE2 PHE B  50     331.679 315.032 289.163  1.00 55.96           C
ANISOU 3402  CE2 PHE B  50     7087   7087   7087      0      0      0       C
ATOM   3403  CZ  PHE B  50     331.970 315.401 290.485  1.00 55.96           C
ANISOU 3403  CZ  PHE B  50     7087   7087   7087      0      0      0       C
ATOM   3406  HB2 PHE B  50     330.860 318.094 286.592  1.00 55.96           H
ATOM   3407  HB3 PHE B  50     332.562 318.501 286.874  1.00 55.96           H
ATOM   3408  HD1 PHE B  50     331.994 318.805 290.083  1.00 55.96           H
ATOM   3409  HD2 PHE B  50     331.298 315.723 287.144  1.00 55.96           H
ATOM   3410  HE1 PHE B  50     332.298 317.070 291.845  1.00 55.96           H
ATOM   3411  HE2 PHE B  50     331.567 313.976 288.894  1.00 55.96           H
ATOM   3412  HZ  PHE B  50     332.099 314.632 291.251  1.00 55.96           H
ATOM   3821  CA  GLU B 100     335.307 320.186 296.330  1.00 59.82           H
ANISOU 3821  CA  GLU B 100     7576   7576   7576      0      0      0       H
ATOM   3824  CB  GLU B 100     334.243 320.243 296.034  1.00 59.82           C
ANISOU 3824  CB  GLU B 100     7576   7576   7576      0      0      0       C
ATOM   3825  CG  GLU B 100     333.510 321.579 296.133  1.00 59.82           C
ANISOU 3825  CG  GLU B 100     7576   7576   7576      0      0      0       C
ATOM   3826  CD  GLU B 100     332.014 321.361 295.818  1.00 59.82           C
ANISOU 3826  CD  GLU B 100     7576   7576   7576      0      0      0       C
ATOM   3827  OE1 GLU B 100     331.755 320.360 294.980  1.00 59.82           O
ANISOU 3827  OE1 GLU B 100     7576   7576   7576      0      0      0       O
ATOM   3828  OE2 GLU B 100     331.133 322.019 296.347  1.00 59.82           O
ANISOU 3828  OE2 GLU B 100     7576   7576   7576      0      0      0       O
ATOM   3831  HB2 GLU B 100     334.195 319.855 294.996  1.00 59.82           H
ATOM   3832  HB3 GLU B 100     333.721 319.483 296.649  1.00 59.82           H
ATOM   3833  HG2 GLU B 100     333.572 322.029 297.139  1.00 59.82           H
ATOM   3834  HG3 GLU B 100     333.923 322.330 295.427  1.00 59.82           H
ATOM   3858  CA  ASN B 103     338.837 318.270 294.133  1.00 61.33           H
ANISOU 3858  CA  ASN B 103     7767   7767   7767      0      0      0       H
ATOM   3861  CB  ASN B 103     337.851 317.794 294.286  1.00 61.33           C
ANISOU 3861  CB  ASN B 103     7767   7767   7767      0      0      0       C
ATOM   3862  CG  ASN B 103     337.503 316.922 293.084  1.00 61.33           C
ANISOU 3862  CG  ASN B 103     7767   7767   7767      0      0      0       C
ATOM   3863  OD1 ASN B 103     338.309 316.563 292.244  1.00 61.33           O
ANISOU 3863  OD1 ASN B 103     7767   7767   7767      0      0      0       O
ATOM   3864  ND2 ASN B 103     336.156 316.558 292.993  1.00 61.33           N
ANISOU 3864  ND2 ASN B 103     7767   7767   7767      0      0      0       N
ATOM   3867  HB2 ASN B 103     337.927 317.160 295.195  1.00 61.32           H
ATOM   3868  HB3 ASN B 103     337.086 318.571 294.469  1.00 61.32           H
ATOM   3869 HD21 ASN B 103     335.964 315.815 292.317  1.00 61.32           H
ATOM   3870 HD22 ASN B 103     335.585 316.540 293.835  1.00 61.32           H
ATOM   3872  CA  ARG B 104     338.357 321.297 291.280  1.00 54.52           H
ANISOU 3872  CA  ARG B 104     6905   6905   6905      0      0      0       H
ATOM   3875  CB  ARG B 104     337.641 322.153 291.282  1.00 54.52           C
ANISOU 3875  CB  ARG B 104     6905   6905   6905      0      0      0       C
ATOM   3876  CG  ARG B 104     336.196 321.805 291.678  1.00 54.52           C
ANISOU 3876  CG  ARG B 104     6905   6905   6905      0      0      0       C
ATOM   3877  CD  ARG B 104     335.601 320.532 291.031  1.00 54.52           C
ANISOU 3877  CD  ARG B 104     6905   6905   6905      0      0      0       C
ATOM   3878  NE  ARG B 104     334.402 320.057 291.735  1.00 54.52           N
ANISOU 3878  NE  ARG B 104     6905   6905   6905      0      0      0       N
ATOM   3879  CZ  ARG B 104     333.171 320.629 291.701  1.00 54.52           C
ANISOU 3879  CZ  ARG B 104     6905   6905   6905      0      0      0       C
ATOM   3880  NH1 ARG B 104     332.876 321.462 290.669  1.00 54.52           N
ANISOU 3880  NH1 ARG B 104     6905   6905   6905      0      0      0       N
ATOM   3881  NH2 ARG B 104     332.254 320.338 292.609  1.00 54.52           N
ANISOU 3881  NH2 ARG B 104     6905   6905   6905      0      0      0       N
ATOM   3884  HB2 ARG B 104     338.046 322.921 291.967  1.00 54.52           H
ATOM   3885  HB3 ARG B 104     337.678 322.581 290.261  1.00 54.52           H
ATOM   3886  HG2 ARG B 104     336.120 321.671 292.770  1.00 54.52           H
ATOM   3887  HG3 ARG B 104     335.542 322.670 291.449  1.00 54.52           H
ATOM   3888  HD2 ARG B 104     335.376 320.672 289.956  1.00 54.52           H
ATOM   3889  HD3 ARG B 104     336.321 319.699 291.071  1.00 54.52           H
ATOM   3890  HE  ARG B 104     334.521 319.291 292.397  1.00 54.52           H
ATOM   3891 HH11 ARG B 104     333.551 321.672 289.941  1.00 54.52           H
ATOM   3892 HH12 ARG B 104     332.020 322.011 290.705  1.00 54.52           H
ATOM   3893 HH21 ARG B 104     332.281 320.294 293.820  1.00 54.52           H
ATOM   3894 HH22 ARG B 104     331.309 320.672 292.394  1.00 54.52           H
TER
HETATM17267 CU   CU1 B 301     332.946 316.110 295.167  1.00 88.44          Cu
HETATM17268  O   HOH B 302     330.082 318.836 296.435  1.00 96.38           O
HETATM17269  H1  HOH B 302     330.538 319.492 295.827  1.00 96.38           H
HETATM17270  H2  HOH B 302     329.128 318.963 296.270  1.00 96.38           H
