# Supplementary material for: Critical evaluation of three cryo-EM structures of particulate methane monooxygenase by quantum refinement
Source: Acta Crystallogr D Struct Biol. 2025 Oct 8;81(Pt 11):605–20. doi: 10.1107/S2059798325008356 (PMC12576850; doi:10.1107/S2059798325008356)
Supplement: Supplementary file 2 [file d-81-00605-sup2.zip › Coordinates/7ev9/7ev9_CUE_Cu1_Cu2_qr.pdb]

CRYST1  101.647  102.026  114.878  90.00  90.00  90.00 P 1
SCALE1      0.009838  0.000000  0.000000        0.00000
SCALE2      0.000000  0.009801  0.000000        0.00000
SCALE3      0.000000  0.000000  0.008705        0.00000
ATOM   3269  CB  HIS B  38     204.523 191.777 185.884  1.00 76.54           C
ANISOU 3269  CB  HIS B  38     9694   9694   9694      0      0      0       C
ATOM   3270  CG  HIS B  38     205.100 192.321 184.618  1.00 76.54           C
ANISOU 3270  CG  HIS B  38     9694   9694   9694      0      0      0       C
ATOM   3271  ND1 HIS B  38     206.455 192.479 184.400  1.00 76.54           N
ANISOU 3271  ND1 HIS B  38     9694   9694   9694      0      0      0       N
ATOM   3272  CD2 HIS B  38     204.496 192.750 183.457  1.00 76.54           C
ANISOU 3272  CD2 HIS B  38     9694   9694   9694      0      0      0       C
ATOM   3273  CE1 HIS B  38     206.642 192.978 183.155  1.00 76.54           C
ANISOU 3273  CE1 HIS B  38     9694   9694   9694      0      0      0       C
ATOM   3274  NE2 HIS B  38     205.464 193.133 182.542  1.00 76.54           N
ANISOU 3274  NE2 HIS B  38     9694   9694   9694      0      0      0       N
ATOM   3279  HD1 HIS B  38     207.196 192.274 185.079  1.00 76.54           H
ATOM   3280  HD2 HIS B  38     203.428 192.834 183.247  1.00 76.54           H
ATOM   3281  HE1 HIS B  38     207.611 193.241 182.747  1.00 76.54           H
ATOM   3301  CA  ALA B  41     198.632 192.058 183.467  1.00 77.32           C
ANISOU 3301  CA  ALA B  41     9793   9793   9793      0      0     -0       C
ATOM   3304  CB  ALA B  41     199.571 193.246 183.674  1.00 77.32           C
ANISOU 3304  CB  ALA B  41     9793   9793   9793      0      0     -0       C
ATOM   3307  HB1 ALA B  41     199.462 193.960 182.834  1.00 77.32           H
ATOM   3308  HB2 ALA B  41     199.299 193.745 184.620  1.00 77.32           H
ATOM   3309  HB3 ALA B  41     200.614 192.889 183.735  1.00 77.32           H
ATOM   3311  CA  MET B  42     200.279 190.048 180.688  1.00 79.88           C
ANISOU 3311  CA  MET B  42    10117  10117  10117      0      0     -0       C
ATOM   3314  CB  MET B  42     201.735 189.570 180.692  1.00 79.88           C
ANISOU 3314  CB  MET B  42    10117  10117  10117      0      0     -0       C
ATOM   3315  CG  MET B  42     202.802 190.618 181.012  1.00 79.88           C
ANISOU 3315  CG  MET B  42    10117  10117  10117      0      0     -0       C
ATOM   3316  SD  MET B  42     203.017 192.025 179.778  1.00 79.88           S
ANISOU 3316  SD  MET B  42    10117  10117  10117      0      0     -0       S
ATOM   3317  CE  MET B  42     202.003 193.415 180.468  1.00 79.88           C
ANISOU 3317  CE  MET B  42    10117  10117  10117      0      0     -0       C
ATOM   3320  HB2 MET B  42     201.823 188.806 181.489  1.00 79.88           H
ATOM   3321  HB3 MET B  42     201.947 189.078 179.726  1.00 79.88           H
ATOM   3322  HG2 MET B  42     202.671 191.075 182.004  1.00 79.88           H
ATOM   3323  HG3 MET B  42     203.801 190.146 181.002  1.00 79.88           H
ATOM   3324  HE1 MET B  42     201.757 194.065 179.607  1.00 79.88           H
ATOM   3325  HE2 MET B  42     201.074 193.003 180.908  1.00 79.88           H
ATOM   3326  HE3 MET B  42     202.563 194.008 181.219  1.00 79.88           H
ATOM   3343  CA  MET B  45     195.365 191.348 178.616  1.00 75.36           C
ANISOU 3343  CA  MET B  45     9545   9545   9545      0      0      0       C
ATOM   3346  CB  MET B  45     196.287 192.570 178.736  1.00 75.36           C
ANISOU 3346  CB  MET B  45     9545   9545   9545      0      0      0       C
ATOM   3347  CG  MET B  45     195.650 193.595 179.688  1.00 75.36           C
ANISOU 3347  CG  MET B  45     9545   9545   9545      0      0      0       C
ATOM   3348  SD  MET B  45     196.351 195.274 179.498  1.00 75.36           S
ANISOU 3348  SD  MET B  45     9545   9545   9545      0      0      0       S
ATOM   3349  CE  MET B  45     197.957 195.115 180.339  1.00 75.36           C
ANISOU 3349  CE  MET B  45     9545   9545   9545      0      0      0       C
ATOM   3352  HB2 MET B  45     197.284 192.238 179.076  1.00 75.36           H
ATOM   3353  HB3 MET B  45     196.380 192.991 177.717  1.00 75.36           H
ATOM   3354  HG2 MET B  45     194.585 193.749 179.441  1.00 75.36           H
ATOM   3355  HG3 MET B  45     195.720 193.304 180.752  1.00 75.36           H
ATOM   3356  HE1 MET B  45     198.438 196.101 180.263  1.00 75.36           H
ATOM   3357  HE2 MET B  45     197.782 194.859 181.397  1.00 75.36           H
ATOM   3358  HE3 MET B  45     198.575 194.343 179.854  1.00 75.36           H
ATOM   3394  CA  PHE B  50     202.935 196.511 173.550  1.00 55.96           C
ANISOU 3394  CA  PHE B  50     7087   7087   7087      0      0      0       C
ATOM   3397  CB  PHE B  50     203.339 195.097 173.131  1.00 55.96           C
ANISOU 3397  CB  PHE B  50     7087   7087   7087      0      0      0       C
ATOM   3398  CG  PHE B  50     203.409 194.088 174.245  1.00 55.96           C
ANISOU 3398  CG  PHE B  50     7087   7087   7087      0      0      0       C
ATOM   3399  CD1 PHE B  50     203.655 194.466 175.587  1.00 55.96           C
ANISOU 3399  CD1 PHE B  50     7087   7087   7087      0      0      0       C
ATOM   3400  CD2 PHE B  50     203.291 192.706 173.944  1.00 55.96           C
ANISOU 3400  CD2 PHE B  50     7087   7087   7087      0      0      0       C
ATOM   3401  CE1 PHE B  50     203.826 193.498 176.583  1.00 55.96           C
ANISOU 3401  CE1 PHE B  50     7087   7087   7087      0      0      0       C
ATOM   3402  CE2 PHE B  50     203.452 191.738 174.939  1.00 55.96           C
ANISOU 3402  CE2 PHE B  50     7087   7087   7087      0      0      0       C
ATOM   3403  CZ  PHE B  50     203.735 192.129 176.261  1.00 55.96           C
ANISOU 3403  CZ  PHE B  50     7087   7087   7087      0      0      0       C
ATOM   3406  HB2 PHE B  50     202.642 194.766 172.342  1.00 55.96           H
ATOM   3407  HB3 PHE B  50     204.335 195.171 172.640  1.00 55.96           H
ATOM   3408  HD1 PHE B  50     203.721 195.534 175.832  1.00 55.96           H
ATOM   3409  HD2 PHE B  50     203.083 192.395 172.913  1.00 55.96           H
ATOM   3410  HE1 PHE B  50     204.042 193.801 177.618  1.00 55.96           H
ATOM   3411  HE2 PHE B  50     203.361 190.676 174.688  1.00 55.96           H
ATOM   3412  HZ  PHE B  50     203.880 191.370 177.034  1.00 55.96           H
ATOM   3821  CA  GLU B 100     207.470 196.870 182.186  1.00 59.82           C
ANISOU 3821  CA  GLU B 100     7576   7576   7576      0      0      0       C
ATOM   3824  CB  GLU B 100     206.013 196.891 181.791  1.00 59.82           C
ANISOU 3824  CB  GLU B 100     7576   7576   7576      0      0      0       C
ATOM   3825  CG  GLU B 100     205.149 198.146 181.929  1.00 59.82           C
ANISOU 3825  CG  GLU B 100     7576   7576   7576      0      0      0       C
ATOM   3826  CD  GLU B 100     203.706 197.666 181.858  1.00 59.82           C
ANISOU 3826  CD  GLU B 100     7576   7576   7576      0      0      0       C
ATOM   3827  OE1 GLU B 100     203.336 196.719 181.049  1.00 59.82           O
ANISOU 3827  OE1 GLU B 100     7576   7576   7576      0      0      0       O
ATOM   3828  OE2 GLU B 100     202.867 198.136 182.688  1.00 59.82           O
ANISOU 3828  OE2 GLU B 100     7576   7576   7576      0      0      0       O
ATOM   3831  HB2 GLU B 100     205.975 196.537 180.741  1.00 59.82           H
ATOM   3832  HB3 GLU B 100     205.562 196.087 182.404  1.00 59.82           H
ATOM   3833  HG2 GLU B 100     205.257 198.669 182.893  1.00 59.82           H
ATOM   3834  HG3 GLU B 100     205.365 198.910 181.155  1.00 59.82           H
ATOM   3858  CA  ASN B 103     210.963 195.180 179.808  1.00 61.33           C
ANISOU 3858  CA  ASN B 103     7767   7767   7767      0      0     -0       C
ATOM   3861  CB  ASN B 103     209.572 194.566 180.020  1.00 61.33           C
ANISOU 3861  CB  ASN B 103     7767   7767   7767      0      0     -0       C
ATOM   3862  CG  ASN B 103     208.988 193.837 178.812  1.00 61.33           C
ANISOU 3862  CG  ASN B 103     7767   7767   7767      0      0     -0       C
ATOM   3863  OD1 ASN B 103     209.509 193.736 177.718  1.00 61.33           O
ANISOU 3863  OD1 ASN B 103     7767   7767   7767      0      0     -0       O
ATOM   3864  ND2 ASN B 103     207.696 193.293 179.045  1.00 61.33           N
ANISOU 3864  ND2 ASN B 103     7767   7767   7767      0      0     -0       N
ATOM   3867  HB2 ASN B 103     209.665 193.858 180.869  1.00 61.32           H
ATOM   3868  HB3 ASN B 103     208.888 195.371 180.336  1.00 61.32           H
ATOM   3869 HD21 ASN B 103     207.492 192.558 178.358  1.00 61.32           H
ATOM   3870 HD22 ASN B 103     207.552 192.949 180.010  1.00 61.32           H
ATOM   3872  CA  ARG B 104     210.412 197.681 177.002  1.00 54.52           C
ANISOU 3872  CA  ARG B 104     6905   6905   6905      0     -0     -0       C
ATOM   3875  CB  ARG B 104     209.447 198.884 176.996  1.00 54.52           C
ANISOU 3875  CB  ARG B 104     6905   6905   6905      0     -0     -0       C
ATOM   3876  CG  ARG B 104     207.992 198.555 177.360  1.00 54.52           C
ANISOU 3876  CG  ARG B 104     6905   6905   6905      0     -0     -0       C
ATOM   3877  CD  ARG B 104     207.421 197.302 176.676  1.00 54.52           C
ANISOU 3877  CD  ARG B 104     6905   6905   6905      0     -0     -0       C
ATOM   3878  NE  ARG B 104     206.169 196.843 177.343  1.00 54.52           N
ANISOU 3878  NE  ARG B 104     6905   6905   6905      0     -0     -0       N
ATOM   3879  CZ  ARG B 104     204.973 197.433 177.251  1.00 54.52           C
ANISOU 3879  CZ  ARG B 104     6905   6905   6905      0     -0     -0       C
ATOM   3880  NH1 ARG B 104     204.711 198.290 176.242  1.00 54.52           N
ANISOU 3880  NH1 ARG B 104     6905   6905   6905      0     -0     -0       N
ATOM   3881  NH2 ARG B 104     203.993 197.150 178.139  1.00 54.52           N
ANISOU 3881  NH2 ARG B 104     6905   6905   6905      0     -0     -0       N
ATOM   3884  HB2 ARG B 104     209.850 199.632 177.701  1.00 54.52           H
ATOM   3885  HB3 ARG B 104     209.508 199.324 175.983  1.00 54.52           H
ATOM   3886  HG2 ARG B 104     207.883 198.407 178.445  1.00 54.52           H
ATOM   3887  HG3 ARG B 104     207.356 199.430 177.120  1.00 54.52           H
ATOM   3888  HD2 ARG B 104     207.229 197.450 175.596  1.00 54.52           H
ATOM   3889  HD3 ARG B 104     208.116 196.445 176.745  1.00 54.52           H
ATOM   3890  HE  ARG B 104     206.247 196.047 177.978  1.00 54.52           H
ATOM   3891 HH11 ARG B 104     205.395 198.486 175.508  1.00 54.52           H
ATOM   3892 HH12 ARG B 104     203.872 198.870 176.249  1.00 54.52           H
ATOM   3893 HH21 ARG B 104     204.142 196.777 179.087  1.00 54.52           H
ATOM   3894 HH22 ARG B 104     203.040 197.441 177.941  1.00 54.52           H
TER
HETATM17267 CU   CU1 B 301     204.913 192.838 180.695  1.00 88.44          Cu
HETATM17268 CU   CU1 B 302     201.533 196.756 182.181  1.00 96.38          Cu
