# Supplementary material for: Critical evaluation of three cryo-EM structures of particulate methane monooxygenase by quantum refinement
Source: Acta Crystallogr D Struct Biol. 2025 Oct 8;81(Pt 11):605–20. doi: 10.1107/S2059798325008356 (PMC12576850; doi:10.1107/S2059798325008356)
Supplement: Supplementary file 2 [file d-81-00605-sup2.zip › Coordinates/7ev9/7ev9_CUA_Cu2_qr.pdb]

CRYST1  361.680  361.680  361.680  90.00  90.00  90.00 P 1
SCALE1      0.002765  0.000000  0.000000        0.00000
SCALE2      0.000000  0.002765  0.000000        0.00000
SCALE3      0.000000  0.000000  0.002765        0.00000
ATOM    126  CB  HIS A  48     201.611 176.722 146.438  1.00 53.71           C
ANISOU  126  CB  HIS A  48     6803   6803   6803     -0     -0      0       C
ATOM    127  CG  HIS A  48     201.018 175.426 146.930  1.00 53.71           C
ANISOU  127  CG  HIS A  48     6803   6803   6803     -0     -0      0       C
ATOM    128  ND1 HIS A  48     199.733 175.016 146.609  1.00 53.71           N
ANISOU  128  ND1 HIS A  48     6803   6803   6803     -0     -0      0       N
ATOM    129  CD2 HIS A  48     201.555 174.509 147.848  1.00 53.71           C
ANISOU  129  CD2 HIS A  48     6803   6803   6803     -0     -0      0       C
ATOM    130  CE1 HIS A  48     199.502 173.887 147.293  1.00 53.71           C
ANISOU  130  CE1 HIS A  48     6803   6803   6803     -0     -0      0       C
ATOM    131  NE2 HIS A  48     200.574 173.580 148.069  1.00 53.71           N
ANISOU  131  NE2 HIS A  48     6803   6803   6803     -0     -0      0       N
ATOM    132  HD2 HIS A  48     202.520 174.479 148.356  1.00 53.72           H
ATOM    133  HE1 HIS A  48     198.612 173.258 147.211  1.00 53.72           H
ATOM    134  HE2 HIS A  48     200.668 172.722 148.632  1.00 53.72           H
ATOM    339  CB  HIS A  72     198.460 178.974 144.413  1.00 53.71           C
ANISOU  339  CB  HIS A  72     6803   6803   6803     -0     -0      0       C
ATOM    340  CG  HIS A  72     197.238 178.163 144.117  1.00 53.71           C
ANISOU  340  CG  HIS A  72     6803   6803   6803     -0     -0      0       C
ATOM    341  ND1 HIS A  72     197.143 176.825 144.471  1.00 53.71           N
ANISOU  341  ND1 HIS A  72     6803   6803   6803     -0     -0      0       N
ATOM    342  CD2 HIS A  72     196.010 178.564 143.576  1.00 53.71           C
ANISOU  342  CD2 HIS A  72     6803   6803   6803     -0     -0      0       C
ATOM    343  CE1 HIS A  72     195.907 176.413 144.134  1.00 53.71           C
ANISOU  343  CE1 HIS A  72     6803   6803   6803     -0     -0      0       C
ATOM    344  NE2 HIS A  72     195.204 177.457 143.613  1.00 53.71           N
ANISOU  344  NE2 HIS A  72     6803   6803   6803     -0     -0      0       N
ATOM    345  HD2 HIS A  72     195.665 179.542 143.231  1.00 53.72           H
ATOM    346  HE1 HIS A  72     195.503 175.402 144.241  1.00 53.72           H
ATOM    347  HE2 HIS A  72     194.239 177.405 143.256  1.00 53.72           H
TER
HETATM17203 CU   CU1 A 501     198.466 175.869 145.469  1.00 57.52          Cu
