# Supplementary material for: Critical evaluation of three cryo-EM structures of particulate methane monooxygenase by quantum refinement
Source: Acta Crystallogr D Struct Biol. 2025 Oct 8;81(Pt 11):605–20. doi: 10.1107/S2059798325008356 (PMC12576850; doi:10.1107/S2059798325008356)
Supplement: Supplementary file 2 [file d-81-00605-sup2.zip › Coordinates/7ev9/7ev9_CU505-506_HOH_Cu1_qr.pdb]

CRYST1  361.680  361.680  361.680  90.00  90.00  90.00 P 1
SCALE1      0.002765  0.000000  0.000000        0.00000
SCALE2      0.000000  0.002765  0.000000        0.00000
SCALE3      0.000000  0.000000  0.002765        0.00000
ATOM   1974  CA  THR A 281     196.431 172.007 129.091  1.00 59.30           C
ANISOU 1974  CA  THR A 281     7511   7511   7511     -0     -0     -0       C
ATOM   1977  CB  THR A 281     197.034 172.439 127.718  1.00 59.30           C
ANISOU 1977  CB  THR A 281     7511   7511   7511     -0     -0     -0       C
ATOM   1978  OG1 THR A 281     198.464 172.415 127.715  1.00 59.30           O
ANISOU 1978  OG1 THR A 281     7511   7511   7511     -0     -0     -0       O
ATOM   1979  CG2 THR A 281     196.442 173.778 127.278  1.00 59.30           C
ANISOU 1979  CG2 THR A 281     7511   7511   7511     -0     -0     -0       C
ATOM   1980  HB  THR A 281     196.750 171.648 127.000  1.00 59.30           H
ATOM   1981  HG1 THR A 281     198.820 173.237 128.115  1.00 59.30           H
ATOM   1982 HG21 THR A 281     196.793 174.051 126.266  1.00 59.30           H
ATOM   1983 HG22 THR A 281     195.337 173.718 127.253  1.00 59.30           H
ATOM   1984 HG23 THR A 281     196.705 174.594 127.981  1.00 59.30           H
ATOM   2174  CA  ASN A 306     198.907 166.739 127.330  1.00 59.48           C
ANISOU 2174  CA  ASN A 306     7533   7533   7533     -0     -0      0       C
ATOM   2177  CB  ASN A 306     200.291 166.873 126.692  1.00 59.48           C
ANISOU 2177  CB  ASN A 306     7533   7533   7533     -0     -0      0       C
ATOM   2178  CG  ASN A 306     200.532 168.354 126.419  1.00 59.48           C
ANISOU 2178  CG  ASN A 306     7533   7533   7533     -0     -0      0       C
ATOM   2179  OD1 ASN A 306     199.984 169.237 127.129  1.00 59.48           O
ANISOU 2179  OD1 ASN A 306     7533   7533   7533     -0     -0      0       O
ATOM   2180  ND2 ASN A 306     201.367 168.688 125.415  1.00 59.48           N
ANISOU 2180  ND2 ASN A 306     7533   7533   7533     -0     -0      0       N
ATOM   2181  HB2 ASN A 306     201.052 166.503 127.407  1.00 59.48           H
ATOM   2182  HB3 ASN A 306     200.352 166.261 125.773  1.00 59.48           H
ATOM   2183 HD21 ASN A 306     201.631 169.686 125.349  1.00 59.48           H
ATOM   2184 HD22 ASN A 306     201.873 167.986 124.876  1.00 59.48           H
ATOM   2877  CA  ASP A 395     207.030 173.285 126.169  1.00 67.33           C
ANISOU 2877  CA  ASP A 395     8528   8528   8528     -0     -0     -0       C
ATOM   2880  CB  ASP A 395     205.856 174.055 125.514  1.00 67.33           C
ANISOU 2880  CB  ASP A 395     8528   8528   8528     -0     -0     -0       C
ATOM   2881  CG  ASP A 395     204.520 173.273 125.611  1.00 67.33           C
ANISOU 2881  CG  ASP A 395     8528   8528   8528     -0     -0     -0       C
ATOM   2882  OD1 ASP A 395     204.367 172.235 124.974  1.00 67.33           O
ANISOU 2882  OD1 ASP A 395     8528   8528   8528     -0     -0     -0       O
ATOM   2883  OD2 ASP A 395     203.607 173.820 126.411  1.00 67.33           O
ANISOU 2883  OD2 ASP A 395     8528   8528   8528     -0     -0     -0       O
ATOM   2884  HB2 ASP A 395     205.834 175.067 125.959  1.00 67.33           H
ATOM   2885  HB3 ASP A 395     206.079 174.115 124.439  1.00 67.33           H
TER
HETATM17212  O   HOH A 505     201.296 172.675 126.436  1.00 93.79           O
HETATM17213  H1  HOH A 505     200.931 173.135 125.651  1.00 93.79           H
HETATM17214  H2  HOH A 505     202.695 173.251 126.444  1.00 93.79           H
HETATM17215 CU   CU1 A 506     200.393 171.111 126.877  1.00 89.60          Cu
