# Supplementary material for: Critical evaluation of three cryo-EM structures of particulate methane monooxygenase by quantum refinement
Source: Acta Crystallogr D Struct Biol. 2025 Oct 8;81(Pt 11):605–20. doi: 10.1107/S2059798325008356 (PMC12576850; doi:10.1107/S2059798325008356)
Supplement: Supplementary file 2 [file d-81-00605-sup2.zip › Coordinates/7ev9/7ev9_CU504_Cu2_qm.pdb]

CRYST1  361.680  361.680  361.680  90.00  90.00  90.00 P 1
SCALE1      0.002765  0.000000  0.000000        0.00000
SCALE2      0.000000  0.002765  0.000000        0.00000
SCALE3      0.000000  0.000000  0.002765        0.00000
ATOM   2246  CB  GLU A 316     338.324 296.025 253.310  1.00 53.71           H
ANISOU 2246  CB  GLU A 316     6803   6803   6803      0      0      0       H
ATOM   2247  CG  GLU A 316     338.483 296.402 254.331  1.00 53.71           C
ANISOU 2247  CG  GLU A 316     6803   6803   6803      0      0      0       C
ATOM   2248  CD  GLU A 316     338.116 297.865 254.451  1.00 53.71           C
ANISOU 2248  CD  GLU A 316     6803   6803   6803      0      0      0       C
ATOM   2249  OE1 GLU A 316     338.246 298.751 253.478  1.00 53.71           O
ANISOU 2249  OE1 GLU A 316     6803   6803   6803      0      0      0       O
ATOM   2250  OE2 GLU A 316     337.767 298.301 255.569  1.00 53.71           O
ANISOU 2250  OE2 GLU A 316     6803   6803   6803      0      0      0       O
ATOM   2251  HG2 GLU A 316     337.910 295.800 255.064  1.00 53.72           H
ATOM   2252  HG3 GLU A 316     339.558 296.291 254.596  1.00 53.72           H
ATOM   2306  CG  ARG A 323     339.550 299.038 258.268  1.00 53.71           H
ANISOU 2306  CG  ARG A 323     6803   6803   6803      0      0      0       H
ATOM   2307  CD  ARG A 323     339.874 300.015 257.879  1.00 53.71           C
ANISOU 2307  CD  ARG A 323     6803   6803   6803      0      0      0       C
ATOM   2308  NE  ARG A 323     339.801 300.005 256.417  1.00 53.71           N
ANISOU 2308  NE  ARG A 323     6803   6803   6803      0      0      0       N
ATOM   2309  CZ  ARG A 323     340.574 300.763 255.648  1.00 53.71           C
ANISOU 2309  CZ  ARG A 323     6803   6803   6803      0      0      0       C
ATOM   2310  NH1 ARG A 323     340.371 300.786 254.305  1.00 53.71           N
ANISOU 2310  NH1 ARG A 323     6803   6803   6803      0      0      0       N
ATOM   2311  NH2 ARG A 323     341.553 301.521 256.165  1.00 53.71           N
ANISOU 2311  NH2 ARG A 323     6803   6803   6803      0      0      0       N
ATOM   2312  HD2 ARG A 323     339.231 300.809 258.309  1.00 53.72           H
ATOM   2313  HD3 ARG A 323     340.924 300.150 258.192  1.00 53.72           H
ATOM   2314  HE  ARG A 323     339.005 299.488 255.993  1.00 53.72           H
ATOM   2315 HH11 ARG A 323     341.714 301.559 257.169  1.00 53.72           H
ATOM   2316 HH12 ARG A 323     342.184 302.067 255.581  1.00 53.72           H
ATOM   2317 HH21 ARG A 323     339.681 300.139 253.901  1.00 53.72           H
ATOM   2318 HH22 ARG A 323     341.042 301.273 253.716  1.00 53.72           H
ATOM   2371  CB  TYR A 330     341.608 297.310 249.012  1.00 53.73           H
ANISOU 2371  CB  TYR A 330     6805   6805   6805      0      0      0       H
ATOM   2372  CG  TYR A 330     341.357 298.313 249.380  1.00 53.73           C
ANISOU 2372  CG  TYR A 330     6805   6805   6805      0      0      0       C
ATOM   2373  CD1 TYR A 330     341.280 299.394 248.453  1.00 53.73           C
ANISOU 2373  CD1 TYR A 330     6805   6805   6805      0      0      0       C
ATOM   2374  CD2 TYR A 330     341.064 298.513 250.743  1.00 53.73           C
ANISOU 2374  CD2 TYR A 330     6805   6805   6805      0      0      0       C
ATOM   2375  CE1 TYR A 330     340.951 300.678 248.879  1.00 53.73           C
ANISOU 2375  CE1 TYR A 330     6805   6805   6805      0      0      0       C
ATOM   2376  CE2 TYR A 330     340.680 299.790 251.183  1.00 53.73           C
ANISOU 2376  CE2 TYR A 330     6805   6805   6805      0      0      0       C
ATOM   2377  CZ  TYR A 330     340.661 300.883 250.257  1.00 53.73           C
ANISOU 2377  CZ  TYR A 330     6805   6805   6805      0      0      0       C
ATOM   2378  OH  TYR A 330     340.366 302.138 250.660  1.00 53.73           O
ANISOU 2378  OH  TYR A 330     6805   6805   6805      0      0      0       O
ATOM   2379  HD1 TYR A 330     341.484 299.212 247.386  1.00 53.73           H
ATOM   2380  HD2 TYR A 330     341.143 297.691 251.469  1.00 53.73           H
ATOM   2381  HE1 TYR A 330     340.904 301.523 248.179  1.00 53.73           H
ATOM   2382  HE2 TYR A 330     340.608 299.969 252.260  1.00 53.73           H
ATOM   2383  HH  TYR A 330     340.257 302.179 251.638  1.00 53.73           H
TER
HETATM17214 CU   CU1 A 504     337.991 300.128 251.922  1.00 74.71          Cu
