# Supplementary material for: Critical evaluation of three cryo-EM structures of particulate methane monooxygenase by quantum refinement
Source: Acta Crystallogr D Struct Biol. 2025 Oct 8;81(Pt 11):605–20. doi: 10.1107/S2059798325008356 (PMC12576850; doi:10.1107/S2059798325008356)
Supplement: Supplementary file 2 [file d-81-00605-sup2.zip › Coordinates/7ev9/7ev9_CUE_2HOH_qr.pdb]

CRYST1  101.647  102.026  114.878  90.00  90.00  90.00 P 1
SCALE1      0.009838  0.000000  0.000000        0.00000
SCALE2      0.000000  0.009801  0.000000        0.00000
SCALE3      0.000000  0.000000  0.008705        0.00000
ATOM   3269  CB  HIS B  38     204.496 191.836 185.773  1.00 76.54           C
ANISOU 3269  CB  HIS B  38     9694   9694   9694      0      0      0       C
ATOM   3270  CG  HIS B  38     205.009 192.472 184.515  1.00 76.54           C
ANISOU 3270  CG  HIS B  38     9694   9694   9694      0      0      0       C
ATOM   3271  ND1 HIS B  38     206.372 192.479 184.245  1.00 76.54           N
ANISOU 3271  ND1 HIS B  38     9694   9694   9694      0      0      0       N
ATOM   3272  CD2 HIS B  38     204.434 193.130 183.440  1.00 76.54           C
ANISOU 3272  CD2 HIS B  38     9694   9694   9694      0      0      0       C
ATOM   3273  CE1 HIS B  38     206.558 193.122 183.051  1.00 76.54           C
ANISOU 3273  CE1 HIS B  38     9694   9694   9694      0      0      0       C
ATOM   3274  NE2 HIS B  38     205.405 193.519 182.537  1.00 76.54           N
ANISOU 3274  NE2 HIS B  38     9694   9694   9694      0      0      0       N
ATOM   3279  HD1 HIS B  38     207.094 192.114 184.864  1.00 76.54           H
ATOM   3280  HD2 HIS B  38     203.384 193.385 183.280  1.00 76.54           H
ATOM   3281  HE1 HIS B  38     207.557 193.270 182.611  1.00 76.54           H
ATOM   3301  CA  ALA B  41     198.605 192.058 183.457  1.00 77.32           C
ANISOU 3301  CA  ALA B  41     9793   9793   9793      0      0     -0       C
ATOM   3304  CB  ALA B  41     199.508 193.265 183.672  1.00 77.32           C
ANISOU 3304  CB  ALA B  41     9793   9793   9793      0      0     -0       C
ATOM   3307  HB1 ALA B  41     199.370 193.980 182.843  1.00 77.32           H
ATOM   3308  HB2 ALA B  41     199.253 193.761 184.629  1.00 77.32           H
ATOM   3309  HB3 ALA B  41     200.565 192.942 183.691  1.00 77.32           H
ATOM   3311  CA  MET B  42     200.306 190.020 180.753  1.00 79.88           C
ANISOU 3311  CA  MET B  42    10117  10117  10117      0      0     -0       C
ATOM   3314  CB  MET B  42     201.724 189.414 180.849  1.00 79.88           C
ANISOU 3314  CB  MET B  42    10117  10117  10117      0      0     -0       C
ATOM   3315  CG  MET B  42     202.824 190.471 180.998  1.00 79.88           C
ANISOU 3315  CG  MET B  42    10117  10117  10117      0      0     -0       C
ATOM   3316  SD  MET B  42     202.893 191.689 179.593  1.00 79.88           S
ANISOU 3316  SD  MET B  42    10117  10117  10117      0      0     -0       S
ATOM   3317  CE  MET B  42     202.414 193.277 180.360  1.00 79.88           C
ANISOU 3317  CE  MET B  42    10117  10117  10117      0      0     -0       C
ATOM   3320  HB2 MET B  42     201.749 188.736 181.727  1.00 79.88           H
ATOM   3321  HB3 MET B  42     201.882 188.809 179.936  1.00 79.88           H
ATOM   3322  HG2 MET B  42     202.735 191.060 181.926  1.00 79.88           H
ATOM   3323  HG3 MET B  42     203.806 189.973 181.011  1.00 79.88           H
ATOM   3324  HE1 MET B  42     202.297 193.982 179.519  1.00 79.88           H
ATOM   3325  HE2 MET B  42     201.455 193.206 180.901  1.00 79.88           H
ATOM   3326  HE3 MET B  42     203.189 193.676 181.034  1.00 79.88           H
ATOM   3343  CA  MET B  45     195.384 191.354 178.619  1.00 75.36           C
ANISOU 3343  CA  MET B  45     9545   9545   9545      0      0      0       C
ATOM   3346  CB  MET B  45     196.336 192.563 178.740  1.00 75.36           C
ANISOU 3346  CB  MET B  45     9545   9545   9545      0      0      0       C
ATOM   3347  CG  MET B  45     195.761 193.628 179.682  1.00 75.36           C
ANISOU 3347  CG  MET B  45     9545   9545   9545      0      0      0       C
ATOM   3348  SD  MET B  45     196.525 195.292 179.505  1.00 75.36           S
ANISOU 3348  SD  MET B  45     9545   9545   9545      0      0      0       S
ATOM   3349  CE  MET B  45     198.113 195.097 180.365  1.00 75.36           C
ANISOU 3349  CE  MET B  45     9545   9545   9545      0      0      0       C
ATOM   3352  HB2 MET B  45     197.325 192.194 179.064  1.00 75.36           H
ATOM   3353  HB3 MET B  45     196.458 192.982 177.724  1.00 75.36           H
ATOM   3354  HG2 MET B  45     194.697 193.819 179.438  1.00 75.36           H
ATOM   3355  HG3 MET B  45     195.795 193.324 180.745  1.00 75.36           H
ATOM   3356  HE1 MET B  45     198.590 196.094 180.334  1.00 75.36           H
ATOM   3357  HE2 MET B  45     197.940 194.813 181.419  1.00 75.36           H
ATOM   3358  HE3 MET B  45     198.777 194.362 179.876  1.00 75.36           H
ATOM   3394  CA  PHE B  50     202.933 196.526 173.550  1.00 55.96           C
ANISOU 3394  CA  PHE B  50     7087   7087   7087      0      0      0       C
ATOM   3397  CB  PHE B  50     203.327 195.119 173.079  1.00 55.96           C
ANISOU 3397  CB  PHE B  50     7087   7087   7087      0      0      0       C
ATOM   3398  CG  PHE B  50     203.384 194.090 174.181  1.00 55.96           C
ANISOU 3398  CG  PHE B  50     7087   7087   7087      0      0      0       C
ATOM   3399  CD1 PHE B  50     203.630 194.437 175.523  1.00 55.96           C
ANISOU 3399  CD1 PHE B  50     7087   7087   7087      0      0      0       C
ATOM   3400  CD2 PHE B  50     203.269 192.721 173.861  1.00 55.96           C
ANISOU 3400  CD2 PHE B  50     7087   7087   7087      0      0      0       C
ATOM   3401  CE1 PHE B  50     203.801 193.452 176.510  1.00 55.96           C
ANISOU 3401  CE1 PHE B  50     7087   7087   7087      0      0      0       C
ATOM   3402  CE2 PHE B  50     203.435 191.731 174.844  1.00 55.96           C
ANISOU 3402  CE2 PHE B  50     7087   7087   7087      0      0      0       C
ATOM   3403  CZ  PHE B  50     203.712 192.088 176.172  1.00 55.96           C
ANISOU 3403  CZ  PHE B  50     7087   7087   7087      0      0      0       C
ATOM   3406  HB2 PHE B  50     202.596 194.825 172.296  1.00 55.96           H
ATOM   3407  HB3 PHE B  50     204.320 195.213 172.590  1.00 55.96           H
ATOM   3408  HD1 PHE B  50     203.699 195.498 175.798  1.00 55.96           H
ATOM   3409  HD2 PHE B  50     203.051 192.433 172.822  1.00 55.96           H
ATOM   3410  HE1 PHE B  50     204.017 193.761 177.539  1.00 55.96           H
ATOM   3411  HE2 PHE B  50     203.349 190.676 174.563  1.00 55.96           H
ATOM   3412  HZ  PHE B  50     203.836 191.318 176.943  1.00 55.96           H
ATOM   3821  CA  GLU B 100     207.452 196.882 182.194  1.00 59.82           C
ANISOU 3821  CA  GLU B 100     7576   7576   7576      0      0      0       C
ATOM   3824  CB  GLU B 100     205.993 197.020 181.793  1.00 59.82           C
ANISOU 3824  CB  GLU B 100     7576   7576   7576      0      0      0       C
ATOM   3825  CG  GLU B 100     205.259 198.356 181.908  1.00 59.82           C
ANISOU 3825  CG  GLU B 100     7576   7576   7576      0      0      0       C
ATOM   3826  CD  GLU B 100     203.752 198.155 181.558  1.00 59.82           C
ANISOU 3826  CD  GLU B 100     7576   7576   7576      0      0      0       C
ATOM   3827  OE1 GLU B 100     203.489 197.102 180.806  1.00 59.82           O
ANISOU 3827  OE1 GLU B 100     7576   7576   7576      0      0      0       O
ATOM   3828  OE2 GLU B 100     202.893 198.887 182.031  1.00 59.82           O
ANISOU 3828  OE2 GLU B 100     7576   7576   7576      0      0      0       O
ATOM   3831  HB2 GLU B 100     205.958 196.679 180.740  1.00 59.82           H
ATOM   3832  HB3 GLU B 100     205.450 196.252 182.380  1.00 59.82           H
ATOM   3833  HG2 GLU B 100     205.268 198.772 182.927  1.00 59.82           H
ATOM   3834  HG3 GLU B 100     205.703 199.136 181.254  1.00 59.82           H
ATOM   3858  CA  ASN B 103     210.999 195.160 179.809  1.00 61.33           C
ANISOU 3858  CA  ASN B 103     7767   7767   7767      0      0     -0       C
ATOM   3861  CB  ASN B 103     209.645 194.491 180.008  1.00 61.33           C
ANISOU 3861  CB  ASN B 103     7767   7767   7767      0      0     -0       C
ATOM   3862  CG  ASN B 103     209.422 193.508 178.849  1.00 61.33           C
ANISOU 3862  CG  ASN B 103     7767   7767   7767      0      0     -0       C
ATOM   3863  OD1 ASN B 103     210.352 192.990 178.238  1.00 61.33           O
ANISOU 3863  OD1 ASN B 103     7767   7767   7767      0      0     -0       O
ATOM   3864  ND2 ASN B 103     208.103 193.269 178.570  1.00 61.33           N
ANISOU 3864  ND2 ASN B 103     7767   7767   7767      0      0     -0       N
ATOM   3867  HB2 ASN B 103     209.661 193.925 180.964  1.00 61.32           H
ATOM   3868  HB3 ASN B 103     208.837 195.248 180.073  1.00 61.32           H
ATOM   3869 HD21 ASN B 103     207.892 192.554 177.874  1.00 61.32           H
ATOM   3870 HD22 ASN B 103     207.326 193.647 179.138  1.00 61.32           H
ATOM   3872  CA  ARG B 104     210.388 197.658 177.020  1.00 54.52           C
ANISOU 3872  CA  ARG B 104     6905   6905   6905      0     -0     -0       C
ATOM   3875  CB  ARG B 104     209.374 198.823 177.036  1.00 54.52           C
ANISOU 3875  CB  ARG B 104     6905   6905   6905      0     -0     -0       C
ATOM   3876  CG  ARG B 104     207.942 198.441 177.473  1.00 54.52           C
ANISOU 3876  CG  ARG B 104     6905   6905   6905      0     -0     -0       C
ATOM   3877  CD  ARG B 104     207.346 197.124 176.908  1.00 54.52           C
ANISOU 3877  CD  ARG B 104     6905   6905   6905      0     -0     -0       C
ATOM   3878  NE  ARG B 104     206.152 196.692 177.639  1.00 54.52           N
ANISOU 3878  NE  ARG B 104     6905   6905   6905      0     -0     -0       N
ATOM   3879  CZ  ARG B 104     204.929 197.262 177.549  1.00 54.52           C
ANISOU 3879  CZ  ARG B 104     6905   6905   6905      0     -0     -0       C
ATOM   3880  NH1 ARG B 104     204.660 198.126 176.531  1.00 54.52           N
ANISOU 3880  NH1 ARG B 104     6905   6905   6905      0     -0     -0       N
ATOM   3881  NH2 ARG B 104     203.993 196.960 178.441  1.00 54.52           N
ANISOU 3881  NH2 ARG B 104     6905   6905   6905      0     -0     -0       N
ATOM   3884  HB2 ARG B 104     209.761 199.599 177.721  1.00 54.52           H
ATOM   3885  HB3 ARG B 104     209.382 199.253 176.014  1.00 54.52           H
ATOM   3886  HG2 ARG B 104     207.890 198.362 178.573  1.00 54.52           H
ATOM   3887  HG3 ARG B 104     207.265 199.282 177.217  1.00 54.52           H
ATOM   3888  HD2 ARG B 104     207.124 197.204 175.822  1.00 54.52           H
ATOM   3889  HD3 ARG B 104     208.075 196.298 177.002  1.00 54.52           H
ATOM   3890  HE  ARG B 104     206.234 195.945 178.339  1.00 54.52           H
ATOM   3891 HH11 ARG B 104     205.293 198.276 175.750  1.00 54.52           H
ATOM   3892 HH12 ARG B 104     203.799 198.667 176.564  1.00 54.52           H
ATOM   3893 HH21 ARG B 104     204.067 196.916 179.610  1.00 54.52           H
ATOM   3894 HH22 ARG B 104     203.106 197.452 178.306  1.00 54.52           H
TER
HETATM17267  O   HOH B 301     205.675 194.360 179.696  1.00 88.44           O
HETATM17268  H1  HOH B 301     205.537 194.575 180.654  1.00 88.44           H
HETATM17269  H2  HOH B 301     205.189 193.507 179.612  1.00 88.44           H
HETATM17270  O   HOH B 302     201.691 195.694 182.283  1.00 96.38           O
HETATM17271  H1  HOH B 302     202.245 196.263 181.668  1.00 96.38           H
HETATM17272  H2  HOH B 302     200.797 195.710 181.889  1.00 96.38           H
