# Supplementary material for: Critical evaluation of three cryo-EM structures of particulate methane monooxygenase by quantum refinement
Source: Acta Crystallogr D Struct Biol. 2025 Oct 8;81(Pt 11):605–20. doi: 10.1107/S2059798325008356 (PMC12576850; doi:10.1107/S2059798325008356)
Supplement: Supplementary file 2 [file d-81-00605-sup2.zip › Coordinates/7ev9/7ev9_CUB-only1CU_Cu2_qm.pdb]

CRYST1  361.680  361.680  361.680  90.00  90.00  90.00 P 1
SCALE1      0.002765  0.000000  0.000000        0.00000
SCALE2      0.000000  0.002765  0.000000        0.00000
SCALE3      0.000000  0.000000  0.002765        0.00000
ATOM      1  N   HIS A  33     341.101 304.634 274.286  1.00 60.58           N
ANISOU    1  N   HIS A  33     7673   7673   7673      0      0      0       N
ATOM      2  CA  HIS A  33     341.254 303.753 275.475  1.00 60.58           C
ANISOU    2  CA  HIS A  33     7673   7673   7673      0      0      0       C
ATOM      3  C   HIS A  33     340.260 303.635 275.910  1.00 60.58           H
ANISOU    3  C   HIS A  33     7673   7673   7673      0      0      0       H
ATOM      5  CB  HIS A  33     342.236 304.307 276.500  1.00 60.58           C
ANISOU    5  CB  HIS A  33     7673   7673   7673      0      0      0       C
ATOM      6  CG  HIS A  33     343.644 304.424 275.997  1.00 60.58           C
ANISOU    6  CG  HIS A  33     7673   7673   7673      0      0      0       C
ATOM      7  ND1 HIS A  33     343.961 304.845 274.704  1.00 60.58           N
ANISOU    7  ND1 HIS A  33     7673   7673   7673      0      0      0       N
ATOM      8  CD2 HIS A  33     344.838 304.218 276.660  1.00 60.58           C
ANISOU    8  CD2 HIS A  33     7673   7673   7673      0      0      0       C
ATOM      9  CE1 HIS A  33     345.296 304.903 274.601  1.00 60.58           C
ANISOU    9  CE1 HIS A  33     7673   7673   7673      0      0      0       C
ATOM     10  NE2 HIS A  33     345.850 304.532 275.769  1.00 60.58           N
ANISOU   10  NE2 HIS A  33     7673   7673   7673      0      0      0       N
ATOM     11  H   HIS A  33     340.423 304.200 273.642  1.00 30.00           H
ATOM     12  H2  HIS A  33     340.717 305.566 274.513  1.00 30.00           H
ATOM     13  HA  HIS A  33     341.574 302.772 275.086  1.00 60.59           H
ATOM     14  HB2 HIS A  33     341.856 305.290 276.849  1.00 60.59           H
ATOM     15  HB3 HIS A  33     342.219 303.667 277.406  1.00 60.59           H
ATOM     16  HD2 HIS A  33     345.059 303.868 277.671  1.00 60.59           H
ATOM     17  HE1 HIS A  33     345.863 305.198 273.720  1.00 60.59           H
ATOM     18  HE2 HIS A  33     346.855 304.478 275.954  1.00 60.59           H
ATOM    870  CB  HIS A 137     344.935 307.180 271.928  1.00 53.71           H
ANISOU  870  CB  HIS A 137     6803   6803   6803      0      0      0       H
ATOM    871  CG  HIS A 137     344.812 306.277 271.328  1.00 53.71           C
ANISOU  871  CG  HIS A 137     6803   6803   6803      0      0      0       C
ATOM    872  ND1 HIS A 137     344.153 305.141 271.775  1.00 53.71           N
ANISOU  872  ND1 HIS A 137     6803   6803   6803      0      0      0       N
ATOM    873  CD2 HIS A 137     345.335 306.018 270.078  1.00 53.71           C
ANISOU  873  CD2 HIS A 137     6803   6803   6803      0      0      0       C
ATOM    874  CE1 HIS A 137     344.259 304.220 270.813  1.00 53.71           C
ANISOU  874  CE1 HIS A 137     6803   6803   6803      0      0      0       C
ATOM    875  NE2 HIS A 137     344.969 304.720 269.778  1.00 53.71           N
ANISOU  875  NE2 HIS A 137     6803   6803   6803      0      0      0       N
ATOM    876  HD2 HIS A 137     345.928 306.626 269.401  1.00 53.72           H
ATOM    877  HE1 HIS A 137     343.858 303.206 270.844  1.00 53.72           H
ATOM    878  HE2 HIS A 137     345.219 304.214 268.923  1.00 53.72           H
ATOM    890  CB  HIS A 139     338.838 307.261 270.270  1.00 53.71           H
ANISOU  890  CB  HIS A 139     6803   6803   6803      0      0      0       H
ATOM    891  CG  HIS A 139     339.692 306.632 270.588  1.00 53.71           C
ANISOU  891  CG  HIS A 139     6803   6803   6803      0      0      0       C
ATOM    892  ND1 HIS A 139     339.778 305.347 270.092  1.00 53.71           N
ANISOU  892  ND1 HIS A 139     6803   6803   6803      0      0      0       N
ATOM    893  CD2 HIS A 139     340.689 306.711 271.541  1.00 53.71           C
ANISOU  893  CD2 HIS A 139     6803   6803   6803      0      0      0       C
ATOM    894  CE1 HIS A 139     340.776 304.684 270.721  1.00 53.71           C
ANISOU  894  CE1 HIS A 139     6803   6803   6803      0      0      0       C
ATOM    895  NE2 HIS A 139     341.348 305.491 271.632  1.00 53.71           N
ANISOU  895  NE2 HIS A 139     6803   6803   6803      0      0      0       N
ATOM    896  HD1 HIS A 139     339.168 304.965 269.369  1.00 53.72           H
ATOM    897  HD2 HIS A 139     340.981 307.556 272.168  1.00 53.72           H
ATOM    898  HE1 HIS A 139     341.036 303.647 270.507  1.00 53.72           H
TER
HETATM17212 CU   CU1 A 503     342.719 304.953 273.185  1.00 30.00          Cu
