# Supplementary material for: Critical evaluation of three cryo-EM structures of particulate methane monooxygenase by quantum refinement
Source: Acta Crystallogr D Struct Biol. 2025 Oct 8;81(Pt 11):605–20. doi: 10.1107/S2059798325008356 (PMC12576850; doi:10.1107/S2059798325008356)
Supplement: Supplementary file 2 [file d-81-00605-sup2.zip › Coordinates/7ev9/7ev9_CUE_Cu2_HOH_qm.pdb]

CRYST1  361.680  361.680  361.680  90.00  90.00  90.00 P 1
SCALE1      0.002765  0.000000  0.000000        0.00000
SCALE2      0.000000  0.002765  0.000000        0.00000
SCALE3      0.000000  0.000000  0.002765        0.00000
ATOM   3269  CB  HIS B  38     332.891 315.326 299.718  1.00 76.54           H
ANISOU 3269  CB  HIS B  38     9694   9694   9694      0      0      0       H
ATOM   3270  CG  HIS B  38     333.283 315.782 298.791  1.00 76.54           C
ANISOU 3270  CG  HIS B  38     9694   9694   9694      0      0      0       C
ATOM   3271  ND1 HIS B  38     334.640 315.840 298.549  1.00 76.54           N
ANISOU 3271  ND1 HIS B  38     9694   9694   9694      0      0      0       N
ATOM   3272  CD2 HIS B  38     332.678 316.305 297.669  1.00 76.54           C
ANISOU 3272  CD2 HIS B  38     9694   9694   9694      0      0      0       C
ATOM   3273  CE1 HIS B  38     334.843 316.369 297.318  1.00 76.54           C
ANISOU 3273  CE1 HIS B  38     9694   9694   9694      0      0      0       C
ATOM   3274  NE2 HIS B  38     333.664 316.651 296.741  1.00 76.54           N
ANISOU 3274  NE2 HIS B  38     9694   9694   9694      0      0      0       N
ATOM   3279  HD1 HIS B  38     335.379 315.574 299.197  1.00 76.54           H
ATOM   3280  HD2 HIS B  38     331.624 316.499 297.476  1.00 76.54           H
ATOM   3281  HE1 HIS B  38     335.823 316.534 296.869  1.00 76.54           H
ATOM   3301  CA  ALA B  41     327.071 315.673 297.764  1.00 77.32           H
ANISOU 3301  CA  ALA B  41     9793   9793   9793      0      0      0       H
ATOM   3304  CB  ALA B  41     327.691 316.571 297.946  1.00 77.32           C
ANISOU 3304  CB  ALA B  41     9793   9793   9793      0      0      0       C
ATOM   3307  HB1 ALA B  41     327.552 317.315 297.145  1.00 77.32           H
ATOM   3308  HB2 ALA B  41     327.393 317.015 298.913  1.00 77.32           H
ATOM   3309  HB3 ALA B  41     328.759 316.290 297.989  1.00 77.32           H
ATOM   3311  CA  MET B  42     328.942 313.173 294.949  1.00 79.88           H
ANISOU 3311  CA  MET B  42    10117  10117  10117      0      0      0       H
ATOM   3314  CB  MET B  42     329.992 312.778 294.963  1.00 79.88           C
ANISOU 3314  CB  MET B  42    10117  10117  10117      0      0      0       C
ATOM   3315  CG  MET B  42     331.155 313.748 295.208  1.00 79.88           C
ANISOU 3315  CG  MET B  42    10117  10117  10117      0      0      0       C
ATOM   3316  SD  MET B  42     331.522 315.049 293.902  1.00 79.88           S
ANISOU 3316  SD  MET B  42    10117  10117  10117      0      0      0       S
ATOM   3317  CE  MET B  42     330.668 316.550 294.617  1.00 79.88           C
ANISOU 3317  CE  MET B  42    10117  10117  10117      0      0      0       C
ATOM   3320  HB2 MET B  42     330.033 312.058 295.803  1.00 79.88           H
ATOM   3321  HB3 MET B  42     330.142 312.201 294.031  1.00 79.88           H
ATOM   3322  HG2 MET B  42     331.067 314.306 296.154  1.00 79.88           H
ATOM   3323  HG3 MET B  42     332.094 313.170 295.225  1.00 79.88           H
ATOM   3324  HE1 MET B  42     330.455 317.234 293.780  1.00 79.88           H
ATOM   3325  HE2 MET B  42     329.748 316.238 295.130  1.00 79.88           H
ATOM   3326  HE3 MET B  42     331.305 317.071 295.355  1.00 79.88           H
ATOM   3343  CA  MET B  45     323.838 314.975 292.879  1.00 75.36           H
ANISOU 3343  CA  MET B  45     9545   9545   9545      0      0      0       H
ATOM   3346  CB  MET B  45     324.506 315.863 292.941  1.00 75.36           C
ANISOU 3346  CB  MET B  45     9545   9545   9545      0      0      0       C
ATOM   3347  CG  MET B  45     323.906 316.915 293.878  1.00 75.36           C
ANISOU 3347  CG  MET B  45     9545   9545   9545      0      0      0       C
ATOM   3348  SD  MET B  45     324.635 318.583 293.646  1.00 75.36           S
ANISOU 3348  SD  MET B  45     9545   9545   9545      0      0      0       S
ATOM   3349  CE  MET B  45     326.166 318.481 294.622  1.00 75.36           C
ANISOU 3349  CE  MET B  45     9545   9545   9545      0      0      0       C
ATOM   3352  HB2 MET B  45     325.514 315.532 293.257  1.00 75.36           H
ATOM   3353  HB3 MET B  45     324.580 316.261 291.910  1.00 75.36           H
ATOM   3354  HG2 MET B  45     322.835 317.078 293.648  1.00 75.36           H
ATOM   3355  HG3 MET B  45     323.988 316.645 294.948  1.00 75.36           H
ATOM   3356  HE1 MET B  45     326.604 319.494 294.601  1.00 75.36           H
ATOM   3357  HE2 MET B  45     325.920 318.206 295.663  1.00 75.36           H
ATOM   3358  HE3 MET B  45     326.871 317.748 294.189  1.00 75.36           H
ATOM   3394  CA  PHE B  50     331.281 319.440 287.683  1.00 55.96           H
ANISOU 3394  CA  PHE B  50     7087   7087   7087      0      0      0       H
ATOM   3397  CB  PHE B  50     331.577 318.420 287.356  1.00 55.96           C
ANISOU 3397  CB  PHE B  50     7087   7087   7087      0      0      0       C
ATOM   3398  CG  PHE B  50     331.653 317.401 288.468  1.00 55.96           C
ANISOU 3398  CG  PHE B  50     7087   7087   7087      0      0      0       C
ATOM   3399  CD1 PHE B  50     331.945 317.762 289.798  1.00 55.96           C
ANISOU 3399  CD1 PHE B  50     7087   7087   7087      0      0      0       C
ATOM   3400  CD2 PHE B  50     331.491 316.033 288.171  1.00 55.96           C
ANISOU 3400  CD2 PHE B  50     7087   7087   7087      0      0      0       C
ATOM   3401  CE1 PHE B  50     332.103 316.784 290.795  1.00 55.96           C
ANISOU 3401  CE1 PHE B  50     7087   7087   7087      0      0      0       C
ATOM   3402  CE2 PHE B  50     331.639 315.055 289.163  1.00 55.96           C
ANISOU 3402  CE2 PHE B  50     7087   7087   7087      0      0      0       C
ATOM   3403  CZ  PHE B  50     331.957 315.425 290.479  1.00 55.96           C
ANISOU 3403  CZ  PHE B  50     7087   7087   7087      0      0      0       C
ATOM   3406  HB2 PHE B  50     330.848 318.105 286.586  1.00 55.96           H
ATOM   3407  HB3 PHE B  50     332.561 318.512 286.849  1.00 55.96           H
ATOM   3408  HD1 PHE B  50     332.057 318.827 290.043  1.00 55.96           H
ATOM   3409  HD2 PHE B  50     331.245 315.732 287.142  1.00 55.96           H
ATOM   3410  HE1 PHE B  50     332.353 317.082 291.828  1.00 55.96           H
ATOM   3411  HE2 PHE B  50     331.500 313.996 288.907  1.00 55.96           H
ATOM   3412  HZ  PHE B  50     332.080 314.655 291.251  1.00 55.96           H
ATOM   3821  CA  GLU B 100     335.259 320.223 296.353  1.00 59.82           H
ANISOU 3821  CA  GLU B 100     7576   7576   7576      0      0      0       H
ATOM   3824  CB  GLU B 100     334.191 320.315 296.091  1.00 59.82           C
ANISOU 3824  CB  GLU B 100     7576   7576   7576      0      0      0       C
ATOM   3825  CG  GLU B 100     333.583 321.702 296.256  1.00 59.82           C
ANISOU 3825  CG  GLU B 100     7576   7576   7576      0      0      0       C
ATOM   3826  CD  GLU B 100     332.062 321.574 296.229  1.00 59.82           C
ANISOU 3826  CD  GLU B 100     7576   7576   7576      0      0      0       C
ATOM   3827  OE1 GLU B 100     331.516 320.490 295.844  1.00 59.82           O
ANISOU 3827  OE1 GLU B 100     7576   7576   7576      0      0      0       O
ATOM   3828  OE2 GLU B 100     331.311 322.528 296.563  1.00 59.82           O
ANISOU 3828  OE2 GLU B 100     7576   7576   7576      0      0      0       O
ATOM   3831  HB2 GLU B 100     334.078 319.949 295.047  1.00 59.82           H
ATOM   3832  HB3 GLU B 100     333.657 319.585 296.728  1.00 59.82           H
ATOM   3833  HG2 GLU B 100     333.888 322.198 297.197  1.00 59.82           H
ATOM   3834  HG3 GLU B 100     333.877 322.390 295.436  1.00 59.82           H
ATOM   3858  CA  ASN B 103     338.880 318.253 294.131  1.00 61.33           H
ANISOU 3858  CA  ASN B 103     7767   7767   7767      0      0      0       H
ATOM   3861  CB  ASN B 103     337.915 317.738 294.297  1.00 61.33           C
ANISOU 3861  CB  ASN B 103     7767   7767   7767      0      0      0       C
ATOM   3862  CG  ASN B 103     337.581 316.843 293.108  1.00 61.33           C
ANISOU 3862  CG  ASN B 103     7767   7767   7767      0      0      0       C
ATOM   3863  OD1 ASN B 103     338.373 316.517 292.247  1.00 61.33           O
ANISOU 3863  OD1 ASN B 103     7767   7767   7767      0      0      0       O
ATOM   3864  ND2 ASN B 103     336.231 316.445 293.039  1.00 61.33           N
ANISOU 3864  ND2 ASN B 103     7767   7767   7767      0      0      0       N
ATOM   3867  HB2 ASN B 103     338.034 317.125 295.216  1.00 61.32           H
ATOM   3868  HB3 ASN B 103     337.119 318.487 294.480  1.00 61.32           H
ATOM   3869 HD21 ASN B 103     336.073 315.709 292.341  1.00 61.32           H
ATOM   3870 HD22 ASN B 103     335.766 316.256 293.933  1.00 61.32           H
ATOM   3872  CA  ARG B 104     338.382 321.305 291.254  1.00 54.52           H
ANISOU 3872  CA  ARG B 104     6905   6905   6905      0      0      0       H
ATOM   3875  CB  ARG B 104     337.685 322.176 291.248  1.00 54.52           C
ANISOU 3875  CB  ARG B 104     6905   6905   6905      0      0      0       C
ATOM   3876  CG  ARG B 104     336.226 321.857 291.597  1.00 54.52           C
ANISOU 3876  CG  ARG B 104     6905   6905   6905      0      0      0       C
ATOM   3877  CD  ARG B 104     335.652 320.603 290.911  1.00 54.52           C
ANISOU 3877  CD  ARG B 104     6905   6905   6905      0      0      0       C
ATOM   3878  NE  ARG B 104     334.418 320.117 291.583  1.00 54.52           N
ANISOU 3878  NE  ARG B 104     6905   6905   6905      0      0      0       N
ATOM   3879  CZ  ARG B 104     333.195 320.644 291.452  1.00 54.52           C
ANISOU 3879  CZ  ARG B 104     6905   6905   6905      0      0      0       C
ATOM   3880  NH1 ARG B 104     332.928 321.558 290.511  1.00 54.52           N
ANISOU 3880  NH1 ARG B 104     6905   6905   6905      0      0      0       N
ATOM   3881  NH2 ARG B 104     332.202 320.228 292.275  1.00 54.52           N
ANISOU 3881  NH2 ARG B 104     6905   6905   6905      0      0      0       N
ATOM   3884  HB2 ARG B 104     338.083 322.928 291.954  1.00 54.52           H
ATOM   3885  HB3 ARG B 104     337.758 322.612 290.234  1.00 54.52           H
ATOM   3886  HG2 ARG B 104     336.108 321.717 292.687  1.00 54.52           H
ATOM   3887  HG3 ARG B 104     335.597 322.736 291.346  1.00 54.52           H
ATOM   3888  HD2 ARG B 104     335.441 320.751 289.833  1.00 54.52           H
ATOM   3889  HD3 ARG B 104     336.354 319.755 290.969  1.00 54.52           H
ATOM   3890  HE  ARG B 104     334.551 319.401 292.295  1.00 54.52           H
ATOM   3891 HH11 ARG B 104     333.659 321.909 289.896  1.00 54.52           H
ATOM   3892 HH12 ARG B 104     332.001 321.969 290.412  1.00 54.52           H
ATOM   3893 HH21 ARG B 104     332.375 319.562 293.027  1.00 54.52           H
ATOM   3894 HH22 ARG B 104     331.236 320.530 292.140  1.00 54.52           H
TER
HETATM17267 CU   CU1 B 301     333.186 316.133 294.945  1.00 88.44          Cu
HETATM17268  O   HOH B 302     329.674 318.656 296.534  1.00 96.38           O
HETATM17269  H1  HOH B 302     330.413 319.254 296.810  1.00 96.38           H
HETATM17270  H2  HOH B 302     329.194 319.233 295.902  1.00 96.38           H
