# Supplementary material for: Critical evaluation of three cryo-EM structures of particulate methane monooxygenase by quantum refinement
Source: Acta Crystallogr D Struct Biol. 2025 Oct 8;81(Pt 11):605–20. doi: 10.1107/S2059798325008356 (PMC12576850; doi:10.1107/S2059798325008356)
Supplement: Supplementary file 2 [file d-81-00605-sup2.zip › Coordinates/7ev9/7ev9_CUB_Cu2_Cu2_qr.pdb]

CRYST1  361.680  361.680  361.680  90.00  90.00  90.00 P 1
SCALE1      0.002765  0.000000  0.000000        0.00000
SCALE2      0.000000  0.002765  0.000000        0.00000
SCALE3      0.000000  0.000000  0.002765        0.00000
ATOM      1  N   HIS A  33     213.284 181.075 160.036  1.00 60.58           N
ANISOU    1  N   HIS A  33     7673   7673   7673     -0     -0     -0       N
ATOM      2  CA  HIS A  33     213.257 180.346 161.353  1.00 60.58           C
ANISOU    2  CA  HIS A  33     7673   7673   7673     -0     -0     -0       C
ATOM      3  C   HIS A  33     211.797 180.279 161.882  1.00 60.58           C
ANISOU    3  C   HIS A  33     7673   7673   7673     -0     -0     -0       C
ATOM      5  CB  HIS A  33     214.184 181.008 162.399  1.00 60.58           C
ANISOU    5  CB  HIS A  33     7673   7673   7673     -0     -0     -0       C
ATOM      6  CG  HIS A  33     215.635 180.963 162.067  1.00 60.58           C
ANISOU    6  CG  HIS A  33     7673   7673   7673     -0     -0     -0       C
ATOM      7  ND1 HIS A  33     216.186 181.537 160.946  1.00 60.58           N
ANISOU    7  ND1 HIS A  33     7673   7673   7673     -0     -0     -0       N
ATOM      8  CD2 HIS A  33     216.729 180.506 162.901  1.00 60.58           C
ANISOU    8  CD2 HIS A  33     7673   7673   7673     -0     -0     -0       C
ATOM      9  CE1 HIS A  33     217.525 181.550 161.122  1.00 60.58           C
ANISOU    9  CE1 HIS A  33     7673   7673   7673     -0     -0     -0       C
ATOM     10  NE2 HIS A  33     217.859 180.923 162.292  1.00 60.58           N
ANISOU   10  NE2 HIS A  33     7673   7673   7673     -0     -0     -0       N
ATOM     11  H   HIS A  33     212.799 180.477 159.347  1.00 30.00           H
ATOM     12  H2  HIS A  33     212.715 181.937 160.116  1.00 30.00           H
ATOM     13  HA  HIS A  33     213.589 179.310 161.164  1.00 60.59           H
ATOM     14  HB2 HIS A  33     213.912 182.084 162.511  1.00 60.59           H
ATOM     15  HB3 HIS A  33     214.006 180.548 163.387  1.00 60.59           H
ATOM     16  HD2 HIS A  33     216.723 179.906 163.819  1.00 60.59           H
ATOM     17  HE1 HIS A  33     218.265 182.024 160.470  1.00 60.59           H
ATOM     18  HE2 HIS A  33     218.824 180.775 162.636  1.00 60.59           H
ATOM    870  CB  HIS A 137     216.722 184.206 157.831  1.00 53.71           C
ANISOU  870  CB  HIS A 137     6803   6803   6803     -0     -0      0       C
ATOM    871  CG  HIS A 137     216.706 182.993 156.962  1.00 53.71           C
ANISOU  871  CG  HIS A 137     6803   6803   6803     -0     -0      0       C
ATOM    872  ND1 HIS A 137     216.081 181.784 157.339  1.00 53.71           N
ANISOU  872  ND1 HIS A 137     6803   6803   6803     -0     -0      0       N
ATOM    873  CD2 HIS A 137     217.394 182.791 155.788  1.00 53.71           C
ANISOU  873  CD2 HIS A 137     6803   6803   6803     -0     -0      0       C
ATOM    874  CE1 HIS A 137     216.408 180.868 156.346  1.00 53.71           C
ANISOU  874  CE1 HIS A 137     6803   6803   6803     -0     -0      0       C
ATOM    875  NE2 HIS A 137     217.180 181.469 155.435  1.00 53.71           N
ANISOU  875  NE2 HIS A 137     6803   6803   6803     -0     -0      0       N
ATOM    876  HD2 HIS A 137     218.016 183.462 155.186  1.00 53.72           H
ATOM    877  HE1 HIS A 137     216.113 179.814 156.301  1.00 53.72           H
ATOM    878  HE2 HIS A 137     217.584 181.008 154.603  1.00 53.72           H
ATOM    890  CB  HIS A 139     209.893 184.526 155.877  1.00 53.71           C
ANISOU  890  CB  HIS A 139     6803   6803   6803     -0     -0      0       C
ATOM    891  CG  HIS A 139     210.649 183.322 156.232  1.00 53.71           C
ANISOU  891  CG  HIS A 139     6803   6803   6803     -0     -0      0       C
ATOM    892  ND1 HIS A 139     210.481 182.113 155.623  1.00 53.71           N
ANISOU  892  ND1 HIS A 139     6803   6803   6803     -0     -0      0       N
ATOM    893  CD2 HIS A 139     211.805 183.218 157.015  1.00 53.71           C
ANISOU  893  CD2 HIS A 139     6803   6803   6803     -0     -0      0       C
ATOM    894  CE1 HIS A 139     211.477 181.285 156.008  1.00 53.71           C
ANISOU  894  CE1 HIS A 139     6803   6803   6803     -0     -0      0       C
ATOM    895  NE2 HIS A 139     212.317 181.958 156.845  1.00 53.71           N
ANISOU  895  NE2 HIS A 139     6803   6803   6803     -0     -0      0       N
ATOM    896  HD1 HIS A 139     209.708 181.870 154.985  1.00 53.72           H
ATOM    897  HD2 HIS A 139     212.285 183.994 157.617  1.00 53.72           H
ATOM    898  HE1 HIS A 139     211.569 180.241 155.697  1.00 53.72           H
TER
HETATM17212 CU   CU1 A 502     215.120 181.544 159.235  1.00 75.59          Cu
HETATM17213 CU   CU1 A 503     214.162 181.730 157.029  1.00 74.49          Cu
