# Supplementary material for: Critical evaluation of three cryo-EM structures of particulate methane monooxygenase by quantum refinement
Source: Acta Crystallogr D Struct Biol. 2025 Oct 8;81(Pt 11):605–20. doi: 10.1107/S2059798325008356 (PMC12576850; doi:10.1107/S2059798325008356)
Supplement: Supplementary file 2 [file d-81-00605-sup2.zip › Coordinates/7ev9/7ev9_CUE_Cu2_Cu2_qr.pdb]

CRYST1  101.647  102.026  114.878  90.00  90.00  90.00 P 1
SCALE1      0.009838  0.000000  0.000000        0.00000
SCALE2      0.000000  0.009801  0.000000        0.00000
SCALE3      0.000000  0.000000  0.008705        0.00000
ATOM   3269  CB  HIS B  38     204.521 191.859 185.800  1.00 76.54           C
ANISOU 3269  CB  HIS B  38     9694   9694   9694      0      0      0       C
ATOM   3270  CG  HIS B  38     205.052 192.481 184.519  1.00 76.54           C
ANISOU 3270  CG  HIS B  38     9694   9694   9694      0      0      0       C
ATOM   3271  ND1 HIS B  38     206.407 192.566 184.250  1.00 76.54           N
ANISOU 3271  ND1 HIS B  38     9694   9694   9694      0      0      0       N
ATOM   3272  CD2 HIS B  38     204.441 192.951 183.378  1.00 76.54           C
ANISOU 3272  CD2 HIS B  38     9694   9694   9694      0      0      0       C
ATOM   3273  CE1 HIS B  38     206.599 193.046 183.006  1.00 76.54           C
ANISOU 3273  CE1 HIS B  38     9694   9694   9694      0      0      0       C
ATOM   3274  NE2 HIS B  38     205.407 193.280 182.433  1.00 76.54           N
ANISOU 3274  NE2 HIS B  38     9694   9694   9694      0      0      0       N
ATOM   3279  HD1 HIS B  38     207.159 192.331 184.905  1.00 76.54           H
ATOM   3280  HD2 HIS B  38     203.380 193.177 183.253  1.00 76.54           H
ATOM   3281  HE1 HIS B  38     207.574 193.261 182.560  1.00 76.54           H
ATOM   3301  CA  ALA B  41     198.617 192.055 183.441  1.00 77.32           C
ANISOU 3301  CA  ALA B  41     9793   9793   9793      0      0     -0       C
ATOM   3304  CB  ALA B  41     199.501 193.286 183.675  1.00 77.32           C
ANISOU 3304  CB  ALA B  41     9793   9793   9793      0      0     -0       C
ATOM   3307  HB1 ALA B  41     199.349 194.019 182.853  1.00 77.32           H
ATOM   3308  HB2 ALA B  41     199.212 193.756 184.632  1.00 77.32           H
ATOM   3309  HB3 ALA B  41     200.562 192.972 183.729  1.00 77.32           H
ATOM   3311  CA  MET B  42     200.283 190.052 180.670  1.00 79.88           C
ANISOU 3311  CA  MET B  42    10117  10117  10117      0      0     -0       C
ATOM   3314  CB  MET B  42     201.754 189.566 180.678  1.00 79.88           C
ANISOU 3314  CB  MET B  42    10117  10117  10117      0      0     -0       C
ATOM   3315  CG  MET B  42     202.884 190.571 180.947  1.00 79.88           C
ANISOU 3315  CG  MET B  42    10117  10117  10117      0      0     -0       C
ATOM   3316  SD  MET B  42     203.128 192.045 179.758  1.00 79.88           S
ANISOU 3316  SD  MET B  42    10117  10117  10117      0      0     -0       S
ATOM   3317  CE  MET B  42     202.494 193.527 180.709  1.00 79.88           C
ANISOU 3317  CE  MET B  42    10117  10117  10117      0      0     -0       C
ATOM   3320  HB2 MET B  42     201.844 188.849 181.521  1.00 79.88           H
ATOM   3321  HB3 MET B  42     201.938 188.991 179.751  1.00 79.88           H
ATOM   3322  HG2 MET B  42     202.825 191.040 181.944  1.00 79.88           H
ATOM   3323  HG3 MET B  42     203.856 190.042 180.890  1.00 79.88           H
ATOM   3324  HE1 MET B  42     202.257 194.299 179.954  1.00 79.88           H
ATOM   3325  HE2 MET B  42     201.590 193.225 181.273  1.00 79.88           H
ATOM   3326  HE3 MET B  42     203.285 193.938 181.391  1.00 79.88           H
ATOM   3343  CA  MET B  45     195.346 191.331 178.599  1.00 75.36           C
ANISOU 3343  CA  MET B  45     9545   9545   9545      0      0      0       C
ATOM   3346  CB  MET B  45     196.260 192.557 178.680  1.00 75.36           C
ANISOU 3346  CB  MET B  45     9545   9545   9545      0      0      0       C
ATOM   3347  CG  MET B  45     195.609 193.576 179.633  1.00 75.36           C
ANISOU 3347  CG  MET B  45     9545   9545   9545      0      0      0       C
ATOM   3348  SD  MET B  45     196.317 195.238 179.393  1.00 75.36           S
ANISOU 3348  SD  MET B  45     9545   9545   9545      0      0      0       S
ATOM   3349  CE  MET B  45     197.844 195.200 180.345  1.00 75.36           C
ANISOU 3349  CE  MET B  45     9545   9545   9545      0      0      0       C
ATOM   3352  HB2 MET B  45     197.274 192.253 179.001  1.00 75.36           H
ATOM   3353  HB3 MET B  45     196.315 192.964 177.652  1.00 75.36           H
ATOM   3354  HG2 MET B  45     194.541 193.716 179.377  1.00 75.36           H
ATOM   3355  HG3 MET B  45     195.687 193.300 180.702  1.00 75.36           H
ATOM   3356  HE1 MET B  45     198.270 196.212 180.290  1.00 75.36           H
ATOM   3357  HE2 MET B  45     197.611 194.944 181.390  1.00 75.36           H
ATOM   3358  HE3 MET B  45     198.542 194.459 179.920  1.00 75.36           H
ATOM   3394  CA  PHE B  50     202.935 196.516 173.544  1.00 55.96           C
ANISOU 3394  CA  PHE B  50     7087   7087   7087      0      0      0       C
ATOM   3397  CB  PHE B  50     203.335 195.097 173.096  1.00 55.96           C
ANISOU 3397  CB  PHE B  50     7087   7087   7087      0      0      0       C
ATOM   3398  CG  PHE B  50     203.423 194.082 174.190  1.00 55.96           C
ANISOU 3398  CG  PHE B  50     7087   7087   7087      0      0      0       C
ATOM   3399  CD1 PHE B  50     203.711 194.456 175.533  1.00 55.96           C
ANISOU 3399  CD1 PHE B  50     7087   7087   7087      0      0      0       C
ATOM   3400  CD2 PHE B  50     203.261 192.695 173.891  1.00 55.96           C
ANISOU 3400  CD2 PHE B  50     7087   7087   7087      0      0      0       C
ATOM   3401  CE1 PHE B  50     203.857 193.491 176.520  1.00 55.96           C
ANISOU 3401  CE1 PHE B  50     7087   7087   7087      0      0      0       C
ATOM   3402  CE2 PHE B  50     203.398 191.731 174.884  1.00 55.96           C
ANISOU 3402  CE2 PHE B  50     7087   7087   7087      0      0      0       C
ATOM   3403  CZ  PHE B  50     203.701 192.124 176.201  1.00 55.96           C
ANISOU 3403  CZ  PHE B  50     7087   7087   7087      0      0      0       C
ATOM   3406  HB2 PHE B  50     202.634 194.773 172.304  1.00 55.96           H
ATOM   3407  HB3 PHE B  50     204.324 195.186 172.583  1.00 55.96           H
ATOM   3408  HD1 PHE B  50     203.821 195.522 175.763  1.00 55.96           H
ATOM   3409  HD2 PHE B  50     203.022 192.390 172.864  1.00 55.96           H
ATOM   3410  HE1 PHE B  50     204.096 193.789 177.552  1.00 55.96           H
ATOM   3411  HE2 PHE B  50     203.262 190.669 174.645  1.00 55.96           H
ATOM   3412  HZ  PHE B  50     203.819 191.364 176.986  1.00 55.96           H
ATOM   3821  CA  GLU B 100     207.432 196.889 182.193  1.00 59.82           C
ANISOU 3821  CA  GLU B 100     7576   7576   7576      0      0      0       C
ATOM   3824  CB  GLU B 100     205.967 196.967 181.841  1.00 59.82           C
ANISOU 3824  CB  GLU B 100     7576   7576   7576      0      0      0       C
ATOM   3825  CG  GLU B 100     205.239 198.294 182.012  1.00 59.82           C
ANISOU 3825  CG  GLU B 100     7576   7576   7576      0      0      0       C
ATOM   3826  CD  GLU B 100     203.725 198.033 181.957  1.00 59.82           C
ANISOU 3826  CD  GLU B 100     7576   7576   7576      0      0      0       C
ATOM   3827  OE1 GLU B 100     203.369 196.861 181.415  1.00 59.82           O
ANISOU 3827  OE1 GLU B 100     7576   7576   7576      0      0      0       O
ATOM   3828  OE2 GLU B 100     202.869 198.830 182.341  1.00 59.82           O
ANISOU 3828  OE2 GLU B 100     7576   7576   7576      0      0      0       O
ATOM   3831  HB2 GLU B 100     205.844 196.612 180.797  1.00 59.82           H
ATOM   3832  HB3 GLU B 100     205.480 196.213 182.488  1.00 59.82           H
ATOM   3833  HG2 GLU B 100     205.489 198.828 182.946  1.00 59.82           H
ATOM   3834  HG3 GLU B 100     205.463 199.027 181.211  1.00 59.82           H
ATOM   3858  CA  ASN B 103     211.020 195.159 179.790  1.00 61.33           C
ANISOU 3858  CA  ASN B 103     7767   7767   7767      0      0     -0       C
ATOM   3861  CB  ASN B 103     209.682 194.456 180.019  1.00 61.33           C
ANISOU 3861  CB  ASN B 103     7767   7767   7767      0      0     -0       C
ATOM   3862  CG  ASN B 103     209.281 193.566 178.865  1.00 61.33           C
ANISOU 3862  CG  ASN B 103     7767   7767   7767      0      0     -0       C
ATOM   3863  OD1 ASN B 103     210.028 193.210 177.971  1.00 61.33           O
ANISOU 3863  OD1 ASN B 103     7767   7767   7767      0      0     -0       O
ATOM   3864  ND2 ASN B 103     207.935 193.119 178.881  1.00 61.33           N
ANISOU 3864  ND2 ASN B 103     7767   7767   7767      0      0     -0       N
ATOM   3867  HB2 ASN B 103     209.840 193.814 180.911  1.00 61.32           H
ATOM   3868  HB3 ASN B 103     208.911 195.213 180.251  1.00 61.32           H
ATOM   3869 HD21 ASN B 103     207.800 192.442 178.125  1.00 61.32           H
ATOM   3870 HD22 ASN B 103     207.700 192.693 179.782  1.00 61.32           H
ATOM   3872  CA  ARG B 104     210.423 197.673 176.996  1.00 54.52           C
ANISOU 3872  CA  ARG B 104     6905   6905   6905      0     -0     -0       C
ATOM   3875  CB  ARG B 104     209.463 198.882 176.992  1.00 54.52           C
ANISOU 3875  CB  ARG B 104     6905   6905   6905      0     -0     -0       C
ATOM   3876  CG  ARG B 104     207.998 198.562 177.323  1.00 54.52           C
ANISOU 3876  CG  ARG B 104     6905   6905   6905      0     -0     -0       C
ATOM   3877  CD  ARG B 104     207.437 197.315 176.619  1.00 54.52           C
ANISOU 3877  CD  ARG B 104     6905   6905   6905      0     -0     -0       C
ATOM   3878  NE  ARG B 104     206.187 196.850 177.272  1.00 54.52           N
ANISOU 3878  NE  ARG B 104     6905   6905   6905      0     -0     -0       N
ATOM   3879  CZ  ARG B 104     204.968 197.377 177.148  1.00 54.52           C
ANISOU 3879  CZ  ARG B 104     6905   6905   6905      0     -0     -0       C
ATOM   3880  NH1 ARG B 104     204.690 198.261 176.185  1.00 54.52           N
ANISOU 3880  NH1 ARG B 104     6905   6905   6905      0     -0     -0       N
ATOM   3881  NH2 ARG B 104     203.982 196.962 177.976  1.00 54.52           N
ANISOU 3881  NH2 ARG B 104     6905   6905   6905      0     -0     -0       N
ATOM   3884  HB2 ARG B 104     209.860 199.631 177.706  1.00 54.52           H
ATOM   3885  HB3 ARG B 104     209.553 199.319 175.978  1.00 54.52           H
ATOM   3886  HG2 ARG B 104     207.872 198.407 178.410  1.00 54.52           H
ATOM   3887  HG3 ARG B 104     207.385 199.455 177.078  1.00 54.52           H
ATOM   3888  HD2 ARG B 104     207.261 197.470 175.537  1.00 54.52           H
ATOM   3889  HD3 ARG B 104     208.135 196.465 176.701  1.00 54.52           H
ATOM   3890  HE  ARG B 104     206.331 196.200 178.048  1.00 54.52           H
ATOM   3891 HH11 ARG B 104     205.440 198.699 175.647  1.00 54.52           H
ATOM   3892 HH12 ARG B 104     203.785 198.727 176.130  1.00 54.52           H
ATOM   3893 HH21 ARG B 104     204.161 196.297 178.727  1.00 54.52           H
ATOM   3894 HH22 ARG B 104     203.025 197.306 177.890  1.00 54.52           H
TER
HETATM17267 CU   CU1 B 301     205.107 192.819 180.617  1.00 88.44          Cu
HETATM17268 CU   CU1 B 302     202.202 195.578 182.158  1.00 96.38          Cu
