# Supplementary material for: Critical evaluation of three cryo-EM structures of particulate methane monooxygenase by quantum refinement
Source: Acta Crystallogr D Struct Biol. 2025 Oct 8;81(Pt 11):605–20. doi: 10.1107/S2059798325008356 (PMC12576850; doi:10.1107/S2059798325008356)
Supplement: Supplementary file 2 [file d-81-00605-sup2.zip › Coordinates/7ev9/7ev9_CUE_Cu1_HOH_qr.pdb]

CRYST1  101.647  102.026  114.878  90.00  90.00  90.00 P 1
SCALE1      0.009838  0.000000  0.000000        0.00000
SCALE2      0.000000  0.009801  0.000000        0.00000
SCALE3      0.000000  0.000000  0.008705        0.00000
ATOM   3269  CB  HIS B  38     204.497 191.812 185.867  1.00 76.54           C
ANISOU 3269  CB  HIS B  38     9694   9694   9694      0      0      0       C
ATOM   3270  CG  HIS B  38     205.054 192.420 184.630  1.00 76.54           C
ANISOU 3270  CG  HIS B  38     9694   9694   9694      0      0      0       C
ATOM   3271  ND1 HIS B  38     206.409 192.475 184.372  1.00 76.54           N
ANISOU 3271  ND1 HIS B  38     9694   9694   9694      0      0      0       N
ATOM   3272  CD2 HIS B  38     204.441 192.970 183.529  1.00 76.54           C
ANISOU 3272  CD2 HIS B  38     9694   9694   9694      0      0      0       C
ATOM   3273  CE1 HIS B  38     206.598 193.014 183.146  1.00 76.54           C
ANISOU 3273  CE1 HIS B  38     9694   9694   9694      0      0      0       C
ATOM   3274  NE2 HIS B  38     205.418 193.317 182.591  1.00 76.54           N
ANISOU 3274  NE2 HIS B  38     9694   9694   9694      0      0      0       N
ATOM   3279  HD1 HIS B  38     207.145 192.212 185.022  1.00 76.54           H
ATOM   3280  HD2 HIS B  38     203.383 193.211 183.363  1.00 76.54           H
ATOM   3281  HE1 HIS B  38     207.582 193.193 182.695  1.00 76.54           H
ATOM   3301  CA  ALA B  41     198.609 192.054 183.460  1.00 77.32           C
ANISOU 3301  CA  ALA B  41     9793   9793   9793      0      0     -0       C
ATOM   3304  CB  ALA B  41     199.509 193.267 183.680  1.00 77.32           C
ANISOU 3304  CB  ALA B  41     9793   9793   9793      0      0     -0       C
ATOM   3307  HB1 ALA B  41     199.363 193.988 182.860  1.00 77.32           H
ATOM   3308  HB2 ALA B  41     199.242 193.752 184.637  1.00 77.32           H
ATOM   3309  HB3 ALA B  41     200.569 192.958 183.710  1.00 77.32           H
ATOM   3311  CA  MET B  42     200.312 190.031 180.731  1.00 79.88           C
ANISOU 3311  CA  MET B  42    10117  10117  10117      0      0     -0       C
ATOM   3314  CB  MET B  42     201.752 189.500 180.777  1.00 79.88           C
ANISOU 3314  CB  MET B  42    10117  10117  10117      0      0     -0       C
ATOM   3315  CG  MET B  42     202.838 190.539 181.064  1.00 79.88           C
ANISOU 3315  CG  MET B  42    10117  10117  10117      0      0     -0       C
ATOM   3316  SD  MET B  42     203.044 191.869 179.769  1.00 79.88           S
ANISOU 3316  SD  MET B  42    10117  10117  10117      0      0     -0       S
ATOM   3317  CE  MET B  42     201.915 193.253 180.276  1.00 79.88           C
ANISOU 3317  CE  MET B  42    10117  10117  10117      0      0     -0       C
ATOM   3320  HB2 MET B  42     201.809 188.701 181.544  1.00 79.88           H
ATOM   3321  HB3 MET B  42     201.959 189.030 179.799  1.00 79.88           H
ATOM   3322  HG2 MET B  42     202.758 191.044 182.041  1.00 79.88           H
ATOM   3323  HG3 MET B  42     203.823 190.039 181.012  1.00 79.88           H
ATOM   3324  HE1 MET B  42     201.766 193.844 179.345  1.00 79.88           H
ATOM   3325  HE2 MET B  42     200.949 192.860 180.639  1.00 79.88           H
ATOM   3326  HE3 MET B  42     202.336 193.912 181.074  1.00 79.88           H
ATOM   3343  CA  MET B  45     195.378 191.354 178.620  1.00 75.36           C
ANISOU 3343  CA  MET B  45     9545   9545   9545      0      0      0       C
ATOM   3346  CB  MET B  45     196.328 192.565 178.738  1.00 75.36           C
ANISOU 3346  CB  MET B  45     9545   9545   9545      0      0      0       C
ATOM   3347  CG  MET B  45     195.762 193.641 179.671  1.00 75.36           C
ANISOU 3347  CG  MET B  45     9545   9545   9545      0      0      0       C
ATOM   3348  SD  MET B  45     196.537 195.294 179.460  1.00 75.36           S
ANISOU 3348  SD  MET B  45     9545   9545   9545      0      0      0       S
ATOM   3349  CE  MET B  45     198.096 195.093 180.364  1.00 75.36           C
ANISOU 3349  CE  MET B  45     9545   9545   9545      0      0      0       C
ATOM   3352  HB2 MET B  45     197.321 192.203 179.062  1.00 75.36           H
ATOM   3353  HB3 MET B  45     196.443 192.975 177.719  1.00 75.36           H
ATOM   3354  HG2 MET B  45     194.697 193.833 179.440  1.00 75.36           H
ATOM   3355  HG3 MET B  45     195.806 193.354 180.739  1.00 75.36           H
ATOM   3356  HE1 MET B  45     198.585 196.087 180.352  1.00 75.36           H
ATOM   3357  HE2 MET B  45     197.895 194.809 181.417  1.00 75.36           H
ATOM   3358  HE3 MET B  45     198.775 194.353 179.896  1.00 75.36           H
ATOM   3394  CA  PHE B  50     202.934 196.522 173.555  1.00 55.96           C
ANISOU 3394  CA  PHE B  50     7087   7087   7087      0      0      0       C
ATOM   3397  CB  PHE B  50     203.345 195.109 173.116  1.00 55.96           C
ANISOU 3397  CB  PHE B  50     7087   7087   7087      0      0      0       C
ATOM   3398  CG  PHE B  50     203.417 194.088 174.224  1.00 55.96           C
ANISOU 3398  CG  PHE B  50     7087   7087   7087      0      0      0       C
ATOM   3399  CD1 PHE B  50     203.679 194.446 175.565  1.00 55.96           C
ANISOU 3399  CD1 PHE B  50     7087   7087   7087      0      0      0       C
ATOM   3400  CD2 PHE B  50     203.291 192.717 173.916  1.00 55.96           C
ANISOU 3400  CD2 PHE B  50     7087   7087   7087      0      0      0       C
ATOM   3401  CE1 PHE B  50     203.845 193.463 176.556  1.00 55.96           C
ANISOU 3401  CE1 PHE B  50     7087   7087   7087      0      0      0       C
ATOM   3402  CE2 PHE B  50     203.447 191.732 174.905  1.00 55.96           C
ANISOU 3402  CE2 PHE B  50     7087   7087   7087      0      0      0       C
ATOM   3403  CZ  PHE B  50     203.738 192.101 176.227  1.00 55.96           C
ANISOU 3403  CZ  PHE B  50     7087   7087   7087      0      0      0       C
ATOM   3406  HB2 PHE B  50     202.628 194.794 172.334  1.00 55.96           H
ATOM   3407  HB3 PHE B  50     204.330 195.201 172.616  1.00 55.96           H
ATOM   3408  HD1 PHE B  50     203.762 195.505 175.825  1.00 55.96           H
ATOM   3409  HD2 PHE B  50     203.066 192.423 172.886  1.00 55.96           H
ATOM   3410  HE1 PHE B  50     204.066 193.770 177.587  1.00 55.96           H
ATOM   3411  HE2 PHE B  50     203.335 190.676 174.636  1.00 55.96           H
ATOM   3412  HZ  PHE B  50     203.867 191.332 176.993  1.00 55.96           H
ATOM   3821  CA  GLU B 100     207.470 196.865 182.182  1.00 59.82           C
ANISOU 3821  CA  GLU B 100     7576   7576   7576      0      0      0       C
ATOM   3824  CB  GLU B 100     206.011 196.943 181.776  1.00 59.82           C
ANISOU 3824  CB  GLU B 100     7576   7576   7576      0      0      0       C
ATOM   3825  CG  GLU B 100     205.278 198.279 181.875  1.00 59.82           C
ANISOU 3825  CG  GLU B 100     7576   7576   7576      0      0      0       C
ATOM   3826  CD  GLU B 100     203.782 198.061 181.560  1.00 59.82           C
ANISOU 3826  CD  GLU B 100     7576   7576   7576      0      0      0       C
ATOM   3827  OE1 GLU B 100     203.523 197.060 180.722  1.00 59.82           O
ANISOU 3827  OE1 GLU B 100     7576   7576   7576      0      0      0       O
ATOM   3828  OE2 GLU B 100     202.901 198.719 182.089  1.00 59.82           O
ANISOU 3828  OE2 GLU B 100     7576   7576   7576      0      0      0       O
ATOM   3831  HB2 GLU B 100     205.963 196.555 180.738  1.00 59.82           H
ATOM   3832  HB3 GLU B 100     205.489 196.183 182.391  1.00 59.82           H
ATOM   3833  HG2 GLU B 100     205.340 198.729 182.881  1.00 59.82           H
ATOM   3834  HG3 GLU B 100     205.691 199.030 181.169  1.00 59.82           H
ATOM   3858  CA  ASN B 103     210.988 195.155 179.816  1.00 61.33           C
ANISOU 3858  CA  ASN B 103     7767   7767   7767      0      0     -0       C
ATOM   3861  CB  ASN B 103     209.619 194.494 180.028  1.00 61.33           C
ANISOU 3861  CB  ASN B 103     7767   7767   7767      0      0     -0       C
ATOM   3862  CG  ASN B 103     209.271 193.622 178.826  1.00 61.33           C
ANISOU 3862  CG  ASN B 103     7767   7767   7767      0      0     -0       C
ATOM   3863  OD1 ASN B 103     210.077 193.263 177.986  1.00 61.33           O
ANISOU 3863  OD1 ASN B 103     7767   7767   7767      0      0     -0       O
ATOM   3864  ND2 ASN B 103     207.924 193.258 178.735  1.00 61.33           N
ANISOU 3864  ND2 ASN B 103     7767   7767   7767      0      0     -0       N
ATOM   3867  HB2 ASN B 103     209.695 193.860 180.937  1.00 61.32           H
ATOM   3868  HB3 ASN B 103     208.854 195.271 180.211  1.00 61.32           H
ATOM   3869 HD21 ASN B 103     207.732 192.515 178.059  1.00 61.32           H
ATOM   3870 HD22 ASN B 103     207.353 193.240 179.577  1.00 61.32           H
ATOM   3872  CA  ARG B 104     210.400 197.667 177.021  1.00 54.52           C
ANISOU 3872  CA  ARG B 104     6905   6905   6905      0     -0     -0       C
ATOM   3875  CB  ARG B 104     209.409 198.853 177.024  1.00 54.52           C
ANISOU 3875  CB  ARG B 104     6905   6905   6905      0     -0     -0       C
ATOM   3876  CG  ARG B 104     207.964 198.505 177.420  1.00 54.52           C
ANISOU 3876  CG  ARG B 104     6905   6905   6905      0     -0     -0       C
ATOM   3877  CD  ARG B 104     207.369 197.232 176.773  1.00 54.52           C
ANISOU 3877  CD  ARG B 104     6905   6905   6905      0     -0     -0       C
ATOM   3878  NE  ARG B 104     206.170 196.757 177.477  1.00 54.52           N
ANISOU 3878  NE  ARG B 104     6905   6905   6905      0     -0     -0       N
ATOM   3879  CZ  ARG B 104     204.939 197.329 177.443  1.00 54.52           C
ANISOU 3879  CZ  ARG B 104     6905   6905   6905      0     -0     -0       C
ATOM   3880  NH1 ARG B 104     204.644 198.162 176.411  1.00 54.52           N
ANISOU 3880  NH1 ARG B 104     6905   6905   6905      0     -0     -0       N
ATOM   3881  NH2 ARG B 104     204.022 197.038 178.351  1.00 54.52           N
ANISOU 3881  NH2 ARG B 104     6905   6905   6905      0     -0     -0       N
ATOM   3884  HB2 ARG B 104     209.814 199.621 177.709  1.00 54.52           H
ATOM   3885  HB3 ARG B 104     209.446 199.281 176.003  1.00 54.52           H
ATOM   3886  HG2 ARG B 104     207.888 198.371 178.512  1.00 54.52           H
ATOM   3887  HG3 ARG B 104     207.310 199.370 177.191  1.00 54.52           H
ATOM   3888  HD2 ARG B 104     207.144 197.372 175.698  1.00 54.52           H
ATOM   3889  HD3 ARG B 104     208.089 196.399 176.813  1.00 54.52           H
ATOM   3890  HE  ARG B 104     206.289 195.991 178.139  1.00 54.52           H
ATOM   3891 HH11 ARG B 104     205.319 198.372 175.683  1.00 54.52           H
ATOM   3892 HH12 ARG B 104     203.788 198.711 176.447  1.00 54.52           H
ATOM   3893 HH21 ARG B 104     204.049 196.994 179.562  1.00 54.52           H
ATOM   3894 HH22 ARG B 104     203.077 197.372 178.136  1.00 54.52           H
TER
HETATM17267 CU   CU1 B 301     204.714 192.810 180.909  1.00 88.44          Cu
HETATM17268  O   HOH B 302     201.850 195.536 182.177  1.00 96.38           O
HETATM17269  H1  HOH B 302     202.306 196.192 181.569  1.00 96.38           H
HETATM17270  H2  HOH B 302     200.896 195.663 182.012  1.00 96.38           H
