# Supplementary material for: Critical evaluation of three cryo-EM structures of particulate methane monooxygenase by quantum refinement
Source: Acta Crystallogr D Struct Biol. 2025 Oct 8;81(Pt 11):605–20. doi: 10.1107/S2059798325008356 (PMC12576850; doi:10.1107/S2059798325008356)
Supplement: Supplementary file 2 [file d-81-00605-sup2.zip › Coordinates/7ev9/7ev9_CUE_HOH_Cu2_qm.pdb]

CRYST1  361.680  361.680  361.680  90.00  90.00  90.00 P 1
SCALE1      0.002765  0.000000  0.000000        0.00000
SCALE2      0.000000  0.002765  0.000000        0.00000
SCALE3      0.000000  0.000000  0.002765        0.00000
ATOM   3269  CB  HIS B  38     332.896 315.296 299.771  1.00 76.54           H
ANISOU 3269  CB  HIS B  38     9694   9694   9694      0      0      0       H
ATOM   3270  CG  HIS B  38     333.296 315.784 298.871  1.00 76.54           C
ANISOU 3270  CG  HIS B  38     9694   9694   9694      0      0      0       C
ATOM   3271  ND1 HIS B  38     334.643 315.832 298.587  1.00 76.54           N
ANISOU 3271  ND1 HIS B  38     9694   9694   9694      0      0      0       N
ATOM   3272  CD2 HIS B  38     332.688 316.437 297.814  1.00 76.54           C
ANISOU 3272  CD2 HIS B  38     9694   9694   9694      0      0      0       C
ATOM   3273  CE1 HIS B  38     334.808 316.482 297.403  1.00 76.54           C
ANISOU 3273  CE1 HIS B  38     9694   9694   9694      0      0      0       C
ATOM   3274  NE2 HIS B  38     333.629 316.855 296.896  1.00 76.54           N
ANISOU 3274  NE2 HIS B  38     9694   9694   9694      0      0      0       N
ATOM   3279  HD1 HIS B  38     335.390 315.453 299.172  1.00 76.54           H
ATOM   3280  HD2 HIS B  38     331.619 316.650 297.706  1.00 76.54           H
ATOM   3281  HE1 HIS B  38     335.791 316.683 296.965  1.00 76.54           H
ATOM   3301  CA  ALA B  41     327.065 315.685 297.772  1.00 77.32           H
ANISOU 3301  CA  ALA B  41     9793   9793   9793      0      0      0       H
ATOM   3304  CB  ALA B  41     327.660 316.579 297.968  1.00 77.32           C
ANISOU 3304  CB  ALA B  41     9793   9793   9793      0      0      0       C
ATOM   3307  HB1 ALA B  41     327.517 317.269 297.240  1.00 77.32           H
ATOM   3308  HB2 ALA B  41     327.394 316.991 298.857  1.00 77.32           H
ATOM   3309  HB3 ALA B  41     328.646 316.346 298.005  1.00 77.32           H
ATOM   3311  CA  MET B  42     328.914 313.160 294.969  1.00 79.88           H
ANISOU 3311  CA  MET B  42    10117  10117  10117      0      0      0       H
ATOM   3314  CB  MET B  42     329.953 312.768 294.989  1.00 79.88           C
ANISOU 3314  CB  MET B  42    10117  10117  10117      0      0      0       C
ATOM   3315  CG  MET B  42     330.975 313.901 295.141  1.00 79.88           C
ANISOU 3315  CG  MET B  42    10117  10117  10117      0      0      0       C
ATOM   3316  SD  MET B  42     330.691 315.232 293.881  1.00 79.88           S
ANISOU 3316  SD  MET B  42    10117  10117  10117      0      0      0       S
ATOM   3317  CE  MET B  42     330.804 316.724 294.900  1.00 79.88           C
ANISOU 3317  CE  MET B  42    10117  10117  10117      0      0      0       C
ATOM   3320  HB2 MET B  42     330.065 312.049 295.826  1.00 79.88           H
ATOM   3321  HB3 MET B  42     330.120 312.207 294.051  1.00 79.88           H
ATOM   3322  HG2 MET B  42     330.917 314.370 296.138  1.00 79.88           H
ATOM   3323  HG3 MET B  42     332.007 313.533 295.005  1.00 79.88           H
ATOM   3324  HE1 MET B  42     330.589 317.533 294.167  1.00 79.88           H
ATOM   3325  HE2 MET B  42     330.018 316.723 295.715  1.00 79.88           H
ATOM   3326  HE3 MET B  42     331.816 316.854 295.328  1.00 79.88           H
ATOM   3343  CA  MET B  45     323.783 314.984 292.877  1.00 75.36           H
ANISOU 3343  CA  MET B  45     9545   9545   9545      0      0      0       H
ATOM   3346  CB  MET B  45     324.407 315.887 292.939  1.00 75.36           C
ANISOU 3346  CB  MET B  45     9545   9545   9545      0      0      0       C
ATOM   3347  CG  MET B  45     323.909 316.976 293.832  1.00 75.36           C
ANISOU 3347  CG  MET B  45     9545   9545   9545      0      0      0       C
ATOM   3348  SD  MET B  45     324.641 318.591 293.537  1.00 75.36           S
ANISOU 3348  SD  MET B  45     9545   9545   9545      0      0      0       S
ATOM   3349  CE  MET B  45     326.063 318.517 294.592  1.00 75.36           C
ANISOU 3349  CE  MET B  45     9545   9545   9545      0      0      0       C
ATOM   3352  HB2 MET B  45     325.335 315.626 293.259  1.00 75.36           H
ATOM   3353  HB3 MET B  45     324.503 316.282 292.009  1.00 75.36           H
ATOM   3354  HG2 MET B  45     322.905 317.068 293.711  1.00 75.36           H
ATOM   3355  HG3 MET B  45     324.085 316.722 294.800  1.00 75.36           H
ATOM   3356  HE1 MET B  45     326.499 319.431 294.650  1.00 75.36           H
ATOM   3357  HE2 MET B  45     325.795 318.227 295.524  1.00 75.36           H
ATOM   3358  HE3 MET B  45     326.738 317.857 294.229  1.00 75.36           H
ATOM   3394  CA  PHE B  50     331.277 319.437 287.675  1.00 55.96           H
ANISOU 3394  CA  PHE B  50     7087   7087   7087      0      0      0       H
ATOM   3397  CB  PHE B  50     331.567 318.419 287.339  1.00 55.96           C
ANISOU 3397  CB  PHE B  50     7087   7087   7087      0      0      0       C
ATOM   3398  CG  PHE B  50     331.639 317.392 288.437  1.00 55.96           C
ANISOU 3398  CG  PHE B  50     7087   7087   7087      0      0      0       C
ATOM   3399  CD1 PHE B  50     331.923 317.753 289.763  1.00 55.96           C
ANISOU 3399  CD1 PHE B  50     7087   7087   7087      0      0      0       C
ATOM   3400  CD2 PHE B  50     331.482 316.023 288.150  1.00 55.96           C
ANISOU 3400  CD2 PHE B  50     7087   7087   7087      0      0      0       C
ATOM   3401  CE1 PHE B  50     332.060 316.784 290.765  1.00 55.96           C
ANISOU 3401  CE1 PHE B  50     7087   7087   7087      0      0      0       C
ATOM   3402  CE2 PHE B  50     331.611 315.054 289.153  1.00 55.96           C
ANISOU 3402  CE2 PHE B  50     7087   7087   7087      0      0      0       C
ATOM   3403  CZ  PHE B  50     331.904 315.423 290.474  1.00 55.96           C
ANISOU 3403  CZ  PHE B  50     7087   7087   7087      0      0      0       C
ATOM   3406  HB2 PHE B  50     330.845 318.110 286.560  1.00 55.96           H
ATOM   3407  HB3 PHE B  50     332.549 318.503 286.828  1.00 55.96           H
ATOM   3408  HD1 PHE B  50     332.034 318.817 289.999  1.00 55.96           H
ATOM   3409  HD2 PHE B  50     331.245 315.708 287.126  1.00 55.96           H
ATOM   3410  HE1 PHE B  50     332.280 317.106 291.790  1.00 55.96           H
ATOM   3411  HE2 PHE B  50     331.472 313.996 288.909  1.00 55.96           H
ATOM   3412  HZ  PHE B  50     332.011 314.668 291.261  1.00 55.96           H
ATOM   3821  CA  GLU B 100     335.251 320.213 296.353  1.00 59.82           H
ANISOU 3821  CA  GLU B 100     7576   7576   7576      0      0      0       H
ATOM   3824  CB  GLU B 100     334.173 320.266 296.096  1.00 59.82           C
ANISOU 3824  CB  GLU B 100     7576   7576   7576      0      0      0       C
ATOM   3825  CG  GLU B 100     333.443 321.598 296.266  1.00 59.82           C
ANISOU 3825  CG  GLU B 100     7576   7576   7576      0      0      0       C
ATOM   3826  CD  GLU B 100     331.917 321.370 296.238  1.00 59.82           C
ANISOU 3826  CD  GLU B 100     7576   7576   7576      0      0      0       C
ATOM   3827  OE1 GLU B 100     331.534 320.201 295.767  1.00 59.82           O
ANISOU 3827  OE1 GLU B 100     7576   7576   7576      0      0      0       O
ATOM   3828  OE2 GLU B 100     331.126 322.247 296.584  1.00 59.82           O
ANISOU 3828  OE2 GLU B 100     7576   7576   7576      0      0      0       O
ATOM   3831  HB2 GLU B 100     334.080 319.914 295.048  1.00 59.82           H
ATOM   3832  HB3 GLU B 100     333.698 319.497 296.735  1.00 59.82           H
ATOM   3833  HG2 GLU B 100     333.699 322.130 297.202  1.00 59.82           H
ATOM   3834  HG3 GLU B 100     333.673 322.306 295.439  1.00 59.82           H
ATOM   3858  CA  ASN B 103     338.890 318.269 294.101  1.00 61.33           H
ANISOU 3858  CA  ASN B 103     7767   7767   7767      0      0      0       H
ATOM   3861  CB  ASN B 103     337.942 317.735 294.262  1.00 61.33           C
ANISOU 3861  CB  ASN B 103     7767   7767   7767      0      0      0       C
ATOM   3862  CG  ASN B 103     337.715 316.768 293.104  1.00 61.33           C
ANISOU 3862  CG  ASN B 103     7767   7767   7767      0      0      0       C
ATOM   3863  OD1 ASN B 103     338.640 316.407 292.375  1.00 61.33           O
ANISOU 3863  OD1 ASN B 103     7767   7767   7767      0      0      0       O
ATOM   3864  ND2 ASN B 103     336.455 316.285 292.927  1.00 61.33           N
ANISOU 3864  ND2 ASN B 103     7767   7767   7767      0      0      0       N
ATOM   3867  HB2 ASN B 103     338.054 317.144 295.191  1.00 61.32           H
ATOM   3868  HB3 ASN B 103     337.103 318.443 294.394  1.00 61.32           H
ATOM   3869 HD21 ASN B 103     336.316 315.571 292.211  1.00 61.32           H
ATOM   3870 HD22 ASN B 103     335.648 316.592 293.471  1.00 61.32           H
ATOM   3872  CA  ARG B 104     338.362 321.307 291.225  1.00 54.52           H
ANISOU 3872  CA  ARG B 104     6905   6905   6905      0      0      0       H
ATOM   3875  CB  ARG B 104     337.652 322.139 291.211  1.00 54.52           C
ANISOU 3875  CB  ARG B 104     6905   6905   6905      0      0      0       C
ATOM   3876  CG  ARG B 104     336.230 321.862 291.547  1.00 54.52           C
ANISOU 3876  CG  ARG B 104     6905   6905   6905      0      0      0       C
ATOM   3877  CD  ARG B 104     335.637 320.663 290.914  1.00 54.52           C
ANISOU 3877  CD  ARG B 104     6905   6905   6905      0      0      0       C
ATOM   3878  NE  ARG B 104     334.475 320.196 291.612  1.00 54.52           N
ANISOU 3878  NE  ARG B 104     6905   6905   6905      0      0      0       N
ATOM   3879  CZ  ARG B 104     333.248 320.614 291.438  1.00 54.52           C
ANISOU 3879  CZ  ARG B 104     6905   6905   6905      0      0      0       C
ATOM   3880  NH1 ARG B 104     333.000 321.518 290.537  1.00 54.52           N
ANISOU 3880  NH1 ARG B 104     6905   6905   6905      0      0      0       N
ATOM   3881  NH2 ARG B 104     332.264 320.138 292.148  1.00 54.52           N
ANISOU 3881  NH2 ARG B 104     6905   6905   6905      0      0      0       N
ATOM   3884  HB2 ARG B 104     337.984 322.853 291.855  1.00 54.52           H
ATOM   3885  HB3 ARG B 104     337.663 322.552 290.283  1.00 54.52           H
ATOM   3886  HG2 ARG B 104     336.136 321.756 292.548  1.00 54.52           H
ATOM   3887  HG3 ARG B 104     335.660 322.659 291.274  1.00 54.52           H
ATOM   3888  HD2 ARG B 104     335.377 320.867 289.955  1.00 54.52           H
ATOM   3889  HD3 ARG B 104     336.316 319.910 290.899  1.00 54.52           H
ATOM   3890  HE  ARG B 104     334.606 319.545 292.267  1.00 54.52           H
ATOM   3891 HH11 ARG B 104     333.669 321.877 290.018  1.00 54.52           H
ATOM   3892 HH12 ARG B 104     332.144 321.829 290.392  1.00 54.52           H
ATOM   3893 HH21 ARG B 104     332.406 319.496 292.793  1.00 54.52           H
ATOM   3894 HH22 ARG B 104     331.395 320.429 292.023  1.00 54.52           H
TER
HETATM17267  O   HOH B 301     333.741 317.771 293.966  1.00 88.44           O
HETATM17268  H1  HOH B 301     333.756 317.508 294.938  1.00 88.44           H
HETATM17269  H2  HOH B 301     333.249 317.047 293.512  1.00 88.44           H
HETATM17270 CU   CU1 B 302     330.707 318.591 295.932  1.00 96.38          Cu
