# Supplementary material for: Critical evaluation of three cryo-EM structures of particulate methane monooxygenase by quantum refinement
Source: Acta Crystallogr D Struct Biol. 2025 Oct 8;81(Pt 11):605–20. doi: 10.1107/S2059798325008356 (PMC12576850; doi:10.1107/S2059798325008356)
Supplement: Supplementary file 2 [file d-81-00605-sup2.zip › Coordinates/7ev9/7ev9_CU505-506_Cu1_Cu1_qm.pdb]

CRYST1  361.680  361.680  361.680  90.00  90.00  90.00 P 1
SCALE1      0.002765  0.000000  0.000000        0.00000
SCALE2      0.000000  0.002765  0.000000        0.00000
SCALE3      0.000000  0.000000  0.002765        0.00000
ATOM   1974  CA  THR A 281     324.764 295.419 242.963  1.00 59.30           H
ANISOU 1974  CA  THR A 281     7511   7511   7511      0      0      0       H
ATOM   1977  CB  THR A 281     325.094 295.745 241.956  1.00 59.30           C
ANISOU 1977  CB  THR A 281     7511   7511   7511      0      0      0       C
ATOM   1978  OG1 THR A 281     326.581 295.731 241.932  1.00 59.30           O
ANISOU 1978  OG1 THR A 281     7511   7511   7511      0      0      0       O
ATOM   1979  CG2 THR A 281     324.469 297.069 241.543  1.00 59.30           C
ANISOU 1979  CG2 THR A 281     7511   7511   7511      0      0      0       C
ATOM   1980  HB  THR A 281     324.826 294.958 241.235  1.00 59.30           H
ATOM   1981  HG1 THR A 281     326.910 296.657 241.931  1.00 59.30           H
ATOM   1982 HG21 THR A 281     324.834 297.402 240.552  1.00 59.30           H
ATOM   1983 HG22 THR A 281     323.371 296.922 241.450  1.00 59.30           H
ATOM   1984 HG23 THR A 281     324.625 297.875 242.287  1.00 59.30           H
ATOM   2174  CA  ASN A 306     327.516 289.982 241.313  1.00 59.48           H
ANISOU 2174  CA  ASN A 306     7533   7533   7533      0      0      0       H
ATOM   2177  CB  ASN A 306     328.477 290.001 240.779  1.00 59.48           C
ANISOU 2177  CB  ASN A 306     7533   7533   7533      0      0      0       C
ATOM   2178  CG  ASN A 306     328.898 291.405 240.372  1.00 59.48           C
ANISOU 2178  CG  ASN A 306     7533   7533   7533      0      0      0       C
ATOM   2179  OD1 ASN A 306     328.435 292.462 240.883  1.00 59.48           O
ANISOU 2179  OD1 ASN A 306     7533   7533   7533      0      0      0       O
ATOM   2180  ND2 ASN A 306     329.862 291.446 239.428  1.00 59.48           N
ANISOU 2180  ND2 ASN A 306     7533   7533   7533      0      0      0       N
ATOM   2181  HB2 ASN A 306     329.250 289.556 241.440  1.00 59.48           H
ATOM   2182  HB3 ASN A 306     328.397 289.338 239.893  1.00 59.48           H
ATOM   2183 HD21 ASN A 306     330.288 292.328 239.133  1.00 59.48           H
ATOM   2184 HD22 ASN A 306     330.246 290.590 239.014  1.00 59.48           H
ATOM   2877  CA  ASP A 395     335.076 296.916 240.214  1.00 67.33           H
ANISOU 2877  CA  ASP A 395     8528   8528   8528      0      0      0       H
ATOM   2880  CB  ASP A 395     334.388 297.625 239.688  1.00 67.33           C
ANISOU 2880  CB  ASP A 395     8528   8528   8528      0      0      0       C
ATOM   2881  CG  ASP A 395     332.929 297.245 239.737  1.00 67.33           C
ANISOU 2881  CG  ASP A 395     8528   8528   8528      0      0      0       C
ATOM   2882  OD1 ASP A 395     332.564 296.027 239.565  1.00 67.33           O
ANISOU 2882  OD1 ASP A 395     8528   8528   8528      0      0      0       O
ATOM   2883  OD2 ASP A 395     332.058 298.167 239.900  1.00 67.33           O
ANISOU 2883  OD2 ASP A 395     8528   8528   8528      0      0      0       O
ATOM   2884  HB2 ASP A 395     334.537 298.632 240.110  1.00 67.33           H
ATOM   2885  HB3 ASP A 395     334.713 297.672 238.630  1.00 67.33           H
TER
HETATM17212 CU   CU1 A 505     330.664 296.752 239.653  1.00 93.79          Cu
HETATM17213 CU   CU1 A 506     327.555 294.069 241.419  1.00 89.60          Cu
