# Supplementary material for: Critical evaluation of three cryo-EM structures of particulate methane monooxygenase by quantum refinement
Source: Acta Crystallogr D Struct Biol. 2025 Oct 8;81(Pt 11):605–20. doi: 10.1107/S2059798325008356 (PMC12576850; doi:10.1107/S2059798325008356)
Supplement: Supplementary file 2 [file d-81-00605-sup2.zip › Coordinates/7ev9/7ev9_CU504_HOH_qm.pdb]

CRYST1  361.680  361.680  361.680  90.00  90.00  90.00 P 1
SCALE1      0.002765  0.000000  0.000000        0.00000
SCALE2      0.000000  0.002765  0.000000        0.00000
SCALE3      0.000000  0.000000  0.002765        0.00000
ATOM   2246  CB  GLU A 316     338.325 296.029 253.317  1.00 53.71           H
ANISOU 2246  CB  GLU A 316     6803   6803   6803      0      0      0       H
ATOM   2247  CG  GLU A 316     338.473 296.397 254.353  1.00 53.71           C
ANISOU 2247  CG  GLU A 316     6803   6803   6803      0      0      0       C
ATOM   2248  CD  GLU A 316     338.120 297.890 254.524  1.00 53.71           C
ANISOU 2248  CD  GLU A 316     6803   6803   6803      0      0      0       C
ATOM   2249  OE1 GLU A 316     338.284 298.670 253.537  1.00 53.71           O
ANISOU 2249  OE1 GLU A 316     6803   6803   6803      0      0      0       O
ATOM   2250  OE2 GLU A 316     337.835 298.271 255.707  1.00 53.71           O
ANISOU 2250  OE2 GLU A 316     6803   6803   6803      0      0      0       O
ATOM   2251  HG2 GLU A 316     337.911 295.780 255.077  1.00 53.72           H
ATOM   2252  HG3 GLU A 316     339.558 296.283 254.599  1.00 53.72           H
ATOM   2306  CG  ARG A 323     339.551 299.034 258.254  1.00 53.71           H
ANISOU 2306  CG  ARG A 323     6803   6803   6803      0      0      0       H
ATOM   2307  CD  ARG A 323     339.876 300.013 257.857  1.00 53.71           C
ANISOU 2307  CD  ARG A 323     6803   6803   6803      0      0      0       C
ATOM   2308  NE  ARG A 323     339.780 299.994 256.399  1.00 53.71           N
ANISOU 2308  NE  ARG A 323     6803   6803   6803      0      0      0       N
ATOM   2309  CZ  ARG A 323     340.561 300.748 255.631  1.00 53.71           C
ANISOU 2309  CZ  ARG A 323     6803   6803   6803      0      0      0       C
ATOM   2310  NH1 ARG A 323     340.371 300.759 254.294  1.00 53.71           N
ANISOU 2310  NH1 ARG A 323     6803   6803   6803      0      0      0       N
ATOM   2311  NH2 ARG A 323     341.555 301.523 256.165  1.00 53.71           N
ANISOU 2311  NH2 ARG A 323     6803   6803   6803      0      0      0       N
ATOM   2312  HD2 ARG A 323     339.233 300.806 258.301  1.00 53.72           H
ATOM   2313  HD3 ARG A 323     340.933 300.163 258.176  1.00 53.72           H
ATOM   2314  HE  ARG A 323     338.941 299.420 255.961  1.00 53.72           H
ATOM   2315 HH11 ARG A 323     341.699 301.540 257.178  1.00 53.72           H
ATOM   2316 HH12 ARG A 323     342.176 302.062 255.558  1.00 53.72           H
ATOM   2317 HH21 ARG A 323     339.638 300.118 253.876  1.00 53.72           H
ATOM   2318 HH22 ARG A 323     341.035 301.279 253.715  1.00 53.72           H
ATOM   2371  CB  TYR A 330     341.612 297.298 249.009  1.00 53.73           H
ANISOU 2371  CB  TYR A 330     6805   6805   6805      0      0      0       H
ATOM   2372  CG  TYR A 330     341.368 298.299 249.370  1.00 53.73           C
ANISOU 2372  CG  TYR A 330     6805   6805   6805      0      0      0       C
ATOM   2373  CD1 TYR A 330     341.282 299.370 248.462  1.00 53.73           C
ANISOU 2373  CD1 TYR A 330     6805   6805   6805      0      0      0       C
ATOM   2374  CD2 TYR A 330     341.112 298.528 250.730  1.00 53.73           C
ANISOU 2374  CD2 TYR A 330     6805   6805   6805      0      0      0       C
ATOM   2375  CE1 TYR A 330     340.957 300.662 248.900  1.00 53.73           C
ANISOU 2375  CE1 TYR A 330     6805   6805   6805      0      0      0       C
ATOM   2376  CE2 TYR A 330     340.791 299.817 251.171  1.00 53.73           C
ANISOU 2376  CE2 TYR A 330     6805   6805   6805      0      0      0       C
ATOM   2377  CZ  TYR A 330     340.708 300.889 250.264  1.00 53.73           C
ANISOU 2377  CZ  TYR A 330     6805   6805   6805      0      0      0       C
ATOM   2378  OH  TYR A 330     340.401 302.170 250.672  1.00 53.73           O
ANISOU 2378  OH  TYR A 330     6805   6805   6805      0      0      0       O
ATOM   2379  HD1 TYR A 330     341.480 299.215 247.392  1.00 53.73           H
ATOM   2380  HD2 TYR A 330     341.137 297.709 251.464  1.00 53.73           H
ATOM   2381  HE1 TYR A 330     340.895 301.503 248.198  1.00 53.73           H
ATOM   2382  HE2 TYR A 330     340.563 299.962 252.226  1.00 53.73           H
ATOM   2383  HH  TYR A 330     340.212 302.125 251.631  1.00 53.73           H
TER
HETATM17214  O   HOH A 504     337.888 300.450 251.600  1.00 74.71           O
HETATM17215  H1  HOH A 504     338.242 301.018 252.313  1.00 30.00           H
HETATM17216  H2  HOH A 504     337.338 299.825 252.130  1.00 30.00           H
