# Supplementary material for: Critical evaluation of three cryo-EM structures of particulate methane monooxygenase by quantum refinement
Source: Acta Crystallogr D Struct Biol. 2025 Oct 8;81(Pt 11):605–20. doi: 10.1107/S2059798325008356 (PMC12576850; doi:10.1107/S2059798325008356)
Supplement: Supplementary file 2 [file d-81-00605-sup2.zip › Coordinates/7ev9/7ev9_CUB_Cu1_Cu2_qm.pdb]

CRYST1  361.680  361.680  361.680  90.00  90.00  90.00 P 1
SCALE1      0.002765  0.000000  0.000000        0.00000
SCALE2      0.000000  0.002765  0.000000        0.00000
SCALE3      0.000000  0.000000  0.002765        0.00000
ATOM      1  N   HIS A  33     341.458 304.410 274.253  1.00 60.58           N
ANISOU    1  N   HIS A  33     7673   7673   7673     -0     -0     -0       N
ATOM      2  CA  HIS A  33     341.453 303.672 275.562  1.00 60.58           C
ANISOU    2  CA  HIS A  33     7673   7673   7673     -0     -0     -0       C
ATOM      3  C   HIS A  33     340.388 303.600 275.937  1.00 60.58           H
ANISOU    3  C   HIS A  33     7673   7673   7673     -0     -0     -0       H
ATOM      5  CB  HIS A  33     342.376 304.341 276.605  1.00 60.58           C
ANISOU    5  CB  HIS A  33     7673   7673   7673     -0     -0     -0       C
ATOM      6  CG  HIS A  33     343.854 304.307 276.309  1.00 60.58           C
ANISOU    6  CG  HIS A  33     7673   7673   7673     -0     -0     -0       C
ATOM      7  ND1 HIS A  33     344.400 304.784 275.128  1.00 60.58           N
ANISOU    7  ND1 HIS A  33     7673   7673   7673     -0     -0     -0       N
ATOM      8  CD2 HIS A  33     344.929 303.986 277.153  1.00 60.58           C
ANISOU    8  CD2 HIS A  33     7673   7673   7673     -0     -0     -0       C
ATOM      9  CE1 HIS A  33     345.740 304.778 275.251  1.00 60.58           C
ANISOU    9  CE1 HIS A  33     7673   7673   7673     -0     -0     -0       C
ATOM     10  NE2 HIS A  33     346.075 304.319 276.474  1.00 60.58           N
ANISOU   10  NE2 HIS A  33     7673   7673   7673     -0     -0     -0       N
ATOM     11  H   HIS A  33     340.944 303.844 273.560  1.00 30.00           H
ATOM     12  H2  HIS A  33     340.907 305.282 274.326  1.00 30.00           H
ATOM     13  HA  HIS A  33     341.801 302.650 275.324  1.00 60.59           H
ATOM     14  HB2 HIS A  33     342.067 305.401 276.741  1.00 60.59           H
ATOM     15  HB3 HIS A  33     342.200 303.831 277.568  1.00 60.59           H
ATOM     16  HD2 HIS A  33     344.956 303.583 278.166  1.00 60.59           H
ATOM     17  HE1 HIS A  33     346.478 305.058 274.492  1.00 60.59           H
ATOM     18  HE2 HIS A  33     347.036 304.190 276.817  1.00 60.59           H
ATOM    870  CB  HIS A 137     344.971 307.203 271.936  1.00 53.71           H
ANISOU  870  CB  HIS A 137     6803   6803   6803     -0     -0      0       H
ATOM    871  CG  HIS A 137     345.013 306.298 271.336  1.00 53.71           C
ANISOU  871  CG  HIS A 137     6803   6803   6803     -0     -0      0       C
ATOM    872  ND1 HIS A 137     344.385 305.105 271.755  1.00 53.71           N
ANISOU  872  ND1 HIS A 137     6803   6803   6803     -0     -0      0       N
ATOM    873  CD2 HIS A 137     345.685 306.060 270.161  1.00 53.71           C
ANISOU  873  CD2 HIS A 137     6803   6803   6803     -0     -0      0       C
ATOM    874  CE1 HIS A 137     344.686 304.165 270.796  1.00 53.71           C
ANISOU  874  CE1 HIS A 137     6803   6803   6803     -0     -0      0       C
ATOM    875  NE2 HIS A 137     345.460 304.729 269.854  1.00 53.71           N
ANISOU  875  NE2 HIS A 137     6803   6803   6803     -0     -0      0       N
ATOM    876  HD2 HIS A 137     346.308 306.697 269.524  1.00 53.72           H
ATOM    877  HE1 HIS A 137     344.363 303.124 270.790  1.00 53.72           H
ATOM    878  HE2 HIS A 137     345.811 304.248 269.013  1.00 53.72           H
ATOM    890  CB  HIS A 139     338.393 307.490 270.266  1.00 53.71           H
ANISOU  890  CB  HIS A 139     6803   6803   6803     -0     -0      0       H
ATOM    891  CG  HIS A 139     338.977 306.630 270.526  1.00 53.71           C
ANISOU  891  CG  HIS A 139     6803   6803   6803     -0     -0      0       C
ATOM    892  ND1 HIS A 139     338.791 305.395 269.943  1.00 53.71           N
ANISOU  892  ND1 HIS A 139     6803   6803   6803     -0     -0      0       N
ATOM    893  CD2 HIS A 139     340.127 306.541 271.268  1.00 53.71           C
ANISOU  893  CD2 HIS A 139     6803   6803   6803     -0     -0      0       C
ATOM    894  CE1 HIS A 139     339.789 304.571 270.316  1.00 53.71           C
ANISOU  894  CE1 HIS A 139     6803   6803   6803     -0     -0      0       C
ATOM    895  NE2 HIS A 139     340.632 305.253 271.120  1.00 53.71           N
ANISOU  895  NE2 HIS A 139     6803   6803   6803     -0     -0      0       N
ATOM    896  HD1 HIS A 139     338.010 305.137 269.324  1.00 53.72           H
ATOM    897  HD2 HIS A 139     340.625 307.310 271.868  1.00 53.72           H
ATOM    898  HE1 HIS A 139     339.867 303.522 270.034  1.00 53.72           H
TER
HETATM17212 CU   CU1 A 502     343.290 304.828 273.527  1.00 75.59          Cu
HETATM17213 CU   CU1 A 503     342.468 305.086 271.311  1.00 74.49          Cu
