# Supplementary material for: Critical evaluation of three cryo-EM structures of particulate methane monooxygenase by quantum refinement
Source: Acta Crystallogr D Struct Biol. 2025 Oct 8;81(Pt 11):605–20. doi: 10.1107/S2059798325008356 (PMC12576850; doi:10.1107/S2059798325008356)
Supplement: Supplementary file 2 [file d-81-00605-sup2.zip › Coordinates/7ev9/7ev9_CUE_2HOH_qm.pdb]

CRYST1  361.680  361.680  361.680  90.00  90.00  90.00 P 1
SCALE1      0.002765  0.000000  0.000000        0.00000
SCALE2      0.000000  0.002765  0.000000        0.00000
SCALE3      0.000000  0.000000  0.002765        0.00000
ATOM   3269  CB  HIS B  38     332.866 315.308 299.692  1.00 76.54           H
ANISOU 3269  CB  HIS B  38     9694   9694   9694      0      0      0       H
ATOM   3270  CG  HIS B  38     333.241 315.772 298.773  1.00 76.54           C
ANISOU 3270  CG  HIS B  38     9694   9694   9694      0      0      0       C
ATOM   3271  ND1 HIS B  38     334.604 315.779 298.503  1.00 76.54           N
ANISOU 3271  ND1 HIS B  38     9694   9694   9694      0      0      0       N
ATOM   3272  CD2 HIS B  38     332.666 316.430 297.698  1.00 76.54           C
ANISOU 3272  CD2 HIS B  38     9694   9694   9694      0      0      0       C
ATOM   3273  CE1 HIS B  38     334.790 316.422 297.309  1.00 76.54           C
ANISOU 3273  CE1 HIS B  38     9694   9694   9694      0      0      0       C
ATOM   3274  NE2 HIS B  38     333.637 316.819 296.795  1.00 76.54           N
ANISOU 3274  NE2 HIS B  38     9694   9694   9694      0      0      0       N
ATOM   3279  HD1 HIS B  38     335.326 315.414 299.122  1.00 76.54           H
ATOM   3280  HD2 HIS B  38     331.616 316.685 297.538  1.00 76.54           H
ATOM   3281  HE1 HIS B  38     335.789 316.570 296.869  1.00 76.54           H
ATOM   3301  CA  ALA B  41     327.083 315.687 297.774  1.00 77.32           H
ANISOU 3301  CA  ALA B  41     9793   9793   9793      0      0      0       H
ATOM   3304  CB  ALA B  41     327.740 316.565 297.930  1.00 77.32           C
ANISOU 3304  CB  ALA B  41     9793   9793   9793      0      0      0       C
ATOM   3307  HB1 ALA B  41     327.602 317.280 297.101  1.00 77.32           H
ATOM   3308  HB2 ALA B  41     327.485 317.061 298.887  1.00 77.32           H
ATOM   3309  HB3 ALA B  41     328.797 316.242 297.949  1.00 77.32           H
ATOM   3311  CA  MET B  42     328.930 313.153 295.038  1.00 79.88           H
ANISOU 3311  CA  MET B  42    10117  10117  10117      0      0      0       H
ATOM   3314  CB  MET B  42     329.956 312.714 295.107  1.00 79.88           C
ANISOU 3314  CB  MET B  42    10117  10117  10117      0      0      0       C
ATOM   3315  CG  MET B  42     331.056 313.771 295.256  1.00 79.88           C
ANISOU 3315  CG  MET B  42    10117  10117  10117      0      0      0       C
ATOM   3316  SD  MET B  42     331.125 314.989 293.851  1.00 79.88           S
ANISOU 3316  SD  MET B  42    10117  10117  10117      0      0      0       S
ATOM   3317  CE  MET B  42     330.646 316.577 294.618  1.00 79.88           C
ANISOU 3317  CE  MET B  42    10117  10117  10117      0      0      0       C
ATOM   3320  HB2 MET B  42     329.981 312.036 295.985  1.00 79.88           H
ATOM   3321  HB3 MET B  42     330.114 312.109 294.194  1.00 79.88           H
ATOM   3322  HG2 MET B  42     330.967 314.360 296.184  1.00 79.88           H
ATOM   3323  HG3 MET B  42     332.038 313.273 295.269  1.00 79.88           H
ATOM   3324  HE1 MET B  42     330.529 317.282 293.777  1.00 79.88           H
ATOM   3325  HE2 MET B  42     329.687 316.506 295.159  1.00 79.88           H
ATOM   3326  HE3 MET B  42     331.421 316.976 295.292  1.00 79.88           H
ATOM   3343  CA  MET B  45     323.879 314.988 292.910  1.00 75.36           H
ANISOU 3343  CA  MET B  45     9545   9545   9545      0      0      0       H
ATOM   3346  CB  MET B  45     324.568 315.863 292.998  1.00 75.36           C
ANISOU 3346  CB  MET B  45     9545   9545   9545      0      0      0       C
ATOM   3347  CG  MET B  45     323.993 316.928 293.940  1.00 75.36           C
ANISOU 3347  CG  MET B  45     9545   9545   9545      0      0      0       C
ATOM   3348  SD  MET B  45     324.757 318.592 293.763  1.00 75.36           S
ANISOU 3348  SD  MET B  45     9545   9545   9545      0      0      0       S
ATOM   3349  CE  MET B  45     326.345 318.397 294.623  1.00 75.36           C
ANISOU 3349  CE  MET B  45     9545   9545   9545      0      0      0       C
ATOM   3352  HB2 MET B  45     325.557 315.494 293.322  1.00 75.36           H
ATOM   3353  HB3 MET B  45     324.690 316.282 291.982  1.00 75.36           H
ATOM   3354  HG2 MET B  45     322.929 317.119 293.696  1.00 75.36           H
ATOM   3355  HG3 MET B  45     324.027 316.624 295.003  1.00 75.36           H
ATOM   3356  HE1 MET B  45     326.822 319.394 294.592  1.00 75.36           H
ATOM   3357  HE2 MET B  45     326.172 318.113 295.677  1.00 75.36           H
ATOM   3358  HE3 MET B  45     327.009 317.662 294.134  1.00 75.36           H
ATOM   3394  CA  PHE B  50     331.274 319.438 287.678  1.00 55.96           H
ANISOU 3394  CA  PHE B  50     7087   7087   7087      0      0      0       H
ATOM   3397  CB  PHE B  50     331.559 318.419 287.337  1.00 55.96           C
ANISOU 3397  CB  PHE B  50     7087   7087   7087      0      0      0       C
ATOM   3398  CG  PHE B  50     331.616 317.390 288.439  1.00 55.96           C
ANISOU 3398  CG  PHE B  50     7087   7087   7087      0      0      0       C
ATOM   3399  CD1 PHE B  50     331.862 317.737 289.781  1.00 55.96           C
ANISOU 3399  CD1 PHE B  50     7087   7087   7087      0      0      0       C
ATOM   3400  CD2 PHE B  50     331.501 316.021 288.119  1.00 55.96           C
ANISOU 3400  CD2 PHE B  50     7087   7087   7087      0      0      0       C
ATOM   3401  CE1 PHE B  50     332.033 316.752 290.768  1.00 55.96           C
ANISOU 3401  CE1 PHE B  50     7087   7087   7087      0      0      0       C
ATOM   3402  CE2 PHE B  50     331.667 315.031 289.102  1.00 55.96           C
ANISOU 3402  CE2 PHE B  50     7087   7087   7087      0      0      0       C
ATOM   3403  CZ  PHE B  50     331.944 315.388 290.430  1.00 55.96           C
ANISOU 3403  CZ  PHE B  50     7087   7087   7087      0      0      0       C
ATOM   3406  HB2 PHE B  50     330.828 318.125 286.554  1.00 55.96           H
ATOM   3407  HB3 PHE B  50     332.552 318.513 286.848  1.00 55.96           H
ATOM   3408  HD1 PHE B  50     331.931 318.798 290.056  1.00 55.96           H
ATOM   3409  HD2 PHE B  50     331.283 315.733 287.080  1.00 55.96           H
ATOM   3410  HE1 PHE B  50     332.249 317.061 291.797  1.00 55.96           H
ATOM   3411  HE2 PHE B  50     331.581 313.976 288.821  1.00 55.96           H
ATOM   3412  HZ  PHE B  50     332.068 314.618 291.200  1.00 55.96           H
ATOM   3821  CA  GLU B 100     335.289 320.219 296.343  1.00 59.82           H
ANISOU 3821  CA  GLU B 100     7576   7576   7576      0      0      0       H
ATOM   3824  CB  GLU B 100     334.225 320.320 296.051  1.00 59.82           C
ANISOU 3824  CB  GLU B 100     7576   7576   7576      0      0      0       C
ATOM   3825  CG  GLU B 100     333.491 321.656 296.166  1.00 59.82           C
ANISOU 3825  CG  GLU B 100     7576   7576   7576      0      0      0       C
ATOM   3826  CD  GLU B 100     331.984 321.455 295.816  1.00 59.82           C
ANISOU 3826  CD  GLU B 100     7576   7576   7576      0      0      0       C
ATOM   3827  OE1 GLU B 100     331.721 320.402 295.064  1.00 59.82           O
ANISOU 3827  OE1 GLU B 100     7576   7576   7576      0      0      0       O
ATOM   3828  OE2 GLU B 100     331.125 322.187 296.289  1.00 59.82           O
ANISOU 3828  OE2 GLU B 100     7576   7576   7576      0      0      0       O
ATOM   3831  HB2 GLU B 100     334.190 319.979 294.998  1.00 59.82           H
ATOM   3832  HB3 GLU B 100     333.682 319.552 296.638  1.00 59.82           H
ATOM   3833  HG2 GLU B 100     333.500 322.072 297.185  1.00 59.82           H
ATOM   3834  HG3 GLU B 100     333.935 322.436 295.512  1.00 59.82           H
ATOM   3858  CA  ASN B 103     338.852 318.273 294.123  1.00 61.33           H
ANISOU 3858  CA  ASN B 103     7767   7767   7767      0      0      0       H
ATOM   3861  CB  ASN B 103     337.877 317.791 294.266  1.00 61.33           C
ANISOU 3861  CB  ASN B 103     7767   7767   7767      0      0      0       C
ATOM   3862  CG  ASN B 103     337.654 316.808 293.107  1.00 61.33           C
ANISOU 3862  CG  ASN B 103     7767   7767   7767      0      0      0       C
ATOM   3863  OD1 ASN B 103     338.584 316.290 292.496  1.00 61.33           O
ANISOU 3863  OD1 ASN B 103     7767   7767   7767      0      0      0       O
ATOM   3864  ND2 ASN B 103     336.335 316.569 292.828  1.00 61.33           N
ANISOU 3864  ND2 ASN B 103     7767   7767   7767      0      0      0       N
ATOM   3867  HB2 ASN B 103     337.893 317.225 295.222  1.00 61.32           H
ATOM   3868  HB3 ASN B 103     337.069 318.548 294.331  1.00 61.32           H
ATOM   3869 HD21 ASN B 103     336.124 315.854 292.132  1.00 61.32           H
ATOM   3870 HD22 ASN B 103     335.558 316.947 293.396  1.00 61.32           H
ATOM   3872  CA  ARG B 104     338.338 321.282 291.282  1.00 54.52           H
ANISOU 3872  CA  ARG B 104     6905   6905   6905      0      0      0       H
ATOM   3875  CB  ARG B 104     337.606 322.123 291.294  1.00 54.52           C
ANISOU 3875  CB  ARG B 104     6905   6905   6905      0      0      0       C
ATOM   3876  CG  ARG B 104     336.174 321.741 291.731  1.00 54.52           C
ANISOU 3876  CG  ARG B 104     6905   6905   6905      0      0      0       C
ATOM   3877  CD  ARG B 104     335.578 320.424 291.166  1.00 54.52           C
ANISOU 3877  CD  ARG B 104     6905   6905   6905      0      0      0       C
ATOM   3878  NE  ARG B 104     334.384 319.992 291.897  1.00 54.52           N
ANISOU 3878  NE  ARG B 104     6905   6905   6905      0      0      0       N
ATOM   3879  CZ  ARG B 104     333.161 320.562 291.807  1.00 54.52           C
ANISOU 3879  CZ  ARG B 104     6905   6905   6905      0      0      0       C
ATOM   3880  NH1 ARG B 104     332.892 321.426 290.789  1.00 54.52           N
ANISOU 3880  NH1 ARG B 104     6905   6905   6905      0      0      0       N
ATOM   3881  NH2 ARG B 104     332.225 320.260 292.699  1.00 54.52           N
ANISOU 3881  NH2 ARG B 104     6905   6905   6905      0      0      0       N
ATOM   3884  HB2 ARG B 104     337.993 322.899 291.979  1.00 54.52           H
ATOM   3885  HB3 ARG B 104     337.614 322.553 290.272  1.00 54.52           H
ATOM   3886  HG2 ARG B 104     336.122 321.662 292.831  1.00 54.52           H
ATOM   3887  HG3 ARG B 104     335.497 322.582 291.475  1.00 54.52           H
ATOM   3888  HD2 ARG B 104     335.356 320.504 290.080  1.00 54.52           H
ATOM   3889  HD3 ARG B 104     336.307 319.598 291.260  1.00 54.52           H
ATOM   3890  HE  ARG B 104     334.466 319.245 292.597  1.00 54.52           H
ATOM   3891 HH11 ARG B 104     333.525 321.576 290.008  1.00 54.52           H
ATOM   3892 HH12 ARG B 104     332.031 321.967 290.822  1.00 54.52           H
ATOM   3893 HH21 ARG B 104     332.299 320.216 293.868  1.00 54.52           H
ATOM   3894 HH22 ARG B 104     331.338 320.752 292.564  1.00 54.52           H
TER
HETATM17267  O   HOH B 301     333.907 317.660 293.954  1.00 88.44           O
HETATM17268  H1  HOH B 301     333.769 317.875 294.912  1.00 88.44           H
HETATM17269  H2  HOH B 301     333.421 316.807 293.870  1.00 88.44           H
HETATM17270  O   HOH B 302     329.923 318.994 296.541  1.00 96.38           O
HETATM17271  H1  HOH B 302     330.477 319.563 295.926  1.00 96.38           H
HETATM17272  H2  HOH B 302     329.029 319.010 296.147  1.00 96.38           H
