# Supplementary material for: Critical evaluation of three cryo-EM structures of particulate methane monooxygenase by quantum refinement
Source: Acta Crystallogr D Struct Biol. 2025 Oct 8;81(Pt 11):605–20. doi: 10.1107/S2059798325008356 (PMC12576850; doi:10.1107/S2059798325008356)
Supplement: Supplementary file 2 [file d-81-00605-sup2.zip › Coordinates/7ev9/7ev9_CU505-506_HOH_Cu1_qm.pdb]

CRYST1  361.680  361.680  361.680  90.00  90.00  90.00 P 1
SCALE1      0.002765  0.000000  0.000000        0.00000
SCALE2      0.000000  0.002765  0.000000        0.00000
SCALE3      0.000000  0.000000  0.002765        0.00000
ATOM   1974  CA  THR A 281     324.833 295.429 242.961  1.00 59.30           H
ANISOU 1974  CA  THR A 281     7511   7511   7511      0      0      0       H
ATOM   1977  CB  THR A 281     325.266 295.739 241.976  1.00 59.30           C
ANISOU 1977  CB  THR A 281     7511   7511   7511      0      0      0       C
ATOM   1978  OG1 THR A 281     326.696 295.715 241.973  1.00 59.30           O
ANISOU 1978  OG1 THR A 281     7511   7511   7511      0      0      0       O
ATOM   1979  CG2 THR A 281     324.674 297.078 241.536  1.00 59.30           C
ANISOU 1979  CG2 THR A 281     7511   7511   7511      0      0      0       C
ATOM   1980  HB  THR A 281     324.982 294.948 241.258  1.00 59.30           H
ATOM   1981  HG1 THR A 281     327.052 296.537 242.373  1.00 59.30           H
ATOM   1982 HG21 THR A 281     325.025 297.351 240.524  1.00 59.30           H
ATOM   1983 HG22 THR A 281     323.569 297.018 241.511  1.00 59.30           H
ATOM   1984 HG23 THR A 281     324.937 297.894 242.239  1.00 59.30           H
ATOM   2174  CA  ASN A 306     327.526 290.076 241.409  1.00 59.48           H
ANISOU 2174  CA  ASN A 306     7533   7533   7533      0      0      0       H
ATOM   2177  CB  ASN A 306     328.523 290.173 240.950  1.00 59.48           C
ANISOU 2177  CB  ASN A 306     7533   7533   7533      0      0      0       C
ATOM   2178  CG  ASN A 306     328.764 291.654 240.677  1.00 59.48           C
ANISOU 2178  CG  ASN A 306     7533   7533   7533      0      0      0       C
ATOM   2179  OD1 ASN A 306     328.216 292.537 241.387  1.00 59.48           O
ANISOU 2179  OD1 ASN A 306     7533   7533   7533      0      0      0       O
ATOM   2180  ND2 ASN A 306     329.599 291.988 239.673  1.00 59.48           N
ANISOU 2180  ND2 ASN A 306     7533   7533   7533      0      0      0       N
ATOM   2181  HB2 ASN A 306     329.284 289.803 241.665  1.00 59.48           H
ATOM   2182  HB3 ASN A 306     328.584 289.561 240.031  1.00 59.48           H
ATOM   2183 HD21 ASN A 306     329.863 292.986 239.607  1.00 59.48           H
ATOM   2184 HD22 ASN A 306     330.105 291.286 239.134  1.00 59.48           H
ATOM   2877  CA  ASP A 395     334.940 296.796 240.248  1.00 67.33           H
ANISOU 2877  CA  ASP A 395     8528   8528   8528      0      0      0       H
ATOM   2880  CB  ASP A 395     334.088 297.355 239.772  1.00 67.33           C
ANISOU 2880  CB  ASP A 395     8528   8528   8528      0      0      0       C
ATOM   2881  CG  ASP A 395     332.752 296.573 239.869  1.00 67.33           C
ANISOU 2881  CG  ASP A 395     8528   8528   8528      0      0      0       C
ATOM   2882  OD1 ASP A 395     332.599 295.535 239.232  1.00 67.33           O
ANISOU 2882  OD1 ASP A 395     8528   8528   8528      0      0      0       O
ATOM   2883  OD2 ASP A 395     331.839 297.120 240.669  1.00 67.33           O
ANISOU 2883  OD2 ASP A 395     8528   8528   8528      0      0      0       O
ATOM   2884  HB2 ASP A 395     334.066 298.367 240.217  1.00 67.33           H
ATOM   2885  HB3 ASP A 395     334.311 297.415 238.697  1.00 67.33           H
TER
HETATM17212  O   HOH A 505     329.528 295.975 240.694  1.00 93.79           O
HETATM17213  H1  HOH A 505     329.163 296.435 239.909  1.00 93.79           H
HETATM17214  H2  HOH A 505     330.927 296.551 240.702  1.00 93.79           H
HETATM17215 CU   CU1 A 506     328.625 294.411 241.135  1.00 89.60          Cu
