# Supplementary material for: Critical evaluation of three cryo-EM structures of particulate methane monooxygenase by quantum refinement
Source: Acta Crystallogr D Struct Biol. 2025 Oct 8;81(Pt 11):605–20. doi: 10.1107/S2059798325008356 (PMC12576850; doi:10.1107/S2059798325008356)
Supplement: Supplementary file 2 [file d-81-00605-sup2.zip › Coordinates/7ev9/7ev9_CU504_Cu2_qr.pdb]

CRYST1  361.680  361.680  361.680  90.00  90.00  90.00 P 1
SCALE1      0.002765  0.000000  0.000000        0.00000
SCALE2      0.000000  0.002765  0.000000        0.00000
SCALE3      0.000000  0.000000  0.002765        0.00000
ATOM   2246  CB  GLU A 316     210.034 172.586 138.676  1.00 53.71           C
ANISOU 2246  CB  GLU A 316     6803   6803   6803     -0     -0      0       C
ATOM   2247  CG  GLU A 316     210.251 173.102 140.073  1.00 53.71           C
ANISOU 2247  CG  GLU A 316     6803   6803   6803     -0     -0      0       C
ATOM   2248  CD  GLU A 316     209.884 174.565 140.193  1.00 53.71           C
ANISOU 2248  CD  GLU A 316     6803   6803   6803     -0     -0      0       C
ATOM   2249  OE1 GLU A 316     210.014 175.451 139.220  1.00 53.71           O
ANISOU 2249  OE1 GLU A 316     6803   6803   6803     -0     -0      0       O
ATOM   2250  OE2 GLU A 316     209.535 175.001 141.311  1.00 53.71           O
ANISOU 2250  OE2 GLU A 316     6803   6803   6803     -0     -0      0       O
ATOM   2251  HG2 GLU A 316     209.678 172.500 140.806  1.00 53.72           H
ATOM   2252  HG3 GLU A 316     211.326 172.991 140.338  1.00 53.72           H
ATOM   2306  CG  ARG A 323     211.197 175.371 144.156  1.00 53.71           C
ANISOU 2306  CG  ARG A 323     6803   6803   6803     -0     -0      0       C
ATOM   2307  CD  ARG A 323     211.642 176.715 143.621  1.00 53.71           C
ANISOU 2307  CD  ARG A 323     6803   6803   6803     -0     -0      0       C
ATOM   2308  NE  ARG A 323     211.569 176.705 142.159  1.00 53.71           N
ANISOU 2308  NE  ARG A 323     6803   6803   6803     -0     -0      0       N
ATOM   2309  CZ  ARG A 323     212.342 177.463 141.390  1.00 53.71           C
ANISOU 2309  CZ  ARG A 323     6803   6803   6803     -0     -0      0       C
ATOM   2310  NH1 ARG A 323     212.139 177.486 140.047  1.00 53.71           N
ANISOU 2310  NH1 ARG A 323     6803   6803   6803     -0     -0      0       N
ATOM   2311  NH2 ARG A 323     213.321 178.221 141.907  1.00 53.71           N
ANISOU 2311  NH2 ARG A 323     6803   6803   6803     -0     -0      0       N
ATOM   2312  HD2 ARG A 323     210.999 177.509 144.051  1.00 53.72           H
ATOM   2313  HD3 ARG A 323     212.692 176.850 143.934  1.00 53.72           H
ATOM   2314  HE  ARG A 323     210.773 176.188 141.735  1.00 53.72           H
ATOM   2315 HH11 ARG A 323     213.482 178.259 142.911  1.00 53.72           H
ATOM   2316 HH12 ARG A 323     213.952 178.767 141.323  1.00 53.72           H
ATOM   2317 HH21 ARG A 323     211.449 176.839 139.643  1.00 53.72           H
ATOM   2318 HH22 ARG A 323     212.810 177.973 139.458  1.00 53.72           H
ATOM   2371  CB  TYR A 330     213.471 173.629 134.615  1.00 53.73           C
ANISOU 2371  CB  TYR A 330     6805   6805   6805     -0     -0      0       C
ATOM   2372  CG  TYR A 330     213.125 175.013 135.122  1.00 53.73           C
ANISOU 2372  CG  TYR A 330     6805   6805   6805     -0     -0      0       C
ATOM   2373  CD1 TYR A 330     213.048 176.094 134.195  1.00 53.73           C
ANISOU 2373  CD1 TYR A 330     6805   6805   6805     -0     -0      0       C
ATOM   2374  CD2 TYR A 330     212.832 175.213 136.485  1.00 53.73           C
ANISOU 2374  CD2 TYR A 330     6805   6805   6805     -0     -0      0       C
ATOM   2375  CE1 TYR A 330     212.719 177.378 134.621  1.00 53.73           C
ANISOU 2375  CE1 TYR A 330     6805   6805   6805     -0     -0      0       C
ATOM   2376  CE2 TYR A 330     212.448 176.490 136.925  1.00 53.73           C
ANISOU 2376  CE2 TYR A 330     6805   6805   6805     -0     -0      0       C
ATOM   2377  CZ  TYR A 330     212.429 177.583 135.999  1.00 53.73           C
ANISOU 2377  CZ  TYR A 330     6805   6805   6805     -0     -0      0       C
ATOM   2378  OH  TYR A 330     212.134 178.838 136.402  1.00 53.73           O
ANISOU 2378  OH  TYR A 330     6805   6805   6805     -0     -0      0       O
ATOM   2379  HD1 TYR A 330     213.252 175.912 133.128  1.00 53.73           H
ATOM   2380  HD2 TYR A 330     212.911 174.391 137.211  1.00 53.73           H
ATOM   2381  HE1 TYR A 330     212.672 178.223 133.921  1.00 53.73           H
ATOM   2382  HE2 TYR A 330     212.376 176.669 138.002  1.00 53.73           H
ATOM   2383  HH  TYR A 330     212.025 178.879 137.380  1.00 53.73           H
TER
HETATM17214 CU   CU1 A 504     209.759 176.828 137.664  1.00 74.71          Cu
