# Supplementary material for: Critical evaluation of three cryo-EM structures of particulate methane monooxygenase by quantum refinement
Source: Acta Crystallogr D Struct Biol. 2025 Oct 8;81(Pt 11):605–20. doi: 10.1107/S2059798325008356 (PMC12576850; doi:10.1107/S2059798325008356)
Supplement: Supplementary file 2 [file d-81-00605-sup2.zip › Coordinates/7ev9/7ev9_CUA_Cu2_qm.pdb]

CRYST1  361.680  361.680  361.680  90.00  90.00  90.00 P 1
SCALE1      0.002765  0.000000  0.000000        0.00000
SCALE2      0.000000  0.002765  0.000000        0.00000
SCALE3      0.000000  0.000000  0.002765        0.00000
ATOM    126  CB  HIS A  48     329.683 299.673 260.829  1.00 53.71           H
ANISOU  126  CB  HIS A  48     6803   6803   6803      0      0      0       H
ATOM    127  CG  HIS A  48     329.250 298.726 261.188  1.00 53.71           C
ANISOU  127  CG  HIS A  48     6803   6803   6803      0      0      0       C
ATOM    128  ND1 HIS A  48     327.965 298.316 260.867  1.00 53.71           N
ANISOU  128  ND1 HIS A  48     6803   6803   6803      0      0      0       N
ATOM    129  CD2 HIS A  48     329.787 297.809 262.106  1.00 53.71           C
ANISOU  129  CD2 HIS A  48     6803   6803   6803      0      0      0       C
ATOM    130  CE1 HIS A  48     327.734 297.187 261.551  1.00 53.71           C
ANISOU  130  CE1 HIS A  48     6803   6803   6803      0      0      0       C
ATOM    131  NE2 HIS A  48     328.806 296.880 262.327  1.00 53.71           N
ANISOU  131  NE2 HIS A  48     6803   6803   6803      0      0      0       N
ATOM    132  HD2 HIS A  48     330.752 297.779 262.614  1.00 53.72           H
ATOM    133  HE1 HIS A  48     326.844 296.558 261.469  1.00 53.72           H
ATOM    134  HE2 HIS A  48     328.900 296.022 262.890  1.00 53.72           H
ATOM    339  CB  HIS A  72     326.362 302.055 258.591  1.00 53.71           H
ANISOU  339  CB  HIS A  72     6803   6803   6803      0      0      0       H
ATOM    340  CG  HIS A  72     325.470 301.463 258.375  1.00 53.71           C
ANISOU  340  CG  HIS A  72     6803   6803   6803      0      0      0       C
ATOM    341  ND1 HIS A  72     325.375 300.125 258.729  1.00 53.71           N
ANISOU  341  ND1 HIS A  72     6803   6803   6803      0      0      0       N
ATOM    342  CD2 HIS A  72     324.242 301.864 257.834  1.00 53.71           C
ANISOU  342  CD2 HIS A  72     6803   6803   6803      0      0      0       C
ATOM    343  CE1 HIS A  72     324.139 299.713 258.392  1.00 53.71           C
ANISOU  343  CE1 HIS A  72     6803   6803   6803      0      0      0       C
ATOM    344  NE2 HIS A  72     323.436 300.757 257.871  1.00 53.71           N
ANISOU  344  NE2 HIS A  72     6803   6803   6803      0      0      0       N
ATOM    345  HD2 HIS A  72     323.897 302.842 257.489  1.00 53.72           H
ATOM    346  HE1 HIS A  72     323.735 298.702 258.499  1.00 53.72           H
ATOM    347  HE2 HIS A  72     322.471 300.705 257.514  1.00 53.72           H
TER
HETATM17203 CU   CU1 A 501     326.698 299.169 259.726  1.00 57.52          Cu
