# Supplementary material for: Critical evaluation of three cryo-EM structures of particulate methane monooxygenase by quantum refinement
Source: Acta Crystallogr D Struct Biol. 2025 Oct 8;81(Pt 11):605–20. doi: 10.1107/S2059798325008356 (PMC12576850; doi:10.1107/S2059798325008356)
Supplement: Supplementary file 2 [file d-81-00605-sup2.zip › Coordinates/7ev9/7ev9_CUE_Cu1_Cu2_qm.pdb]

CRYST1  361.680  361.680  361.680  90.00  90.00  90.00 P 1
SCALE1      0.002765  0.000000  0.000000        0.00000
SCALE2      0.000000  0.002765  0.000000        0.00000
SCALE3      0.000000  0.000000  0.002765        0.00000
ATOM   3269  CB  HIS B  38     332.911 315.224 299.801  1.00 76.54           H
ANISOU 3269  CB  HIS B  38     9694   9694   9694      0      0      0       H
ATOM   3270  CG  HIS B  38     333.332 315.621 298.876  1.00 76.54           C
ANISOU 3270  CG  HIS B  38     9694   9694   9694      0      0      0       C
ATOM   3271  ND1 HIS B  38     334.687 315.779 298.658  1.00 76.54           N
ANISOU 3271  ND1 HIS B  38     9694   9694   9694      0      0      0       N
ATOM   3272  CD2 HIS B  38     332.728 316.050 297.715  1.00 76.54           C
ANISOU 3272  CD2 HIS B  38     9694   9694   9694      0      0      0       C
ATOM   3273  CE1 HIS B  38     334.874 316.278 297.413  1.00 76.54           C
ANISOU 3273  CE1 HIS B  38     9694   9694   9694      0      0      0       C
ATOM   3274  NE2 HIS B  38     333.696 316.433 296.800  1.00 76.54           N
ANISOU 3274  NE2 HIS B  38     9694   9694   9694      0      0      0       N
ATOM   3279  HD1 HIS B  38     335.428 315.574 299.337  1.00 76.54           H
ATOM   3280  HD2 HIS B  38     331.660 316.134 297.505  1.00 76.54           H
ATOM   3281  HE1 HIS B  38     335.843 316.541 297.005  1.00 76.54           H
ATOM   3301  CA  ALA B  41     327.120 315.682 297.781  1.00 77.32           H
ANISOU 3301  CA  ALA B  41     9793   9793   9793      0      0      0       H
ATOM   3304  CB  ALA B  41     327.803 316.546 297.932  1.00 77.32           C
ANISOU 3304  CB  ALA B  41     9793   9793   9793      0      0      0       C
ATOM   3307  HB1 ALA B  41     327.694 317.260 297.092  1.00 77.32           H
ATOM   3308  HB2 ALA B  41     327.531 317.045 298.878  1.00 77.32           H
ATOM   3309  HB3 ALA B  41     328.846 316.189 297.993  1.00 77.32           H
ATOM   3311  CA  MET B  42     328.913 313.216 294.947  1.00 79.88           H
ANISOU 3311  CA  MET B  42    10117  10117  10117      0      0      0       H
ATOM   3314  CB  MET B  42     329.967 312.870 294.950  1.00 79.88           C
ANISOU 3314  CB  MET B  42    10117  10117  10117      0      0      0       C
ATOM   3315  CG  MET B  42     331.034 313.918 295.270  1.00 79.88           C
ANISOU 3315  CG  MET B  42    10117  10117  10117      0      0      0       C
ATOM   3316  SD  MET B  42     331.249 315.325 294.036  1.00 79.88           S
ANISOU 3316  SD  MET B  42    10117  10117  10117      0      0      0       S
ATOM   3317  CE  MET B  42     330.235 316.715 294.726  1.00 79.88           C
ANISOU 3317  CE  MET B  42    10117  10117  10117      0      0      0       C
ATOM   3320  HB2 MET B  42     330.055 312.106 295.747  1.00 79.88           H
ATOM   3321  HB3 MET B  42     330.179 312.378 293.984  1.00 79.88           H
ATOM   3322  HG2 MET B  42     330.903 314.375 296.262  1.00 79.88           H
ATOM   3323  HG3 MET B  42     332.033 313.446 295.260  1.00 79.88           H
ATOM   3324  HE1 MET B  42     329.989 317.365 293.865  1.00 79.88           H
ATOM   3325  HE2 MET B  42     329.306 316.303 295.166  1.00 79.88           H
ATOM   3326  HE3 MET B  42     330.795 317.308 295.477  1.00 79.88           H
ATOM   3343  CA  MET B  45     323.852 314.985 292.907  1.00 75.36           H
ANISOU 3343  CA  MET B  45     9545   9545   9545      0      0      0       H
ATOM   3346  CB  MET B  45     324.519 315.870 292.994  1.00 75.36           C
ANISOU 3346  CB  MET B  45     9545   9545   9545      0      0      0       C
ATOM   3347  CG  MET B  45     323.882 316.895 293.946  1.00 75.36           C
ANISOU 3347  CG  MET B  45     9545   9545   9545      0      0      0       C
ATOM   3348  SD  MET B  45     324.583 318.574 293.756  1.00 75.36           S
ANISOU 3348  SD  MET B  45     9545   9545   9545      0      0      0       S
ATOM   3349  CE  MET B  45     326.189 318.415 294.597  1.00 75.36           C
ANISOU 3349  CE  MET B  45     9545   9545   9545      0      0      0       C
ATOM   3352  HB2 MET B  45     325.516 315.538 293.334  1.00 75.36           H
ATOM   3353  HB3 MET B  45     324.612 316.291 291.975  1.00 75.36           H
ATOM   3354  HG2 MET B  45     322.817 317.049 293.699  1.00 75.36           H
ATOM   3355  HG3 MET B  45     323.952 316.604 295.010  1.00 75.36           H
ATOM   3356  HE1 MET B  45     326.670 319.401 294.521  1.00 75.36           H
ATOM   3357  HE2 MET B  45     326.014 318.159 295.655  1.00 75.36           H
ATOM   3358  HE3 MET B  45     326.807 317.643 294.112  1.00 75.36           H
ATOM   3394  CA  PHE B  50     331.278 319.421 287.692  1.00 55.96           H
ANISOU 3394  CA  PHE B  50     7087   7087   7087      0      0      0       H
ATOM   3397  CB  PHE B  50     331.571 318.397 287.389  1.00 55.96           C
ANISOU 3397  CB  PHE B  50     7087   7087   7087      0      0      0       C
ATOM   3398  CG  PHE B  50     331.641 317.388 288.503  1.00 55.96           C
ANISOU 3398  CG  PHE B  50     7087   7087   7087      0      0      0       C
ATOM   3399  CD1 PHE B  50     331.887 317.766 289.845  1.00 55.96           C
ANISOU 3399  CD1 PHE B  50     7087   7087   7087      0      0      0       C
ATOM   3400  CD2 PHE B  50     331.523 316.006 288.202  1.00 55.96           C
ANISOU 3400  CD2 PHE B  50     7087   7087   7087      0      0      0       C
ATOM   3401  CE1 PHE B  50     332.058 316.798 290.841  1.00 55.96           C
ANISOU 3401  CE1 PHE B  50     7087   7087   7087      0      0      0       C
ATOM   3402  CE2 PHE B  50     331.684 315.038 289.197  1.00 55.96           C
ANISOU 3402  CE2 PHE B  50     7087   7087   7087      0      0      0       C
ATOM   3403  CZ  PHE B  50     331.967 315.429 290.519  1.00 55.96           C
ANISOU 3403  CZ  PHE B  50     7087   7087   7087      0      0      0       C
ATOM   3406  HB2 PHE B  50     330.874 318.066 286.600  1.00 55.96           H
ATOM   3407  HB3 PHE B  50     332.567 318.471 286.898  1.00 55.96           H
ATOM   3408  HD1 PHE B  50     331.953 318.834 290.090  1.00 55.96           H
ATOM   3409  HD2 PHE B  50     331.315 315.695 287.171  1.00 55.96           H
ATOM   3410  HE1 PHE B  50     332.274 317.101 291.876  1.00 55.96           H
ATOM   3411  HE2 PHE B  50     331.593 313.976 288.946  1.00 55.96           H
ATOM   3412  HZ  PHE B  50     332.112 314.670 291.292  1.00 55.96           H
ATOM   3821  CA  GLU B 100     335.307 320.176 296.337  1.00 59.82           H
ANISOU 3821  CA  GLU B 100     7576   7576   7576      0      0      0       H
ATOM   3824  CB  GLU B 100     334.245 320.191 296.049  1.00 59.82           C
ANISOU 3824  CB  GLU B 100     7576   7576   7576      0      0      0       C
ATOM   3825  CG  GLU B 100     333.381 321.446 296.187  1.00 59.82           C
ANISOU 3825  CG  GLU B 100     7576   7576   7576      0      0      0       C
ATOM   3826  CD  GLU B 100     331.938 320.966 296.116  1.00 59.82           C
ANISOU 3826  CD  GLU B 100     7576   7576   7576      0      0      0       C
ATOM   3827  OE1 GLU B 100     331.568 320.019 295.307  1.00 59.82           O
ANISOU 3827  OE1 GLU B 100     7576   7576   7576      0      0      0       O
ATOM   3828  OE2 GLU B 100     331.099 321.436 296.946  1.00 59.82           O
ANISOU 3828  OE2 GLU B 100     7576   7576   7576      0      0      0       O
ATOM   3831  HB2 GLU B 100     334.207 319.837 294.999  1.00 59.82           H
ATOM   3832  HB3 GLU B 100     333.794 319.387 296.662  1.00 59.82           H
ATOM   3833  HG2 GLU B 100     333.489 321.969 297.151  1.00 59.82           H
ATOM   3834  HG3 GLU B 100     333.597 322.210 295.413  1.00 59.82           H
ATOM   3858  CA  ASN B 103     338.806 318.308 294.125  1.00 61.33           H
ANISOU 3858  CA  ASN B 103     7767   7767   7767      0      0      0       H
ATOM   3861  CB  ASN B 103     337.804 317.866 294.278  1.00 61.33           C
ANISOU 3861  CB  ASN B 103     7767   7767   7767      0      0      0       C
ATOM   3862  CG  ASN B 103     337.220 317.137 293.070  1.00 61.33           C
ANISOU 3862  CG  ASN B 103     7767   7767   7767      0      0      0       C
ATOM   3863  OD1 ASN B 103     337.741 317.036 291.976  1.00 61.33           O
ANISOU 3863  OD1 ASN B 103     7767   7767   7767      0      0      0       O
ATOM   3864  ND2 ASN B 103     335.928 316.593 293.303  1.00 61.33           N
ANISOU 3864  ND2 ASN B 103     7767   7767   7767      0      0      0       N
ATOM   3867  HB2 ASN B 103     337.897 317.158 295.127  1.00 61.32           H
ATOM   3868  HB3 ASN B 103     337.120 318.671 294.594  1.00 61.32           H
ATOM   3869 HD21 ASN B 103     335.724 315.858 292.616  1.00 61.32           H
ATOM   3870 HD22 ASN B 103     335.784 316.249 294.268  1.00 61.32           H
ATOM   3872  CA  ARG B 104     338.376 321.315 291.258  1.00 54.52           H
ANISOU 3872  CA  ARG B 104     6905   6905   6905      0      0      0       H
ATOM   3875  CB  ARG B 104     337.679 322.184 291.254  1.00 54.52           C
ANISOU 3875  CB  ARG B 104     6905   6905   6905      0      0      0       C
ATOM   3876  CG  ARG B 104     336.224 321.855 291.618  1.00 54.52           C
ANISOU 3876  CG  ARG B 104     6905   6905   6905      0      0      0       C
ATOM   3877  CD  ARG B 104     335.653 320.602 290.934  1.00 54.52           C
ANISOU 3877  CD  ARG B 104     6905   6905   6905      0      0      0       C
ATOM   3878  NE  ARG B 104     334.401 320.143 291.601  1.00 54.52           N
ANISOU 3878  NE  ARG B 104     6905   6905   6905      0      0      0       N
ATOM   3879  CZ  ARG B 104     333.205 320.733 291.509  1.00 54.52           C
ANISOU 3879  CZ  ARG B 104     6905   6905   6905      0      0      0       C
ATOM   3880  NH1 ARG B 104     332.943 321.590 290.500  1.00 54.52           N
ANISOU 3880  NH1 ARG B 104     6905   6905   6905      0      0      0       N
ATOM   3881  NH2 ARG B 104     332.225 320.450 292.397  1.00 54.52           N
ANISOU 3881  NH2 ARG B 104     6905   6905   6905      0      0      0       N
ATOM   3884  HB2 ARG B 104     338.082 322.932 291.959  1.00 54.52           H
ATOM   3885  HB3 ARG B 104     337.740 322.624 290.241  1.00 54.52           H
ATOM   3886  HG2 ARG B 104     336.115 321.707 292.703  1.00 54.52           H
ATOM   3887  HG3 ARG B 104     335.588 322.730 291.378  1.00 54.52           H
ATOM   3888  HD2 ARG B 104     335.461 320.750 289.854  1.00 54.52           H
ATOM   3889  HD3 ARG B 104     336.348 319.745 291.003  1.00 54.52           H
ATOM   3890  HE  ARG B 104     334.479 319.347 292.236  1.00 54.52           H
ATOM   3891 HH11 ARG B 104     333.627 321.786 289.766  1.00 54.52           H
ATOM   3892 HH12 ARG B 104     332.104 322.170 290.507  1.00 54.52           H
ATOM   3893 HH21 ARG B 104     332.374 320.077 293.345  1.00 54.52           H
ATOM   3894 HH22 ARG B 104     331.272 320.741 292.199  1.00 54.52           H
TER
HETATM17267 CU   CU1 B 301     333.145 316.138 294.953  1.00 88.44          Cu
HETATM17268 CU   CU1 B 302     329.765 320.056 296.439  1.00 96.38          Cu
