# Supplementary material for: Critical evaluation of three cryo-EM structures of particulate methane monooxygenase by quantum refinement
Source: Acta Crystallogr D Struct Biol. 2025 Oct 8;81(Pt 11):605–20. doi: 10.1107/S2059798325008356 (PMC12576850; doi:10.1107/S2059798325008356)
Supplement: Supplementary file 2 [file d-81-00605-sup2.zip › Coordinates/7ev9/7ev9_CU505-506_Cu1_Cu2_qr.pdb]

CRYST1  101.647  102.026  114.878  90.00  90.00  90.00 P 1
SCALE1      0.009838  0.000000  0.000000        0.00000
SCALE2      0.000000  0.009801  0.000000        0.00000
SCALE3      0.000000  0.000000  0.008705        0.00000
ATOM   1974  CA  THR A 281     196.395 171.994 129.106  1.00 59.30           C
ANISOU 1974  CA  THR A 281     7511   7511   7511      0     -0     -0       C
ATOM   1977  CB  THR A 281     196.840 172.460 127.705  1.00 59.30           C
ANISOU 1977  CB  THR A 281     7511   7511   7511      0     -0     -0       C
ATOM   1978  OG1 THR A 281     198.333 172.514 127.734  1.00 59.30           O
ANISOU 1978  OG1 THR A 281     7511   7511   7511      0     -0     -0       O
ATOM   1979  CG2 THR A 281     196.224 173.770 127.279  1.00 59.30           C
ANISOU 1979  CG2 THR A 281     7511   7511   7511      0     -0     -0       C
ATOM   1980  HB  THR A 281     196.619 171.665 126.972  1.00 59.30           H
ATOM   1981  HG1 THR A 281     198.664 173.435 127.660  1.00 59.30           H
ATOM   1982 HG21 THR A 281     196.596 174.104 126.290  1.00 59.30           H
ATOM   1983 HG22 THR A 281     195.131 173.617 127.183  1.00 59.30           H
ATOM   1984 HG23 THR A 281     196.384 174.568 128.029  1.00 59.30           H
ATOM   2174  CA  ASN A 306     198.917 166.671 127.260  1.00 59.48           C
ANISOU 2174  CA  ASN A 306     7533   7533   7533      0      0      0       C
ATOM   2177  CB  ASN A 306     200.250 166.680 126.513  1.00 59.48           C
ANISOU 2177  CB  ASN A 306     7533   7533   7533      0      0      0       C
ATOM   2178  CG  ASN A 306     200.691 168.061 126.099  1.00 59.48           C
ANISOU 2178  CG  ASN A 306     7533   7533   7533      0      0      0       C
ATOM   2179  OD1 ASN A 306     200.265 169.130 126.616  1.00 59.48           O
ANISOU 2179  OD1 ASN A 306     7533   7533   7533      0      0      0       O
ATOM   2180  ND2 ASN A 306     201.645 168.116 125.157  1.00 59.48           N
ANISOU 2180  ND2 ASN A 306     7533   7533   7533      0      0      0       N
ATOM   2181  HB2 ASN A 306     201.024 166.250 127.180  1.00 59.48           H
ATOM   2182  HB3 ASN A 306     200.157 166.029 125.626  1.00 59.48           H
ATOM   2183 HD21 ASN A 306     202.056 169.010 124.874  1.00 59.48           H
ATOM   2184 HD22 ASN A 306     202.031 167.270 124.730  1.00 59.48           H
ATOM   2877  CA  ASP A 395     207.118 173.356 126.150  1.00 67.33           C
ANISOU 2877  CA  ASP A 395     8528   8528   8528      0      0     -0       C
ATOM   2880  CB  ASP A 395     206.203 174.340 125.428  1.00 67.33           C
ANISOU 2880  CB  ASP A 395     8528   8528   8528      0      0     -0       C
ATOM   2881  CG  ASP A 395     204.775 173.955 125.480  1.00 67.33           C
ANISOU 2881  CG  ASP A 395     8528   8528   8528      0      0     -0       C
ATOM   2882  OD1 ASP A 395     204.325 172.760 125.313  1.00 67.33           O
ANISOU 2882  OD1 ASP A 395     8528   8528   8528      0      0     -0       O
ATOM   2883  OD2 ASP A 395     203.852 174.837 125.629  1.00 67.33           O
ANISOU 2883  OD2 ASP A 395     8528   8528   8528      0      0     -0       O
ATOM   2884  HB2 ASP A 395     206.315 175.353 125.856  1.00 67.33           H
ATOM   2885  HB3 ASP A 395     206.495 174.382 124.357  1.00 67.33           H
TER
HETATM17212 CU   CU1 A 505     202.264 173.425 125.393  1.00 93.79          Cu1+
HETATM17213 CU   CU1 A 506     199.250 170.763 127.173  1.00 89.60          Cu1+
