# Supplementary material for: Critical evaluation of three cryo-EM structures of particulate methane monooxygenase by quantum refinement
Source: Acta Crystallogr D Struct Biol. 2025 Oct 8;81(Pt 11):605–20. doi: 10.1107/S2059798325008356 (PMC12576850; doi:10.1107/S2059798325008356)
Supplement: Supplementary file 2 [file d-81-00605-sup2.zip › Coordinates/7ev9/7ev9_CUE_HOH_Cu1_qr.pdb]

CRYST1  101.647  102.026  114.878  90.00  90.00  90.00 P 1
SCALE1      0.009838  0.000000  0.000000        0.00000
SCALE2      0.000000  0.009801  0.000000        0.00000
SCALE3      0.000000  0.000000  0.008705        0.00000
ATOM   3269  CB  HIS B  38     204.522 191.824 185.831  1.00 76.54           C
ANISOU 3269  CB  HIS B  38     9694   9694   9694      0      0      0       C
ATOM   3270  CG  HIS B  38     205.067 192.497 184.598  1.00 76.54           C
ANISOU 3270  CG  HIS B  38     9694   9694   9694      0      0      0       C
ATOM   3271  ND1 HIS B  38     206.419 192.531 184.317  1.00 76.54           N
ANISOU 3271  ND1 HIS B  38     9694   9694   9694      0      0      0       N
ATOM   3272  CD2 HIS B  38     204.470 193.122 183.520  1.00 76.54           C
ANISOU 3272  CD2 HIS B  38     9694   9694   9694      0      0      0       C
ATOM   3273  CE1 HIS B  38     206.587 193.150 183.111  1.00 76.54           C
ANISOU 3273  CE1 HIS B  38     9694   9694   9694      0      0      0       C
ATOM   3274  NE2 HIS B  38     205.419 193.514 182.593  1.00 76.54           N
ANISOU 3274  NE2 HIS B  38     9694   9694   9694      0      0      0       N
ATOM   3279  HD1 HIS B  38     207.164 192.160 184.910  1.00 76.54           H
ATOM   3280  HD2 HIS B  38     203.409 193.334 183.382  1.00 76.54           H
ATOM   3281  HE1 HIS B  38     207.574 193.318 182.673  1.00 76.54           H
ATOM   3301  CA  ALA B  41     198.604 192.055 183.448  1.00 77.32           C
ANISOU 3301  CA  ALA B  41     9793   9793   9793      0      0     -0       C
ATOM   3304  CB  ALA B  41     199.489 193.276 183.674  1.00 77.32           C
ANISOU 3304  CB  ALA B  41     9793   9793   9793      0      0     -0       C
ATOM   3307  HB1 ALA B  41     199.337 193.998 182.850  1.00 77.32           H
ATOM   3308  HB2 ALA B  41     199.211 193.754 184.631  1.00 77.32           H
ATOM   3309  HB3 ALA B  41     200.551 192.962 183.715  1.00 77.32           H
ATOM   3311  CA  MET B  42     200.259 190.015 180.708  1.00 79.88           C
ANISOU 3311  CA  MET B  42    10117  10117  10117      0      0     -0       C
ATOM   3314  CB  MET B  42     201.700 189.483 180.744  1.00 79.88           C
ANISOU 3314  CB  MET B  42    10117  10117  10117      0      0     -0       C
ATOM   3315  CG  MET B  42     202.713 190.618 180.901  1.00 79.88           C
ANISOU 3315  CG  MET B  42    10117  10117  10117      0      0     -0       C
ATOM   3316  SD  MET B  42     202.428 191.947 179.641  1.00 79.88           S
ANISOU 3316  SD  MET B  42    10117  10117  10117      0      0     -0       S
ATOM   3317  CE  MET B  42     202.560 193.464 180.648  1.00 79.88           C
ANISOU 3317  CE  MET B  42    10117  10117  10117      0      0     -0       C
ATOM   3320  HB2 MET B  42     201.801 188.773 181.587  1.00 79.88           H
ATOM   3321  HB3 MET B  42     201.870 188.919 179.806  1.00 79.88           H
ATOM   3322  HG2 MET B  42     202.651 191.092 181.895  1.00 79.88           H
ATOM   3323  HG3 MET B  42     203.748 190.258 180.766  1.00 79.88           H
ATOM   3324  HE1 MET B  42     202.388 194.258 179.885  1.00 79.88           H
ATOM   3325  HE2 MET B  42     201.761 193.482 181.447  1.00 79.88           H
ATOM   3326  HE3 MET B  42     203.568 193.577 181.081  1.00 79.88           H
ATOM   3343  CA  MET B  45     195.358 191.340 178.600  1.00 75.36           C
ANISOU 3343  CA  MET B  45     9545   9545   9545      0      0      0       C
ATOM   3346  CB  MET B  45     196.289 192.562 178.689  1.00 75.36           C
ANISOU 3346  CB  MET B  45     9545   9545   9545      0      0      0       C
ATOM   3347  CG  MET B  45     195.705 193.631 179.616  1.00 75.36           C
ANISOU 3347  CG  MET B  45     9545   9545   9545      0      0      0       C
ATOM   3348  SD  MET B  45     196.439 195.301 179.402  1.00 75.36           S
ANISOU 3348  SD  MET B  45     9545   9545   9545      0      0      0       S
ATOM   3349  CE  MET B  45     197.981 195.164 180.359  1.00 75.36           C
ANISOU 3349  CE  MET B  45     9545   9545   9545      0      0      0       C
ATOM   3352  HB2 MET B  45     197.296 192.224 179.000  1.00 75.36           H
ATOM   3353  HB3 MET B  45     196.380 192.963 177.660  1.00 75.36           H
ATOM   3354  HG2 MET B  45     194.635 193.798 179.381  1.00 75.36           H
ATOM   3355  HG3 MET B  45     195.754 193.344 180.685  1.00 75.36           H
ATOM   3356  HE1 MET B  45     198.432 196.175 180.344  1.00 75.36           H
ATOM   3357  HE2 MET B  45     197.755 194.893 181.409  1.00 75.36           H
ATOM   3358  HE3 MET B  45     198.698 194.437 179.926  1.00 75.36           H
ATOM   3394  CA  PHE B  50     202.932 196.519 173.546  1.00 55.96           C
ANISOU 3394  CA  PHE B  50     7087   7087   7087      0      0      0       C
ATOM   3397  CB  PHE B  50     203.332 195.112 173.079  1.00 55.96           C
ANISOU 3397  CB  PHE B  50     7087   7087   7087      0      0      0       C
ATOM   3398  CG  PHE B  50     203.398 194.085 174.183  1.00 55.96           C
ANISOU 3398  CG  PHE B  50     7087   7087   7087      0      0      0       C
ATOM   3399  CD1 PHE B  50     203.676 194.450 175.512  1.00 55.96           C
ANISOU 3399  CD1 PHE B  50     7087   7087   7087      0      0      0       C
ATOM   3400  CD2 PHE B  50     203.247 192.715 173.891  1.00 55.96           C
ANISOU 3400  CD2 PHE B  50     7087   7087   7087      0      0      0       C
ATOM   3401  CE1 PHE B  50     203.819 193.482 176.516  1.00 55.96           C
ANISOU 3401  CE1 PHE B  50     7087   7087   7087      0      0      0       C
ATOM   3402  CE2 PHE B  50     203.387 191.743 174.891  1.00 55.96           C
ANISOU 3402  CE2 PHE B  50     7087   7087   7087      0      0      0       C
ATOM   3403  CZ  PHE B  50     203.683 192.118 176.212  1.00 55.96           C
ANISOU 3403  CZ  PHE B  50     7087   7087   7087      0      0      0       C
ATOM   3406  HB2 PHE B  50     202.613 194.807 172.294  1.00 55.96           H
ATOM   3407  HB3 PHE B  50     204.324 195.200 172.587  1.00 55.96           H
ATOM   3408  HD1 PHE B  50     203.779 195.513 175.759  1.00 55.96           H
ATOM   3409  HD2 PHE B  50     203.012 192.411 172.861  1.00 55.96           H
ATOM   3410  HE1 PHE B  50     204.024 193.809 177.543  1.00 55.96           H
ATOM   3411  HE2 PHE B  50     203.249 190.684 174.640  1.00 55.96           H
ATOM   3412  HZ  PHE B  50     203.783 191.356 176.997  1.00 55.96           H
ATOM   3821  CA  GLU B 100     207.434 196.891 182.197  1.00 59.82           C
ANISOU 3821  CA  GLU B 100     7576   7576   7576      0      0      0       C
ATOM   3824  CB  GLU B 100     205.963 196.985 181.839  1.00 59.82           C
ANISOU 3824  CB  GLU B 100     7576   7576   7576      0      0      0       C
ATOM   3825  CG  GLU B 100     205.189 198.295 181.990  1.00 59.82           C
ANISOU 3825  CG  GLU B 100     7576   7576   7576      0      0      0       C
ATOM   3826  CD  GLU B 100     203.663 198.028 181.888  1.00 59.82           C
ANISOU 3826  CD  GLU B 100     7576   7576   7576      0      0      0       C
ATOM   3827  OE1 GLU B 100     203.407 196.889 181.248  1.00 59.82           O
ANISOU 3827  OE1 GLU B 100     7576   7576   7576      0      0      0       O
ATOM   3828  OE2 GLU B 100     202.827 198.793 182.335  1.00 59.82           O
ANISOU 3828  OE2 GLU B 100     7576   7576   7576      0      0      0       O
ATOM   3831  HB2 GLU B 100     205.893 196.626 180.796  1.00 59.82           H
ATOM   3832  HB3 GLU B 100     205.485 196.201 182.457  1.00 59.82           H
ATOM   3833  HG2 GLU B 100     205.350 198.793 182.964  1.00 59.82           H
ATOM   3834  HG3 GLU B 100     205.462 199.022 181.193  1.00 59.82           H
ATOM   3858  CA  ASN B 103     211.029 195.160 179.798  1.00 61.33           C
ANISOU 3858  CA  ASN B 103     7767   7767   7767      0      0     -0       C
ATOM   3861  CB  ASN B 103     209.692 194.432 180.004  1.00 61.33           C
ANISOU 3861  CB  ASN B 103     7767   7767   7767      0      0     -0       C
ATOM   3862  CG  ASN B 103     209.496 193.475 178.821  1.00 61.33           C
ANISOU 3862  CG  ASN B 103     7767   7767   7767      0      0     -0       C
ATOM   3863  OD1 ASN B 103     210.420 193.093 178.118  1.00 61.33           O
ANISOU 3863  OD1 ASN B 103     7767   7767   7767      0      0     -0       O
ATOM   3864  ND2 ASN B 103     208.201 193.038 178.624  1.00 61.33           N
ANISOU 3864  ND2 ASN B 103     7767   7767   7767      0      0     -0       N
ATOM   3867  HB2 ASN B 103     209.772 193.837 180.939  1.00 61.32           H
ATOM   3868  HB3 ASN B 103     208.860 195.152 180.131  1.00 61.32           H
ATOM   3869 HD21 ASN B 103     208.063 192.296 177.936  1.00 61.32           H
ATOM   3870 HD22 ASN B 103     207.409 193.344 179.189  1.00 61.32           H
ATOM   3872  CA  ARG B 104     210.411 197.668 177.000  1.00 54.52           C
ANISOU 3872  CA  ARG B 104     6905   6905   6905      0     -0     -0       C
ATOM   3875  CB  ARG B 104     209.435 198.864 177.000  1.00 54.52           C
ANISOU 3875  CB  ARG B 104     6905   6905   6905      0     -0     -0       C
ATOM   3876  CG  ARG B 104     207.977 198.531 177.361  1.00 54.52           C
ANISOU 3876  CG  ARG B 104     6905   6905   6905      0     -0     -0       C
ATOM   3877  CD  ARG B 104     207.410 197.254 176.701  1.00 54.52           C
ANISOU 3877  CD  ARG B 104     6905   6905   6905      0     -0     -0       C
ATOM   3878  NE  ARG B 104     206.181 196.766 177.359  1.00 54.52           N
ANISOU 3878  NE  ARG B 104     6905   6905   6905      0     -0     -0       N
ATOM   3879  CZ  ARG B 104     204.957 197.302 177.251  1.00 54.52           C
ANISOU 3879  CZ  ARG B 104     6905   6905   6905      0     -0     -0       C
ATOM   3880  NH1 ARG B 104     204.696 198.222 176.294  1.00 54.52           N
ANISOU 3880  NH1 ARG B 104     6905   6905   6905      0     -0     -0       N
ATOM   3881  NH2 ARG B 104     203.985 196.878 178.079  1.00 54.52           N
ANISOU 3881  NH2 ARG B 104     6905   6905   6905      0     -0     -0       N
ATOM   3884  HB2 ARG B 104     209.832 199.615 177.707  1.00 54.52           H
ATOM   3885  HB3 ARG B 104     209.497 199.315 175.990  1.00 54.52           H
ATOM   3886  HG2 ARG B 104     207.863 198.422 178.453  1.00 54.52           H
ATOM   3887  HG3 ARG B 104     207.336 199.396 177.096  1.00 54.52           H
ATOM   3888  HD2 ARG B 104     207.213 197.386 175.617  1.00 54.52           H
ATOM   3889  HD3 ARG B 104     208.125 196.417 176.775  1.00 54.52           H
ATOM   3890  HE  ARG B 104     206.273 196.031 178.069  1.00 54.52           H
ATOM   3891 HH11 ARG B 104     205.416 198.525 175.640  1.00 54.52           H
ATOM   3892 HH12 ARG B 104     203.789 198.682 176.231  1.00 54.52           H
ATOM   3893 HH21 ARG B 104     204.225 196.374 178.947  1.00 54.52           H
ATOM   3894 HH22 ARG B 104     203.043 197.263 178.022  1.00 54.52           H
TER
HETATM17267  O   HOH B 301     205.346 194.545 179.724  1.00 88.44           O
HETATM17268  H1  HOH B 301     205.381 194.413 180.721  1.00 88.44           H
HETATM17269  H2  HOH B 301     205.146 193.665 179.333  1.00 88.44           H
HETATM17270 CU   CU1 B 302     202.280 195.475 181.511  1.00 96.38          Cu
