# Supplementary material for: Critical evaluation of three cryo-EM structures of particulate methane monooxygenase by quantum refinement
Source: Acta Crystallogr D Struct Biol. 2025 Oct 8;81(Pt 11):605–20. doi: 10.1107/S2059798325008356 (PMC12576850; doi:10.1107/S2059798325008356)
Supplement: Supplementary file 2 [file d-81-00605-sup2.zip › Coordinates/7ev9/7ev9_CUB_Cu1_Cu1_qr.pdb]

CRYST1  361.680  361.680  361.680  90.00  90.00  90.00 P 1
SCALE1      0.002765  0.000000  0.000000        0.00000
SCALE2      0.000000  0.002765  0.000000        0.00000
SCALE3      0.000000  0.000000  0.002765        0.00000
ATOM      1  N   HIS A  33     213.291 181.065 160.027  1.00 60.58           N
ANISOU    1  N   HIS A  33     7673   7673   7673     -0     -0     -0       N
ATOM      2  CA  HIS A  33     213.257 180.351 161.354  1.00 60.58           C
ANISOU    2  CA  HIS A  33     7673   7673   7673     -0     -0     -0       C
ATOM      3  C   HIS A  33     211.799 180.273 161.882  1.00 60.58           C
ANISOU    3  C   HIS A  33     7673   7673   7673     -0     -0     -0       C
ATOM      5  CB  HIS A  33     214.186 181.007 162.382  1.00 60.58           C
ANISOU    5  CB  HIS A  33     7673   7673   7673     -0     -0     -0       C
ATOM      6  CG  HIS A  33     215.659 180.958 162.080  1.00 60.58           C
ANISOU    6  CG  HIS A  33     7673   7673   7673     -0     -0     -0       C
ATOM      7  ND1 HIS A  33     216.215 181.590 160.970  1.00 60.58           N
ANISOU    7  ND1 HIS A  33     7673   7673   7673     -0     -0     -0       N
ATOM      8  CD2 HIS A  33     216.697 180.525 162.892  1.00 60.58           C
ANISOU    8  CD2 HIS A  33     7673   7673   7673     -0     -0     -0       C
ATOM      9  CE1 HIS A  33     217.540 181.548 161.114  1.00 60.58           C
ANISOU    9  CE1 HIS A  33     7673   7673   7673     -0     -0     -0       C
ATOM     10  NE2 HIS A  33     217.855 180.907 162.263  1.00 60.58           N
ANISOU   10  NE2 HIS A  33     7673   7673   7673     -0     -0     -0       N
ATOM     11  H   HIS A  33     212.769 180.499 159.343  1.00 30.00           H
ATOM     12  H2  HIS A  33     212.730 181.927 160.106  1.00 30.00           H
ATOM     13  HA  HIS A  33     213.588 179.319 161.163  1.00 60.59           H
ATOM     14  HB2 HIS A  33     213.901 182.069 162.507  1.00 60.59           H
ATOM     15  HB3 HIS A  33     214.002 180.538 163.363  1.00 60.59           H
ATOM     16  HD2 HIS A  33     216.707 179.955 163.822  1.00 60.59           H
ATOM     17  HE1 HIS A  33     218.272 182.003 160.443  1.00 60.59           H
ATOM     18  HE2 HIS A  33     218.795 180.784 162.624  1.00 60.59           H
ATOM    870  CB  HIS A 137     216.711 184.191 157.836  1.00 53.71           C
ANISOU  870  CB  HIS A 137     6803   6803   6803     -0     -0      0       C
ATOM    871  CG  HIS A 137     216.713 182.977 156.968  1.00 53.71           C
ANISOU  871  CG  HIS A 137     6803   6803   6803     -0     -0      0       C
ATOM    872  ND1 HIS A 137     216.097 181.773 157.352  1.00 53.71           N
ANISOU  872  ND1 HIS A 137     6803   6803   6803     -0     -0      0       N
ATOM    873  CD2 HIS A 137     217.403 182.783 155.796  1.00 53.71           C
ANISOU  873  CD2 HIS A 137     6803   6803   6803     -0     -0      0       C
ATOM    874  CE1 HIS A 137     216.396 180.882 156.358  1.00 53.71           C
ANISOU  874  CE1 HIS A 137     6803   6803   6803     -0     -0      0       C
ATOM    875  NE2 HIS A 137     217.198 181.466 155.442  1.00 53.71           N
ANISOU  875  NE2 HIS A 137     6803   6803   6803     -0     -0      0       N
ATOM    876  HD2 HIS A 137     218.014 183.459 155.195  1.00 53.72           H
ATOM    877  HE1 HIS A 137     216.125 179.828 156.335  1.00 53.72           H
ATOM    878  HE2 HIS A 137     217.583 181.010 154.612  1.00 53.72           H
ATOM    890  CB  HIS A 139     209.905 184.528 155.880  1.00 53.71           C
ANISOU  890  CB  HIS A 139     6803   6803   6803     -0     -0      0       C
ATOM    891  CG  HIS A 139     210.671 183.333 156.237  1.00 53.71           C
ANISOU  891  CG  HIS A 139     6803   6803   6803     -0     -0      0       C
ATOM    892  ND1 HIS A 139     210.483 182.110 155.633  1.00 53.71           N
ANISOU  892  ND1 HIS A 139     6803   6803   6803     -0     -0      0       N
ATOM    893  CD2 HIS A 139     211.810 183.215 156.980  1.00 53.71           C
ANISOU  893  CD2 HIS A 139     6803   6803   6803     -0     -0      0       C
ATOM    894  CE1 HIS A 139     211.481 181.283 156.005  1.00 53.71           C
ANISOU  894  CE1 HIS A 139     6803   6803   6803     -0     -0      0       C
ATOM    895  NE2 HIS A 139     212.319 181.932 156.828  1.00 53.71           N
ANISOU  895  NE2 HIS A 139     6803   6803   6803     -0     -0      0       N
ATOM    896  HD1 HIS A 139     209.718 181.872 155.007  1.00 53.72           H
ATOM    897  HD2 HIS A 139     212.282 183.973 157.606  1.00 53.72           H
ATOM    898  HE1 HIS A 139     211.576 180.242 155.688  1.00 53.72           H
TER
HETATM17212 CU   CU1 A 502     215.158 181.525 159.263  1.00 75.59          Cu
HETATM17213 CU   CU1 A 503     214.166 181.741 157.105  1.00 74.49          Cu
