# Supplementary material for: Critical evaluation of three cryo-EM structures of particulate methane monooxygenase by quantum refinement
Source: Acta Crystallogr D Struct Biol. 2025 Oct 8;81(Pt 11):605–20. doi: 10.1107/S2059798325008356 (PMC12576850; doi:10.1107/S2059798325008356)
Supplement: Supplementary file 2 [file d-81-00605-sup2.zip › Coordinates/7ev9/7ev9_CUA_Cu1_qr.pdb]

CRYST1  361.680  361.680  361.680  90.00  90.00  90.00 P 1
SCALE1      0.002765  0.000000  0.000000        0.00000
SCALE2      0.000000  0.002765  0.000000        0.00000
SCALE3      0.000000  0.000000  0.002765        0.00000
ATOM    126  CB  HIS A  48     201.623 176.713 146.447  1.00 53.71           C
ANISOU  126  CB  HIS A  48     6803   6803   6803     -0     -0      0       C
ATOM    127  CG  HIS A  48     201.014 175.434 146.949  1.00 53.71           C
ANISOU  127  CG  HIS A  48     6803   6803   6803     -0     -0      0       C
ATOM    128  ND1 HIS A  48     199.735 175.017 146.593  1.00 53.71           N
ANISOU  128  ND1 HIS A  48     6803   6803   6803     -0     -0      0       N
ATOM    129  CD2 HIS A  48     201.543 174.528 147.846  1.00 53.71           C
ANISOU  129  CD2 HIS A  48     6803   6803   6803     -0     -0      0       C
ATOM    130  CE1 HIS A  48     199.503 173.883 147.258  1.00 53.71           C
ANISOU  130  CE1 HIS A  48     6803   6803   6803     -0     -0      0       C
ATOM    131  NE2 HIS A  48     200.569 173.574 148.038  1.00 53.71           N
ANISOU  131  NE2 HIS A  48     6803   6803   6803     -0     -0      0       N
ATOM    132  HD2 HIS A  48     202.510 174.486 148.345  1.00 53.72           H
ATOM    133  HE1 HIS A  48     198.598 173.275 147.208  1.00 53.72           H
ATOM    134  HE2 HIS A  48     200.655 172.740 148.618  1.00 53.72           H
ATOM    339  CB  HIS A  72     198.443 178.974 144.419  1.00 53.71           C
ANISOU  339  CB  HIS A  72     6803   6803   6803     -0     -0      0       C
ATOM    340  CG  HIS A  72     197.225 178.169 144.142  1.00 53.71           C
ANISOU  340  CG  HIS A  72     6803   6803   6803     -0     -0      0       C
ATOM    341  ND1 HIS A  72     197.146 176.819 144.477  1.00 53.71           N
ANISOU  341  ND1 HIS A  72     6803   6803   6803     -0     -0      0       N
ATOM    342  CD2 HIS A  72     196.024 178.570 143.612  1.00 53.71           C
ANISOU  342  CD2 HIS A  72     6803   6803   6803     -0     -0      0       C
ATOM    343  CE1 HIS A  72     195.920 176.402 144.130  1.00 53.71           C
ANISOU  343  CE1 HIS A  72     6803   6803   6803     -0     -0      0       C
ATOM    344  NE2 HIS A  72     195.221 177.444 143.615  1.00 53.71           N
ANISOU  344  NE2 HIS A  72     6803   6803   6803     -0     -0      0       N
ATOM    345  HD2 HIS A  72     195.677 179.533 143.245  1.00 53.72           H
ATOM    346  HE1 HIS A  72     195.505 175.398 144.259  1.00 53.72           H
ATOM    347  HE2 HIS A  72     194.261 177.399 143.272  1.00 53.72           H
TER
HETATM17203 CU   CU1 A 501     198.436 175.893 145.529  1.00 57.52          Cu
