# Supplementary material for: Critical evaluation of three cryo-EM structures of particulate methane monooxygenase by quantum refinement
Source: Acta Crystallogr D Struct Biol. 2025 Oct 8;81(Pt 11):605–20. doi: 10.1107/S2059798325008356 (PMC12576850; doi:10.1107/S2059798325008356)
Supplement: Supplementary file 2 [file d-81-00605-sup2.zip › Coordinates/7ev9/7ev9_CUE_Cu2_Cu2_qr_b.pdb]

CRYST1  361.680  361.680  361.680  90.00  90.00  90.00 P 1
SCALE1      0.002765  0.000000  0.000000        0.00000
SCALE2      0.000000  0.002765  0.000000        0.00000
SCALE3      0.000000  0.000000  0.002765        0.00000
ATOM   3269  CB  HIS B  38     204.514 191.796 185.867  1.00 76.54           C
ANISOU 3269  CB  HIS B  38     9694   9694   9694     -0     -0      0       C
ATOM   3270  CG  HIS B  38     205.083 192.342 184.596  1.00 76.54           C
ANISOU 3270  CG  HIS B  38     9694   9694   9694     -0     -0      0       C
ATOM   3271  ND1 HIS B  38     206.436 192.474 184.377  1.00 76.54           N
ANISOU 3271  ND1 HIS B  38     9694   9694   9694     -0     -0      0       N
ATOM   3272  CD2 HIS B  38     204.483 192.784 183.442  1.00 76.54           C
ANISOU 3272  CD2 HIS B  38     9694   9694   9694     -0     -0      0       C
ATOM   3273  CE1 HIS B  38     206.641 192.966 183.134  1.00 76.54           C
ANISOU 3273  CE1 HIS B  38     9694   9694   9694     -0     -0      0       C
ATOM   3274  NE2 HIS B  38     205.463 193.160 182.525  1.00 76.54           N
ANISOU 3274  NE2 HIS B  38     9694   9694   9694     -0     -0      0       N
ATOM   3279  HD1 HIS B  38     207.171 192.249 185.053  1.00 76.54           H
ATOM   3280  HD2 HIS B  38     203.417 192.886 183.229  1.00 76.54           H
ATOM   3281  HE1 HIS B  38     207.628 193.169 182.719  1.00 76.54           H
ATOM   3301  CA  ALA B  41     198.612 192.065 183.474  1.00 77.32           C
ANISOU 3301  CA  ALA B  41     9793   9793   9793      0      0     -0       C
ATOM   3304  CB  ALA B  41     199.548 193.252 183.675  1.00 77.32           C
ANISOU 3304  CB  ALA B  41     9793   9793   9793      0      0     -0       C
ATOM   3307  HB1 ALA B  41     199.438 193.965 182.833  1.00 77.32           H
ATOM   3308  HB2 ALA B  41     199.294 193.758 184.625  1.00 77.32           H
ATOM   3309  HB3 ALA B  41     200.592 192.887 183.722  1.00 77.32           H
ATOM   3311  CA  MET B  42     200.268 190.054 180.707  1.00 79.88           C
ANISOU 3311  CA  MET B  42    10117  10117  10117     -0     -0      0       C
ATOM   3314  CB  MET B  42     201.720 189.562 180.718  1.00 79.88           C
ANISOU 3314  CB  MET B  42    10117  10117  10117     -0     -0      0       C
ATOM   3315  CG  MET B  42     202.792 190.597 181.049  1.00 79.88           C
ANISOU 3315  CG  MET B  42    10117  10117  10117     -0     -0      0       C
ATOM   3316  SD  MET B  42     202.986 192.010 179.792  1.00 79.88           S
ANISOU 3316  SD  MET B  42    10117  10117  10117     -0     -0      0       S
ATOM   3317  CE  MET B  42     202.002 193.420 180.483  1.00 79.88           C
ANISOU 3317  CE  MET B  42    10117  10117  10117     -0     -0      0       C
ATOM   3320  HB2 MET B  42     201.799 188.761 181.480  1.00 79.88           H
ATOM   3321  HB3 MET B  42     201.920 189.098 179.733  1.00 79.88           H
ATOM   3322  HG2 MET B  42     202.667 191.098 182.021  1.00 79.88           H
ATOM   3323  HG3 MET B  42     203.790 190.122 181.026  1.00 79.88           H
ATOM   3324  HE1 MET B  42     201.786 194.079 179.623  1.00 79.88           H
ATOM   3325  HE2 MET B  42     201.072 193.044 180.942  1.00 79.88           H
ATOM   3326  HE3 MET B  42     202.597 193.975 181.229  1.00 79.88           H
ATOM   3343  CA  MET B  45     195.381 191.362 178.621  1.00 75.36           C
ANISOU 3343  CA  MET B  45     9545   9545   9545     -0     -0      0       C
ATOM   3346  CB  MET B  45     196.335 192.569 178.732  1.00 75.36           C
ANISOU 3346  CB  MET B  45     9545   9545   9545     -0     -0      0       C
ATOM   3347  CG  MET B  45     195.737 193.626 179.684  1.00 75.36           C
ANISOU 3347  CG  MET B  45     9545   9545   9545     -0     -0      0       C
ATOM   3348  SD  MET B  45     196.547 195.251 179.480  1.00 75.36           S
ANISOU 3348  SD  MET B  45     9545   9545   9545     -0     -0      0       S
ATOM   3349  CE  MET B  45     198.106 195.099 180.384  1.00 75.36           C
ANISOU 3349  CE  MET B  45     9545   9545   9545     -0     -0      0       C
ATOM   3352  HB2 MET B  45     197.321 192.206 179.082  1.00 75.36           H
ATOM   3353  HB3 MET B  45     196.442 192.973 177.703  1.00 75.36           H
ATOM   3354  HG2 MET B  45     194.682 193.860 179.421  1.00 75.36           H
ATOM   3355  HG3 MET B  45     195.803 193.362 180.757  1.00 75.36           H
ATOM   3356  HE1 MET B  45     198.597 196.096 180.342  1.00 75.36           H
ATOM   3357  HE2 MET B  45     197.883 194.813 181.430  1.00 75.36           H
ATOM   3358  HE3 MET B  45     198.736 194.328 179.905  1.00 75.36           H
ATOM   3394  CA  PHE B  50     202.933 196.518 173.560  1.00 55.96           C
ANISOU 3394  CA  PHE B  50     7087   7087   7087      0      0      0       C
ATOM   3397  CB  PHE B  50     203.336 195.097 173.151  1.00 55.96           C
ANISOU 3397  CB  PHE B  50     7087   7087   7087      0      0      0       C
ATOM   3398  CG  PHE B  50     203.414 194.097 174.260  1.00 55.96           C
ANISOU 3398  CG  PHE B  50     7087   7087   7087      0      0      0       C
ATOM   3399  CD1 PHE B  50     203.669 194.486 175.612  1.00 55.96           C
ANISOU 3399  CD1 PHE B  50     7087   7087   7087      0      0      0       C
ATOM   3400  CD2 PHE B  50     203.292 192.702 173.957  1.00 55.96           C
ANISOU 3400  CD2 PHE B  50     7087   7087   7087      0      0      0       C
ATOM   3401  CE1 PHE B  50     203.842 193.521 176.603  1.00 55.96           C
ANISOU 3401  CE1 PHE B  50     7087   7087   7087      0      0      0       C
ATOM   3402  CE2 PHE B  50     203.442 191.737 174.951  1.00 55.96           C
ANISOU 3402  CE2 PHE B  50     7087   7087   7087      0      0      0       C
ATOM   3403  CZ  PHE B  50     203.732 192.142 176.275  1.00 55.96           C
ANISOU 3403  CZ  PHE B  50     7087   7087   7087      0      0      0       C
ATOM   3406  HB2 PHE B  50     202.648 194.763 172.351  1.00 55.96           H
ATOM   3407  HB3 PHE B  50     204.328 195.177 172.653  1.00 55.96           H
ATOM   3408  HD1 PHE B  50     203.746 195.556 175.859  1.00 55.96           H
ATOM   3409  HD2 PHE B  50     203.073 192.392 172.923  1.00 55.96           H
ATOM   3410  HE1 PHE B  50     204.077 193.822 177.638  1.00 55.96           H
ATOM   3411  HE2 PHE B  50     203.347 190.667 174.704  1.00 55.96           H
ATOM   3412  HZ  PHE B  50     203.866 191.384 177.052  1.00 55.96           H
ATOM   3821  CA  GLU B 100     207.473 196.860 182.181  1.00 59.82           C
ANISOU 3821  CA  GLU B 100     7576   7576   7576      0      0      0       C
ATOM   3824  CB  GLU B 100     206.011 196.874 181.784  1.00 59.82           C
ANISOU 3824  CB  GLU B 100     7576   7576   7576      0      0      0       C
ATOM   3825  CG  GLU B 100     205.141 198.126 181.897  1.00 59.82           C
ANISOU 3825  CG  GLU B 100     7576   7576   7576      0      0      0       C
ATOM   3826  CD  GLU B 100     203.705 197.637 181.702  1.00 59.82           C
ANISOU 3826  CD  GLU B 100     7576   7576   7576      0      0      0       C
ATOM   3827  OE1 GLU B 100     203.376 196.754 180.824  1.00 59.82           O
ANISOU 3827  OE1 GLU B 100     7576   7576   7576      0      0      0       O
ATOM   3828  OE2 GLU B 100     202.802 198.049 182.504  1.00 59.82           O
ANISOU 3828  OE2 GLU B 100     7576   7576   7576      0      0      0       O
ATOM   3831  HB2 GLU B 100     205.977 196.494 180.742  1.00 59.82           H
ATOM   3832  HB3 GLU B 100     205.561 196.076 182.405  1.00 59.82           H
ATOM   3833  HG2 GLU B 100     205.196 198.625 182.882  1.00 59.82           H
ATOM   3834  HG3 GLU B 100     205.390 198.886 181.126  1.00 59.82           H
ATOM   3858  CA  ASN B 103     210.983 195.165 179.813  1.00 61.33           C
ANISOU 3858  CA  ASN B 103     7767   7767   7767      0      0     -0       C
ATOM   3861  CB  ASN B 103     209.605 194.523 180.021  1.00 61.33           C
ANISOU 3861  CB  ASN B 103     7767   7767   7767      0      0     -0       C
ATOM   3862  CG  ASN B 103     209.121 193.730 178.820  1.00 61.33           C
ANISOU 3862  CG  ASN B 103     7767   7767   7767      0      0     -0       C
ATOM   3863  OD1 ASN B 103     209.796 193.527 177.818  1.00 61.33           O
ANISOU 3863  OD1 ASN B 103     7767   7767   7767      0      0     -0       O
ATOM   3864  ND2 ASN B 103     207.818 193.245 178.876  1.00 61.33           N
ANISOU 3864  ND2 ASN B 103     7767   7767   7767      0      0     -0       N
ATOM   3867  HB2 ASN B 103     209.685 193.828 180.882  1.00 61.32           H
ATOM   3868  HB3 ASN B 103     208.866 195.311 180.243  1.00 61.32           H
ATOM   3869 HD21 ASN B 103     207.618 192.495 178.201  1.00 61.32           H
ATOM   3870 HD22 ASN B 103     207.445 193.095 179.816  1.00 61.32           H
ATOM   3872  CA  ARG B 104     210.405 197.673 177.015  1.00 54.52           C
ANISOU 3872  CA  ARG B 104     6905   6905   6905     -0     -0     -0       C
ATOM   3875  CB  ARG B 104     209.439 198.872 177.010  1.00 54.52           C
ANISOU 3875  CB  ARG B 104     6905   6905   6905     -0     -0     -0       C
ATOM   3876  CG  ARG B 104     207.984 198.544 177.376  1.00 54.52           C
ANISOU 3876  CG  ARG B 104     6905   6905   6905     -0     -0     -0       C
ATOM   3877  CD  ARG B 104     207.412 197.278 176.709  1.00 54.52           C
ANISOU 3877  CD  ARG B 104     6905   6905   6905     -0     -0     -0       C
ATOM   3878  NE  ARG B 104     206.171 196.810 177.388  1.00 54.52           N
ANISOU 3878  NE  ARG B 104     6905   6905   6905     -0     -0     -0       N
ATOM   3879  CZ  ARG B 104     204.968 197.385 177.305  1.00 54.52           C
ANISOU 3879  CZ  ARG B 104     6905   6905   6905     -0     -0     -0       C
ATOM   3880  NH1 ARG B 104     204.690 198.240 176.305  1.00 54.52           N
ANISOU 3880  NH1 ARG B 104     6905   6905   6905     -0     -0     -0       N
ATOM   3881  NH2 ARG B 104     203.974 197.044 178.162  1.00 54.52           N
ANISOU 3881  NH2 ARG B 104     6905   6905   6905     -0     -0     -0       N
ATOM   3884  HB2 ARG B 104     209.831 199.632 177.708  1.00 54.52           H
ATOM   3885  HB3 ARG B 104     209.499 199.302 175.991  1.00 54.52           H
ATOM   3886  HG2 ARG B 104     207.876 198.404 178.464  1.00 54.52           H
ATOM   3887  HG3 ARG B 104     207.341 199.412 177.125  1.00 54.52           H
ATOM   3888  HD2 ARG B 104     207.205 197.418 175.630  1.00 54.52           H
ATOM   3889  HD3 ARG B 104     208.112 196.428 176.775  1.00 54.52           H
ATOM   3890  HE  ARG B 104     206.257 196.001 178.009  1.00 54.52           H
ATOM   3891 HH11 ARG B 104     205.354 198.413 175.553  1.00 54.52           H
ATOM   3892 HH12 ARG B 104     203.838 198.802 176.309  1.00 54.52           H
ATOM   3893 HH21 ARG B 104     204.115 196.835 179.172  1.00 54.52           H
ATOM   3894 HH22 ARG B 104     203.041 197.407 177.964  1.00 54.52           H
TER
HETATM17267 CU   CU1 B 301     204.780 192.922 180.772  1.00 88.44          Cu
HETATM17268 CU   CU1 B 302     201.355 196.975 181.896  1.00 96.38          Cu
