# Supplementary material for: Critical evaluation of three cryo-EM structures of particulate methane monooxygenase by quantum refinement
Source: Acta Crystallogr D Struct Biol. 2025 Oct 8;81(Pt 11):605–20. doi: 10.1107/S2059798325008356 (PMC12576850; doi:10.1107/S2059798325008356)
Supplement: Supplementary file 2 [file d-81-00605-sup2.zip › Coordinates/7ev9/7ev9_CUE_Cu1_Cu1_qr.pdb]

CRYST1  361.680  361.680  361.680  90.00  90.00  90.00 P 1
SCALE1      0.002765  0.000000  0.000000        0.00000
SCALE2      0.000000  0.002765  0.000000        0.00000
SCALE3      0.000000  0.000000  0.002765        0.00000
ATOM   3269  CB  HIS B  38     204.526 191.763 185.899  1.00 76.54           C
ANISOU 3269  CB  HIS B  38     9694   9694   9694     -0     -0      0       C
ATOM   3270  CG  HIS B  38     205.109 192.280 184.635  1.00 76.54           C
ANISOU 3270  CG  HIS B  38     9694   9694   9694     -0     -0      0       C
ATOM   3271  ND1 HIS B  38     206.467 192.446 184.424  1.00 76.54           N
ANISOU 3271  ND1 HIS B  38     9694   9694   9694     -0     -0      0       N
ATOM   3272  CD2 HIS B  38     204.503 192.723 183.488  1.00 76.54           C
ANISOU 3272  CD2 HIS B  38     9694   9694   9694     -0     -0      0       C
ATOM   3273  CE1 HIS B  38     206.653 192.961 183.188  1.00 76.54           C
ANISOU 3273  CE1 HIS B  38     9694   9694   9694     -0     -0      0       C
ATOM   3274  NE2 HIS B  38     205.480 193.126 182.577  1.00 76.54           N
ANISOU 3274  NE2 HIS B  38     9694   9694   9694     -0     -0      0       N
ATOM   3279  HD1 HIS B  38     207.204 192.269 185.111  1.00 76.54           H
ATOM   3280  HD2 HIS B  38     203.436 192.817 183.269  1.00 76.54           H
ATOM   3281  HE1 HIS B  38     207.626 193.208 182.764  1.00 76.54           H
ATOM   3301  CA  ALA B  41     198.624 192.061 183.468  1.00 77.32           C
ANISOU 3301  CA  ALA B  41     9793   9793   9793      0      0     -0       C
ATOM   3304  CB  ALA B  41     199.563 193.249 183.672  1.00 77.32           C
ANISOU 3304  CB  ALA B  41     9793   9793   9793      0      0     -0       C
ATOM   3307  HB1 ALA B  41     199.448 193.969 182.837  1.00 77.32           H
ATOM   3308  HB2 ALA B  41     199.308 193.754 184.623  1.00 77.32           H
ATOM   3309  HB3 ALA B  41     200.610 192.889 183.718  1.00 77.32           H
ATOM   3311  CA  MET B  42     200.275 190.054 180.689  1.00 79.88           C
ANISOU 3311  CA  MET B  42    10117  10117  10117     -0     -0      0       C
ATOM   3314  CB  MET B  42     201.739 189.578 180.688  1.00 79.88           C
ANISOU 3314  CB  MET B  42    10117  10117  10117     -0     -0      0       C
ATOM   3315  CG  MET B  42     202.794 190.629 181.033  1.00 79.88           C
ANISOU 3315  CG  MET B  42    10117  10117  10117     -0     -0      0       C
ATOM   3316  SD  MET B  42     203.015 192.052 179.812  1.00 79.88           S
ANISOU 3316  SD  MET B  42    10117  10117  10117     -0     -0      0       S
ATOM   3317  CE  MET B  42     201.881 193.400 180.394  1.00 79.88           C
ANISOU 3317  CE  MET B  42    10117  10117  10117     -0     -0      0       C
ATOM   3320  HB2 MET B  42     201.830 188.788 181.459  1.00 79.88           H
ATOM   3321  HB3 MET B  42     201.944 189.112 179.707  1.00 79.88           H
ATOM   3322  HG2 MET B  42     202.639 191.084 182.021  1.00 79.88           H
ATOM   3323  HG3 MET B  42     203.793 190.154 181.043  1.00 79.88           H
ATOM   3324  HE1 MET B  42     201.619 193.974 179.487  1.00 79.88           H
ATOM   3325  HE2 MET B  42     200.970 192.945 180.820  1.00 79.88           H
ATOM   3326  HE3 MET B  42     202.358 194.088 181.120  1.00 79.88           H
ATOM   3343  CA  MET B  45     195.368 191.354 178.620  1.00 75.36           C
ANISOU 3343  CA  MET B  45     9545   9545   9545     -0     -0      0       C
ATOM   3346  CB  MET B  45     196.286 192.585 178.748  1.00 75.36           C
ANISOU 3346  CB  MET B  45     9545   9545   9545     -0     -0      0       C
ATOM   3347  CG  MET B  45     195.697 193.641 179.684  1.00 75.36           C
ANISOU 3347  CG  MET B  45     9545   9545   9545     -0     -0      0       C
ATOM   3348  SD  MET B  45     196.443 195.313 179.497  1.00 75.36           S
ANISOU 3348  SD  MET B  45     9545   9545   9545     -0     -0      0       S
ATOM   3349  CE  MET B  45     198.027 195.104 180.361  1.00 75.36           C
ANISOU 3349  CE  MET B  45     9545   9545   9545     -0     -0      0       C
ATOM   3352  HB2 MET B  45     197.290 192.260 179.074  1.00 75.36           H
ATOM   3353  HB3 MET B  45     196.388 193.009 177.733  1.00 75.36           H
ATOM   3354  HG2 MET B  45     194.636 193.832 179.438  1.00 75.36           H
ATOM   3355  HG3 MET B  45     195.719 193.331 180.748  1.00 75.36           H
ATOM   3356  HE1 MET B  45     198.517 196.097 180.324  1.00 75.36           H
ATOM   3357  HE2 MET B  45     197.852 194.831 181.418  1.00 75.36           H
ATOM   3358  HE3 MET B  45     198.686 194.357 179.881  1.00 75.36           H
ATOM   3394  CA  PHE B  50     202.931 196.518 173.559  1.00 55.96           C
ANISOU 3394  CA  PHE B  50     7087   7087   7087      0      0      0       C
ATOM   3397  CB  PHE B  50     203.337 195.097 173.137  1.00 55.96           C
ANISOU 3397  CB  PHE B  50     7087   7087   7087      0      0      0       C
ATOM   3398  CG  PHE B  50     203.413 194.095 174.258  1.00 55.96           C
ANISOU 3398  CG  PHE B  50     7087   7087   7087      0      0      0       C
ATOM   3399  CD1 PHE B  50     203.658 194.457 175.597  1.00 55.96           C
ANISOU 3399  CD1 PHE B  50     7087   7087   7087      0      0      0       C
ATOM   3400  CD2 PHE B  50     203.292 192.724 173.952  1.00 55.96           C
ANISOU 3400  CD2 PHE B  50     7087   7087   7087      0      0      0       C
ATOM   3401  CE1 PHE B  50     203.820 193.478 176.590  1.00 55.96           C
ANISOU 3401  CE1 PHE B  50     7087   7087   7087      0      0      0       C
ATOM   3402  CE2 PHE B  50     203.445 191.742 174.938  1.00 55.96           C
ANISOU 3402  CE2 PHE B  50     7087   7087   7087      0      0      0       C
ATOM   3403  CZ  PHE B  50     203.723 192.118 176.260  1.00 55.96           C
ANISOU 3403  CZ  PHE B  50     7087   7087   7087      0      0      0       C
ATOM   3406  HB2 PHE B  50     202.606 194.761 172.374  1.00 55.96           H
ATOM   3407  HB3 PHE B  50     204.319 195.172 172.621  1.00 55.96           H
ATOM   3408  HD1 PHE B  50     203.728 195.519 175.857  1.00 55.96           H
ATOM   3409  HD2 PHE B  50     203.077 192.428 172.920  1.00 55.96           H
ATOM   3410  HE1 PHE B  50     204.028 193.776 177.628  1.00 55.96           H
ATOM   3411  HE2 PHE B  50     203.338 190.684 174.672  1.00 55.96           H
ATOM   3412  HZ  PHE B  50     203.857 191.351 177.032  1.00 55.96           H
ATOM   3821  CA  GLU B 100     207.485 196.861 182.177  1.00 59.82           C
ANISOU 3821  CA  GLU B 100     7576   7576   7576      0      0      0       C
ATOM   3824  CB  GLU B 100     206.033 196.869 181.780  1.00 59.82           C
ANISOU 3824  CB  GLU B 100     7576   7576   7576      0      0      0       C
ATOM   3825  CG  GLU B 100     205.143 198.103 181.933  1.00 59.82           C
ANISOU 3825  CG  GLU B 100     7576   7576   7576      0      0      0       C
ATOM   3826  CD  GLU B 100     203.701 197.588 181.805  1.00 59.82           C
ANISOU 3826  CD  GLU B 100     7576   7576   7576      0      0      0       C
ATOM   3827  OE1 GLU B 100     203.433 196.663 180.970  1.00 59.82           O
ANISOU 3827  OE1 GLU B 100     7576   7576   7576      0      0      0       O
ATOM   3828  OE2 GLU B 100     202.827 198.078 182.600  1.00 59.82           O
ANISOU 3828  OE2 GLU B 100     7576   7576   7576      0      0      0       O
ATOM   3831  HB2 GLU B 100     205.971 196.516 180.731  1.00 59.82           H
ATOM   3832  HB3 GLU B 100     205.586 196.055 182.381  1.00 59.82           H
ATOM   3833  HG2 GLU B 100     205.260 198.618 182.902  1.00 59.82           H
ATOM   3834  HG3 GLU B 100     205.315 198.855 181.134  1.00 59.82           H
ATOM   3858  CA  ASN B 103     210.978 195.182 179.795  1.00 61.33           C
ANISOU 3858  CA  ASN B 103     7767   7767   7767      0      0     -0       C
ATOM   3861  CB  ASN B 103     209.594 194.561 179.983  1.00 61.33           C
ANISOU 3861  CB  ASN B 103     7767   7767   7767      0      0     -0       C
ATOM   3862  CG  ASN B 103     209.089 193.779 178.776  1.00 61.33           C
ANISOU 3862  CG  ASN B 103     7767   7767   7767      0      0     -0       C
ATOM   3863  OD1 ASN B 103     209.739 193.533 177.778  1.00 61.33           O
ANISOU 3863  OD1 ASN B 103     7767   7767   7767      0      0     -0       O
ATOM   3864  ND2 ASN B 103     207.759 193.311 178.899  1.00 61.33           N
ANISOU 3864  ND2 ASN B 103     7767   7767   7767      0      0     -0       N
ATOM   3867  HB2 ASN B 103     209.699 193.834 180.811  1.00 61.32           H
ATOM   3868  HB3 ASN B 103     208.897 195.355 180.304  1.00 61.32           H
ATOM   3869 HD21 ASN B 103     207.574 192.508 178.288  1.00 61.32           H
ATOM   3870 HD22 ASN B 103     207.377 193.201 179.842  1.00 61.32           H
ATOM   3872  CA  ARG B 104     210.406 197.677 177.008  1.00 54.52           C
ANISOU 3872  CA  ARG B 104     6905   6905   6905     -0     -0     -0       C
ATOM   3875  CB  ARG B 104     209.445 198.874 177.006  1.00 54.52           C
ANISOU 3875  CB  ARG B 104     6905   6905   6905     -0     -0     -0       C
ATOM   3876  CG  ARG B 104     207.986 198.556 177.369  1.00 54.52           C
ANISOU 3876  CG  ARG B 104     6905   6905   6905     -0     -0     -0       C
ATOM   3877  CD  ARG B 104     207.391 197.305 176.695  1.00 54.52           C
ANISOU 3877  CD  ARG B 104     6905   6905   6905     -0     -0     -0       C
ATOM   3878  NE  ARG B 104     206.158 196.844 177.386  1.00 54.52           N
ANISOU 3878  NE  ARG B 104     6905   6905   6905     -0     -0     -0       N
ATOM   3879  CZ  ARG B 104     204.953 197.422 177.297  1.00 54.52           C
ANISOU 3879  CZ  ARG B 104     6905   6905   6905     -0     -0     -0       C
ATOM   3880  NH1 ARG B 104     204.704 198.287 176.293  1.00 54.52           N
ANISOU 3880  NH1 ARG B 104     6905   6905   6905     -0     -0     -0       N
ATOM   3881  NH2 ARG B 104     203.969 197.137 178.176  1.00 54.52           N
ANISOU 3881  NH2 ARG B 104     6905   6905   6905     -0     -0     -0       N
ATOM   3884  HB2 ARG B 104     209.844 199.634 177.704  1.00 54.52           H
ATOM   3885  HB3 ARG B 104     209.514 199.302 175.986  1.00 54.52           H
ATOM   3886  HG2 ARG B 104     207.879 198.409 178.455  1.00 54.52           H
ATOM   3887  HG3 ARG B 104     207.363 199.441 177.130  1.00 54.52           H
ATOM   3888  HD2 ARG B 104     207.188 197.463 175.616  1.00 54.52           H
ATOM   3889  HD3 ARG B 104     208.087 196.453 176.745  1.00 54.52           H
ATOM   3890  HE  ARG B 104     206.236 196.000 177.954  1.00 54.52           H
ATOM   3891 HH11 ARG B 104     205.371 198.413 175.533  1.00 54.52           H
ATOM   3892 HH12 ARG B 104     203.823 198.794 176.235  1.00 54.52           H
ATOM   3893 HH21 ARG B 104     204.097 196.826 179.163  1.00 54.52           H
ATOM   3894 HH22 ARG B 104     203.027 197.464 177.960  1.00 54.52           H
TER
HETATM17267 CU   CU1 B 301     204.797 192.897 180.816  1.00 88.44          Cu
HETATM17268 CU   CU1 B 302     201.272 197.003 182.197  1.00 96.38          Cu
