# Supplementary material for: Critical evaluation of three cryo-EM structures of particulate methane monooxygenase by quantum refinement
Source: Acta Crystallogr D Struct Biol. 2025 Oct 8;81(Pt 11):605–20. doi: 10.1107/S2059798325008356 (PMC12576850; doi:10.1107/S2059798325008356)
Supplement: Supplementary file 2 [file d-81-00605-sup2.zip › Coordinates/7ev9/7ev9_CU505-506_HOH_qm.pdb]

CRYST1  361.680  361.680  361.680  90.00  90.00  90.00 P 1
SCALE1      0.002765  0.000000  0.000000        0.00000
SCALE2      0.000000  0.002765  0.000000        0.00000
SCALE3      0.000000  0.000000  0.002765        0.00000
ATOM   1974  CA  THR A 281     324.861 295.540 242.986  1.00 59.30           H
ANISOU 1974  CA  THR A 281     7511   7511   7511      0      0      0       H
ATOM   1977  CB  THR A 281     325.262 295.964 242.033  1.00 59.30           C
ANISOU 1977  CB  THR A 281     7511   7511   7511      0      0      0       C
ATOM   1978  OG1 THR A 281     326.499 296.586 242.295  1.00 59.30           O
ANISOU 1978  OG1 THR A 281     7511   7511   7511      0      0      0       O
ATOM   1979  CG2 THR A 281     324.278 297.032 241.514  1.00 59.30           C
ANISOU 1979  CG2 THR A 281     7511   7511   7511      0      0      0       C
ATOM   1980  HB  THR A 281     325.353 295.128 241.307  1.00 59.30           H
ATOM   1981  HG1 THR A 281     327.257 296.100 241.831  1.00 59.30           H
ATOM   1982 HG21 THR A 281     324.650 297.444 240.555  1.00 59.30           H
ATOM   1983 HG22 THR A 281     323.236 296.667 241.369  1.00 59.30           H
ATOM   1984 HG23 THR A 281     324.248 297.871 242.238  1.00 59.30           H
ATOM   2174  CA  ASN A 306     327.503 289.871 241.238  1.00 59.48           H
ANISOU 2174  CA  ASN A 306     7533   7533   7533      0      0      0       H
ATOM   2177  CB  ASN A 306     328.444 289.800 240.666  1.00 59.48           C
ANISOU 2177  CB  ASN A 306     7533   7533   7533      0      0      0       C
ATOM   2178  CG  ASN A 306     328.839 291.218 240.257  1.00 59.48           C
ANISOU 2178  CG  ASN A 306     7533   7533   7533      0      0      0       C
ATOM   2179  OD1 ASN A 306     328.280 292.198 240.723  1.00 59.48           O
ANISOU 2179  OD1 ASN A 306     7533   7533   7533      0      0      0       O
ATOM   2180  ND2 ASN A 306     329.865 291.310 239.343  1.00 59.48           N
ANISOU 2180  ND2 ASN A 306     7533   7533   7533      0      0      0       N
ATOM   2181  HB2 ASN A 306     329.226 289.355 241.316  1.00 59.48           H
ATOM   2182  HB3 ASN A 306     328.307 289.125 239.797  1.00 59.48           H
ATOM   2183 HD21 ASN A 306     330.237 292.240 239.141  1.00 59.48           H
ATOM   2184 HD22 ASN A 306     330.412 290.499 239.056  1.00 59.48           H
ATOM   2877  CA  ASP A 395     335.076 296.909 240.243  1.00 67.33           H
ANISOU 2877  CA  ASP A 395     8528   8528   8528      0      0      0       H
ATOM   2880  CB  ASP A 395     334.369 297.607 239.743  1.00 67.33           C
ANISOU 2880  CB  ASP A 395     8528   8528   8528      0      0      0       C
ATOM   2881  CG  ASP A 395     332.856 297.282 239.906  1.00 67.33           C
ANISOU 2881  CG  ASP A 395     8528   8528   8528      0      0      0       C
ATOM   2882  OD1 ASP A 395     332.539 296.048 239.881  1.00 67.33           O
ANISOU 2882  OD1 ASP A 395     8528   8528   8528      0      0      0       O
ATOM   2883  OD2 ASP A 395     332.077 298.272 239.935  1.00 67.33           O
ANISOU 2883  OD2 ASP A 395     8528   8528   8528      0      0      0       O
ATOM   2884  HB2 ASP A 395     334.576 298.637 240.098  1.00 67.33           H
ATOM   2885  HB3 ASP A 395     334.578 297.569 238.655  1.00 67.33           H
TER
HETATM17212  O   HOH A 505     330.021 296.530 239.199  1.00 93.79           O
HETATM17213  H1  HOH A 505     330.265 297.472 239.408  1.00 93.79           H
HETATM17214  H2  HOH A 505     330.939 296.138 239.441  1.00 93.79           H
HETATM17215  O   HOH A 506     328.448 295.362 240.979  1.00 89.60           O
HETATM17216  H1  HOH A 506     329.148 294.980 241.546  1.00 89.60           H
HETATM17217  H2  HOH A 506     328.974 295.829 240.227  1.00 89.60           H
