# Supplementary material for: Critical evaluation of three cryo-EM structures of particulate methane monooxygenase by quantum refinement
Source: Acta Crystallogr D Struct Biol. 2025 Oct 8;81(Pt 11):605–20. doi: 10.1107/S2059798325008356 (PMC12576850; doi:10.1107/S2059798325008356)
Supplement: Supplementary file 2 [file d-81-00605-sup2.zip › Coordinates/7ev9/7ev9_CU505-506_Cu1_HOH_qm.pdb]

CRYST1  361.680  361.680  361.680  90.00  90.00  90.00 P 1
SCALE1      0.002765  0.000000  0.000000        0.00000
SCALE2      0.000000  0.002765  0.000000        0.00000
SCALE3      0.000000  0.000000  0.002765        0.00000
ATOM   1974  CA  THR A 281     324.847 295.466 242.960  1.00 59.30           H
ANISOU 1974  CA  THR A 281     7511   7511   7511      0      0      0       H
ATOM   1977  CB  THR A 281     325.247 295.820 241.978  1.00 59.30           C
ANISOU 1977  CB  THR A 281     7511   7511   7511      0      0      0       C
ATOM   1978  OG1 THR A 281     326.628 296.228 242.141  1.00 59.30           O
ANISOU 1978  OG1 THR A 281     7511   7511   7511      0      0      0       O
ATOM   1979  CG2 THR A 281     324.380 296.949 241.432  1.00 59.30           C
ANISOU 1979  CG2 THR A 281     7511   7511   7511      0      0      0       C
ATOM   1980  HB  THR A 281     325.241 294.955 241.287  1.00 59.30           H
ATOM   1981  HG1 THR A 281     326.685 297.189 241.956  1.00 59.30           H
ATOM   1982 HG21 THR A 281     324.742 297.285 240.439  1.00 59.30           H
ATOM   1983 HG22 THR A 281     323.332 296.614 241.306  1.00 59.30           H
ATOM   1984 HG23 THR A 281     324.377 297.815 242.127  1.00 59.30           H
ATOM   2174  CA  ASN A 306     327.531 289.972 241.331  1.00 59.48           H
ANISOU 2174  CA  ASN A 306     7533   7533   7533      0      0      0       H
ATOM   2177  CB  ASN A 306     328.510 289.969 240.821  1.00 59.48           C
ANISOU 2177  CB  ASN A 306     7533   7533   7533      0      0      0       C
ATOM   2178  CG  ASN A 306     329.000 291.410 240.598  1.00 59.48           C
ANISOU 2178  CG  ASN A 306     7533   7533   7533      0      0      0       C
ATOM   2179  OD1 ASN A 306     328.718 292.351 241.349  1.00 59.48           O
ANISOU 2179  OD1 ASN A 306     7533   7533   7533      0      0      0       O
ATOM   2180  ND2 ASN A 306     329.798 291.587 239.511  1.00 59.48           N
ANISOU 2180  ND2 ASN A 306     7533   7533   7533      0      0      0       N
ATOM   2181  HB2 ASN A 306     329.220 289.420 241.468  1.00 59.48           H
ATOM   2182  HB3 ASN A 306     328.437 289.396 239.871  1.00 59.48           H
ATOM   2183 HD21 ASN A 306     330.222 292.507 239.376  1.00 59.48           H
ATOM   2184 HD22 ASN A 306     330.085 290.818 238.910  1.00 59.48           H
ATOM   2877  CA  ASP A 395     335.043 296.852 240.223  1.00 67.33           H
ANISOU 2877  CA  ASP A 395     8528   8528   8528      0      0      0       H
ATOM   2880  CB  ASP A 395     334.257 297.455 239.720  1.00 67.33           C
ANISOU 2880  CB  ASP A 395     8528   8528   8528      0      0      0       C
ATOM   2881  CG  ASP A 395     332.925 296.699 239.759  1.00 67.33           C
ANISOU 2881  CG  ASP A 395     8528   8528   8528      0      0      0       C
ATOM   2882  OD1 ASP A 395     332.767 295.671 239.087  1.00 67.33           O
ANISOU 2882  OD1 ASP A 395     8528   8528   8528      0      0      0       O
ATOM   2883  OD2 ASP A 395     332.040 297.237 240.559  1.00 67.33           O
ANISOU 2883  OD2 ASP A 395     8528   8528   8528      0      0      0       O
ATOM   2884  HB2 ASP A 395     334.195 298.440 240.228  1.00 67.33           H
ATOM   2885  HB3 ASP A 395     334.575 297.591 238.665  1.00 67.33           H
TER
HETATM17212 CU   CU1 A 505     330.472 296.253 240.646  1.00 93.79          Cu
HETATM17213  O   HOH A 506     328.853 295.270 240.857  1.00 89.60           O
HETATM17214  H1  HOH A 506     328.902 294.288 241.016  1.00 89.60           H
HETATM17215  H2  HOH A 506     328.043 295.602 241.353  1.00 89.60           H
