# Supplementary material for: Critical evaluation of three cryo-EM structures of particulate methane monooxygenase by quantum refinement
Source: Acta Crystallogr D Struct Biol. 2025 Oct 8;81(Pt 11):605–20. doi: 10.1107/S2059798325008356 (PMC12576850; doi:10.1107/S2059798325008356)
Supplement: Supplementary file 2 [file d-81-00605-sup2.zip › Coordinates/7ev9/7ev9_CU505-506_HOH_Cu2_qr.pdb]

CRYST1  361.680  361.680  361.680  90.00  90.00  90.00 P 1
SCALE1      0.002765  0.000000  0.000000        0.00000
SCALE2      0.000000  0.002765  0.000000        0.00000
SCALE3      0.000000  0.000000  0.002765        0.00000
ATOM   1974  CA  THR A 281     196.422 172.005 129.089  1.00 59.30           C
ANISOU 1974  CA  THR A 281     7511   7511   7511     -0     -0     -0       C
ATOM   1977  CB  THR A 281     196.989 172.438 127.708  1.00 59.30           C
ANISOU 1977  CB  THR A 281     7511   7511   7511     -0     -0     -0       C
ATOM   1978  OG1 THR A 281     198.455 172.450 127.717  1.00 59.30           O
ANISOU 1978  OG1 THR A 281     7511   7511   7511     -0     -0     -0       O
ATOM   1979  CG2 THR A 281     196.408 173.774 127.274  1.00 59.30           C
ANISOU 1979  CG2 THR A 281     7511   7511   7511     -0     -0     -0       C
ATOM   1980  HB  THR A 281     196.736 171.639 126.992  1.00 59.30           H
ATOM   1981  HG1 THR A 281     198.757 173.313 128.072  1.00 59.30           H
ATOM   1982 HG21 THR A 281     196.756 174.042 126.258  1.00 59.30           H
ATOM   1983 HG22 THR A 281     195.298 173.722 127.260  1.00 59.30           H
ATOM   1984 HG23 THR A 281     196.686 174.585 127.981  1.00 59.30           H
ATOM   2174  CA  ASN A 306     198.915 166.736 127.322  1.00 59.48           C
ANISOU 2174  CA  ASN A 306     7533   7533   7533     -0     -0      0       C
ATOM   2177  CB  ASN A 306     200.305 166.844 126.681  1.00 59.48           C
ANISOU 2177  CB  ASN A 306     7533   7533   7533     -0     -0      0       C
ATOM   2178  CG  ASN A 306     200.591 168.307 126.403  1.00 59.48           C
ANISOU 2178  CG  ASN A 306     7533   7533   7533     -0     -0      0       C
ATOM   2179  OD1 ASN A 306     200.078 169.182 127.152  1.00 59.48           O
ANISOU 2179  OD1 ASN A 306     7533   7533   7533     -0     -0      0       O
ATOM   2180  ND2 ASN A 306     201.414 168.621 125.386  1.00 59.48           N
ANISOU 2180  ND2 ASN A 306     7533   7533   7533     -0     -0      0       N
ATOM   2181  HB2 ASN A 306     201.057 166.476 127.405  1.00 59.48           H
ATOM   2182  HB3 ASN A 306     200.346 166.232 125.763  1.00 59.48           H
ATOM   2183 HD21 ASN A 306     201.674 169.596 125.204  1.00 59.48           H
ATOM   2184 HD22 ASN A 306     201.810 167.898 124.779  1.00 59.48           H
ATOM   2877  CA  ASP A 395     207.088 173.341 126.163  1.00 67.33           C
ANISOU 2877  CA  ASP A 395     8528   8528   8528     -0     -0     -0       C
ATOM   2880  CB  ASP A 395     206.026 174.220 125.488  1.00 67.33           C
ANISOU 2880  CB  ASP A 395     8528   8528   8528     -0     -0     -0       C
ATOM   2881  CG  ASP A 395     204.663 173.618 125.718  1.00 67.33           C
ANISOU 2881  CG  ASP A 395     8528   8528   8528     -0     -0     -0       C
ATOM   2882  OD1 ASP A 395     204.302 172.536 125.159  1.00 67.33           O
ANISOU 2882  OD1 ASP A 395     8528   8528   8528     -0     -0     -0       O
ATOM   2883  OD2 ASP A 395     203.770 174.110 126.481  1.00 67.33           O
ANISOU 2883  OD2 ASP A 395     8528   8528   8528     -0     -0     -0       O
ATOM   2884  HB2 ASP A 395     206.084 175.253 125.898  1.00 67.33           H
ATOM   2885  HB3 ASP A 395     206.229 174.226 124.401  1.00 67.33           H
TER
HETATM17212  O   HOH A 505     201.180 172.464 126.247  1.00 93.79           O
HETATM17213  H1  HOH A 505     200.802 173.139 125.641  1.00 93.79           H
HETATM17214  H2  HOH A 505     202.129 172.755 126.405  1.00 93.79           H
HETATM17215 CU   CU1 A 506     199.887 171.087 127.097  1.00 89.60          Cu
