# Supplementary material for: Critical evaluation of three cryo-EM structures of particulate methane monooxygenase by quantum refinement
Source: Acta Crystallogr D Struct Biol. 2025 Oct 8;81(Pt 11):605–20. doi: 10.1107/S2059798325008356 (PMC12576850; doi:10.1107/S2059798325008356)
Supplement: Supplementary file 2 [file d-81-00605-sup2.zip › Coordinates/7ev9/7ev9_CU504_Cu1_qm.pdb]

CRYST1  361.680  361.680  361.680  90.00  90.00  90.00 P 1
SCALE1      0.002765  0.000000  0.000000        0.00000
SCALE2      0.000000  0.002765  0.000000        0.00000
SCALE3      0.000000  0.000000  0.002765        0.00000
ATOM   2246  CB  GLU A 316     338.295 296.042 253.298  1.00 53.71           H
ANISOU 2246  CB  GLU A 316     6803   6803   6803     -0     -0      0       H
ATOM   2247  CG  GLU A 316     338.451 296.440 254.314  1.00 53.71           C
ANISOU 2247  CG  GLU A 316     6803   6803   6803     -0     -0      0       C
ATOM   2248  CD  GLU A 316     338.140 297.931 254.467  1.00 53.71           C
ANISOU 2248  CD  GLU A 316     6803   6803   6803     -0     -0      0       C
ATOM   2249  OE1 GLU A 316     338.357 298.703 253.420  1.00 53.71           O
ANISOU 2249  OE1 GLU A 316     6803   6803   6803     -0     -0      0       O
ATOM   2250  OE2 GLU A 316     337.851 298.378 255.591  1.00 53.71           O
ANISOU 2250  OE2 GLU A 316     6803   6803   6803     -0     -0      0       O
ATOM   2251  HG2 GLU A 316     337.895 295.847 255.059  1.00 53.72           H
ATOM   2252  HG3 GLU A 316     339.526 296.327 254.564  1.00 53.72           H
ATOM   2306  CG  ARG A 323     339.542 299.035 258.258  1.00 53.71           H
ANISOU 2306  CG  ARG A 323     6803   6803   6803     -0     -0      0       H
ATOM   2307  CD  ARG A 323     339.870 300.005 257.870  1.00 53.71           C
ANISOU 2307  CD  ARG A 323     6803   6803   6803     -0     -0      0       C
ATOM   2308  NE  ARG A 323     339.782 299.996 256.422  1.00 53.71           N
ANISOU 2308  NE  ARG A 323     6803   6803   6803     -0     -0      0       N
ATOM   2309  CZ  ARG A 323     340.546 300.755 255.651  1.00 53.71           C
ANISOU 2309  CZ  ARG A 323     6803   6803   6803     -0     -0      0       C
ATOM   2310  NH1 ARG A 323     341.536 301.521 256.161  1.00 53.71           N
ANISOU 2310  NH1 ARG A 323     6803   6803   6803     -0     -0      0       N
ATOM   2311  NH2 ARG A 323     340.330 300.802 254.315  1.00 53.71           N
ANISOU 2311  NH2 ARG A 323     6803   6803   6803     -0     -0      0       N
ATOM   2312  HD2 ARG A 323     339.241 300.803 258.305  1.00 53.72           H
ATOM   2313  HD3 ARG A 323     340.914 300.139 258.197  1.00 53.72           H
ATOM   2314  HE  ARG A 323     338.957 299.461 256.011  1.00 53.72           H
ATOM   2315 HH11 ARG A 323     339.669 300.117 253.905  1.00 53.72           H
ATOM   2316 HH12 ARG A 323     341.025 301.239 253.712  1.00 53.72           H
ATOM   2317 HH21 ARG A 323     341.718 301.566 257.158  1.00 53.72           H
ATOM   2318 HH22 ARG A 323     342.175 302.058 255.580  1.00 53.72           H
ATOM   2371  CB  TYR A 330     341.623 297.311 249.023  1.00 53.73           H
ANISOU 2371  CB  TYR A 330     6805   6805   6805     -0     -0      0       H
ATOM   2372  CG  TYR A 330     341.369 298.312 249.377  1.00 53.73           C
ANISOU 2372  CG  TYR A 330     6805   6805   6805     -0     -0      0       C
ATOM   2373  CD1 TYR A 330     341.274 299.387 248.469  1.00 53.73           C
ANISOU 2373  CD1 TYR A 330     6805   6805   6805     -0     -0      0       C
ATOM   2374  CD2 TYR A 330     341.068 298.515 250.724  1.00 53.73           C
ANISOU 2374  CD2 TYR A 330     6805   6805   6805     -0     -0      0       C
ATOM   2375  CE1 TYR A 330     340.931 300.673 248.898  1.00 53.73           C
ANISOU 2375  CE1 TYR A 330     6805   6805   6805     -0     -0      0       C
ATOM   2376  CE2 TYR A 330     340.683 299.796 251.168  1.00 53.73           C
ANISOU 2376  CE2 TYR A 330     6805   6805   6805     -0     -0      0       C
ATOM   2377  CZ  TYR A 330     340.645 300.881 250.264  1.00 53.73           C
ANISOU 2377  CZ  TYR A 330     6805   6805   6805     -0     -0      0       C
ATOM   2378  OH  TYR A 330     340.350 302.156 250.675  1.00 53.73           O
ANISOU 2378  OH  TYR A 330     6805   6805   6805     -0     -0      0       O
ATOM   2379  HD1 TYR A 330     341.482 299.209 247.405  1.00 53.73           H
ATOM   2380  HD2 TYR A 330     341.134 297.700 251.457  1.00 53.73           H
ATOM   2381  HE1 TYR A 330     340.899 301.516 248.195  1.00 53.73           H
ATOM   2382  HE2 TYR A 330     340.594 299.963 252.243  1.00 53.73           H
ATOM   2383  HH  TYR A 330     340.244 302.181 251.650  1.00 53.73           H
TER
HETATM17214 CU   CU1 A 504     338.062 300.013 251.979  1.00 74.71          Cu
