# Supplementary material for: Critical evaluation of three cryo-EM structures of particulate methane monooxygenase by quantum refinement
Source: Acta Crystallogr D Struct Biol. 2025 Oct 8;81(Pt 11):605–20. doi: 10.1107/S2059798325008356 (PMC12576850; doi:10.1107/S2059798325008356)
Supplement: Supplementary file 2 [file d-81-00605-sup2.zip › Coordinates/7ev9/7ev9_CUE_Cu2_Cu2_qm_b.pdb]

CRYST1  361.680  361.680  361.680  90.00  90.00  90.00 P 1
SCALE1      0.002765  0.000000  0.000000        0.00000
SCALE2      0.000000  0.002765  0.000000        0.00000
SCALE3      0.000000  0.000000  0.002765        0.00000
ATOM   3269  CB  HIS B  38     332.899 315.243 299.782  1.00 76.54           H
ANISOU 3269  CB  HIS B  38     9694   9694   9694      0      0      0       H
ATOM   3270  CG  HIS B  38     333.315 315.642 298.854  1.00 76.54           C
ANISOU 3270  CG  HIS B  38     9694   9694   9694      0      0      0       C
ATOM   3271  ND1 HIS B  38     334.668 315.774 298.635  1.00 76.54           N
ANISOU 3271  ND1 HIS B  38     9694   9694   9694      0      0      0       N
ATOM   3272  CD2 HIS B  38     332.715 316.084 297.700  1.00 76.54           C
ANISOU 3272  CD2 HIS B  38     9694   9694   9694      0      0      0       C
ATOM   3273  CE1 HIS B  38     334.873 316.266 297.392  1.00 76.54           C
ANISOU 3273  CE1 HIS B  38     9694   9694   9694      0      0      0       C
ATOM   3274  NE2 HIS B  38     333.695 316.460 296.783  1.00 76.54           N
ANISOU 3274  NE2 HIS B  38     9694   9694   9694      0      0      0       N
ATOM   3279  HD1 HIS B  38     335.403 315.549 299.311  1.00 76.54           H
ATOM   3280  HD2 HIS B  38     331.649 316.186 297.487  1.00 76.54           H
ATOM   3281  HE1 HIS B  38     335.860 316.469 296.977  1.00 76.54           H
ATOM   3301  CA  ALA B  41     327.099 315.689 297.787  1.00 77.32           H
ANISOU 3301  CA  ALA B  41     9793   9793   9793      0      0      0       H
ATOM   3304  CB  ALA B  41     327.780 316.552 297.933  1.00 77.32           C
ANISOU 3304  CB  ALA B  41     9793   9793   9793      0      0      0       C
ATOM   3307  HB1 ALA B  41     327.670 317.265 297.091  1.00 77.32           H
ATOM   3308  HB2 ALA B  41     327.526 317.058 298.883  1.00 77.32           H
ATOM   3309  HB3 ALA B  41     328.824 316.187 297.980  1.00 77.32           H
ATOM   3311  CA  MET B  42     328.901 313.218 294.968  1.00 79.88           H
ANISOU 3311  CA  MET B  42    10117  10117  10117      0      0      0       H
ATOM   3314  CB  MET B  42     329.952 312.862 294.976  1.00 79.88           C
ANISOU 3314  CB  MET B  42    10117  10117  10117      0      0      0       C
ATOM   3315  CG  MET B  42     331.024 313.897 295.307  1.00 79.88           C
ANISOU 3315  CG  MET B  42    10117  10117  10117      0      0      0       C
ATOM   3316  SD  MET B  42     331.218 315.310 294.050  1.00 79.88           S
ANISOU 3316  SD  MET B  42    10117  10117  10117      0      0      0       S
ATOM   3317  CE  MET B  42     330.234 316.720 294.741  1.00 79.88           C
ANISOU 3317  CE  MET B  42    10117  10117  10117      0      0      0       C
ATOM   3320  HB2 MET B  42     330.031 312.061 295.738  1.00 79.88           H
ATOM   3321  HB3 MET B  42     330.152 312.398 293.991  1.00 79.88           H
ATOM   3322  HG2 MET B  42     330.899 314.398 296.279  1.00 79.88           H
ATOM   3323  HG3 MET B  42     332.022 313.422 295.284  1.00 79.88           H
ATOM   3324  HE1 MET B  42     330.018 317.379 293.881  1.00 79.88           H
ATOM   3325  HE2 MET B  42     329.304 316.344 295.200  1.00 79.88           H
ATOM   3326  HE3 MET B  42     330.829 317.275 295.487  1.00 79.88           H
ATOM   3343  CA  MET B  45     323.876 314.995 292.910  1.00 75.36           H
ANISOU 3343  CA  MET B  45     9545   9545   9545      0      0      0       H
ATOM   3346  CB  MET B  45     324.567 315.869 292.990  1.00 75.36           C
ANISOU 3346  CB  MET B  45     9545   9545   9545      0      0      0       C
ATOM   3347  CG  MET B  45     323.969 316.926 293.942  1.00 75.36           C
ANISOU 3347  CG  MET B  45     9545   9545   9545      0      0      0       C
ATOM   3348  SD  MET B  45     324.779 318.551 293.738  1.00 75.36           S
ANISOU 3348  SD  MET B  45     9545   9545   9545      0      0      0       S
ATOM   3349  CE  MET B  45     326.338 318.399 294.642  1.00 75.36           C
ANISOU 3349  CE  MET B  45     9545   9545   9545      0      0      0       C
ATOM   3352  HB2 MET B  45     325.553 315.506 293.340  1.00 75.36           H
ATOM   3353  HB3 MET B  45     324.674 316.273 291.961  1.00 75.36           H
ATOM   3354  HG2 MET B  45     322.914 317.160 293.679  1.00 75.36           H
ATOM   3355  HG3 MET B  45     324.035 316.662 295.015  1.00 75.36           H
ATOM   3356  HE1 MET B  45     326.829 319.396 294.600  1.00 75.36           H
ATOM   3357  HE2 MET B  45     326.115 318.113 295.688  1.00 75.36           H
ATOM   3358  HE3 MET B  45     326.968 317.628 294.163  1.00 75.36           H
ATOM   3394  CA  PHE B  50     331.276 319.426 287.705  1.00 55.96           H
ANISOU 3394  CA  PHE B  50     7087   7087   7087      0      0      0       H
ATOM   3397  CB  PHE B  50     331.568 318.397 287.409  1.00 55.96           C
ANISOU 3397  CB  PHE B  50     7087   7087   7087      0      0      0       C
ATOM   3398  CG  PHE B  50     331.646 317.397 288.518  1.00 55.96           C
ANISOU 3398  CG  PHE B  50     7087   7087   7087      0      0      0       C
ATOM   3399  CD1 PHE B  50     331.901 317.786 289.870  1.00 55.96           C
ANISOU 3399  CD1 PHE B  50     7087   7087   7087      0      0      0       C
ATOM   3400  CD2 PHE B  50     331.524 316.002 288.215  1.00 55.96           C
ANISOU 3400  CD2 PHE B  50     7087   7087   7087      0      0      0       C
ATOM   3401  CE1 PHE B  50     332.074 316.821 290.861  1.00 55.96           C
ANISOU 3401  CE1 PHE B  50     7087   7087   7087      0      0      0       C
ATOM   3402  CE2 PHE B  50     331.674 315.037 289.208  1.00 55.96           C
ANISOU 3402  CE2 PHE B  50     7087   7087   7087      0      0      0       C
ATOM   3403  CZ  PHE B  50     331.964 315.442 290.533  1.00 55.96           C
ANISOU 3403  CZ  PHE B  50     7087   7087   7087      0      0      0       C
ATOM   3406  HB2 PHE B  50     330.880 318.063 286.609  1.00 55.96           H
ATOM   3407  HB3 PHE B  50     332.560 318.477 286.911  1.00 55.96           H
ATOM   3408  HD1 PHE B  50     331.978 318.856 290.117  1.00 55.96           H
ATOM   3409  HD2 PHE B  50     331.305 315.692 287.181  1.00 55.96           H
ATOM   3410  HE1 PHE B  50     332.309 317.122 291.896  1.00 55.96           H
ATOM   3411  HE2 PHE B  50     331.579 313.967 288.962  1.00 55.96           H
ATOM   3412  HZ  PHE B  50     332.098 314.684 291.310  1.00 55.96           H
ATOM   3821  CA  GLU B 100     335.309 320.164 296.331  1.00 59.82           H
ANISOU 3821  CA  GLU B 100     7576   7576   7576      0      0      0       H
ATOM   3824  CB  GLU B 100     334.243 320.174 296.042  1.00 59.82           C
ANISOU 3824  CB  GLU B 100     7576   7576   7576      0      0      0       C
ATOM   3825  CG  GLU B 100     333.373 321.426 296.155  1.00 59.82           C
ANISOU 3825  CG  GLU B 100     7576   7576   7576      0      0      0       C
ATOM   3826  CD  GLU B 100     331.937 320.937 295.960  1.00 59.82           C
ANISOU 3826  CD  GLU B 100     7576   7576   7576      0      0      0       C
ATOM   3827  OE1 GLU B 100     331.608 320.054 295.082  1.00 59.82           O
ANISOU 3827  OE1 GLU B 100     7576   7576   7576      0      0      0       O
ATOM   3828  OE2 GLU B 100     331.034 321.349 296.762  1.00 59.82           O
ANISOU 3828  OE2 GLU B 100     7576   7576   7576      0      0      0       O
ATOM   3831  HB2 GLU B 100     334.209 319.794 295.000  1.00 59.82           H
ATOM   3832  HB3 GLU B 100     333.793 319.376 296.663  1.00 59.82           H
ATOM   3833  HG2 GLU B 100     333.428 321.925 297.140  1.00 59.82           H
ATOM   3834  HG3 GLU B 100     333.622 322.186 295.384  1.00 59.82           H
ATOM   3858  CA  ASN B 103     338.829 318.285 294.129  1.00 61.33           H
ANISOU 3858  CA  ASN B 103     7767   7767   7767      0      0      0       H
ATOM   3861  CB  ASN B 103     337.837 317.823 294.279  1.00 61.33           C
ANISOU 3861  CB  ASN B 103     7767   7767   7767      0      0      0       C
ATOM   3862  CG  ASN B 103     337.353 317.030 293.078  1.00 61.33           C
ANISOU 3862  CG  ASN B 103     7767   7767   7767      0      0      0       C
ATOM   3863  OD1 ASN B 103     338.028 316.827 292.076  1.00 61.33           O
ANISOU 3863  OD1 ASN B 103     7767   7767   7767      0      0      0       O
ATOM   3864  ND2 ASN B 103     336.050 316.545 293.134  1.00 61.33           N
ANISOU 3864  ND2 ASN B 103     7767   7767   7767      0      0      0       N
ATOM   3867  HB2 ASN B 103     337.917 317.128 295.140  1.00 61.32           H
ATOM   3868  HB3 ASN B 103     337.098 318.611 294.501  1.00 61.32           H
ATOM   3869 HD21 ASN B 103     335.850 315.795 292.459  1.00 61.32           H
ATOM   3870 HD22 ASN B 103     335.677 316.395 294.074  1.00 61.32           H
ATOM   3872  CA  ARG B 104     338.369 321.306 291.272  1.00 54.52           H
ANISOU 3872  CA  ARG B 104     6905   6905   6905      0      0      0       H
ATOM   3875  CB  ARG B 104     337.671 322.172 291.268  1.00 54.52           C
ANISOU 3875  CB  ARG B 104     6905   6905   6905      0      0      0       C
ATOM   3876  CG  ARG B 104     336.216 321.844 291.634  1.00 54.52           C
ANISOU 3876  CG  ARG B 104     6905   6905   6905      0      0      0       C
ATOM   3877  CD  ARG B 104     335.644 320.578 290.967  1.00 54.52           C
ANISOU 3877  CD  ARG B 104     6905   6905   6905      0      0      0       C
ATOM   3878  NE  ARG B 104     334.403 320.110 291.646  1.00 54.52           N
ANISOU 3878  NE  ARG B 104     6905   6905   6905      0      0      0       N
ATOM   3879  CZ  ARG B 104     333.200 320.685 291.563  1.00 54.52           C
ANISOU 3879  CZ  ARG B 104     6905   6905   6905      0      0      0       C
ATOM   3880  NH1 ARG B 104     332.922 321.540 290.563  1.00 54.52           N
ANISOU 3880  NH1 ARG B 104     6905   6905   6905      0      0      0       N
ATOM   3881  NH2 ARG B 104     332.206 320.344 292.420  1.00 54.52           N
ANISOU 3881  NH2 ARG B 104     6905   6905   6905      0      0      0       N
ATOM   3884  HB2 ARG B 104     338.063 322.932 291.966  1.00 54.52           H
ATOM   3885  HB3 ARG B 104     337.731 322.602 290.249  1.00 54.52           H
ATOM   3886  HG2 ARG B 104     336.108 321.704 292.722  1.00 54.52           H
ATOM   3887  HG3 ARG B 104     335.573 322.712 291.383  1.00 54.52           H
ATOM   3888  HD2 ARG B 104     335.437 320.718 289.888  1.00 54.52           H
ATOM   3889  HD3 ARG B 104     336.344 319.728 291.033  1.00 54.52           H
ATOM   3890  HE  ARG B 104     334.489 319.301 292.267  1.00 54.52           H
ATOM   3891 HH11 ARG B 104     333.586 321.713 289.811  1.00 54.52           H
ATOM   3892 HH12 ARG B 104     332.070 322.102 290.567  1.00 54.52           H
ATOM   3893 HH21 ARG B 104     332.347 320.135 293.430  1.00 54.52           H
ATOM   3894 HH22 ARG B 104     331.273 320.707 292.222  1.00 54.52           H
TER
HETATM17267 CU   CU1 B 301     333.012 316.222 295.030  1.00 88.44          Cu
HETATM17268 CU   CU1 B 302     329.587 320.275 296.154  1.00 96.38          Cu
