# Supplementary material for: Critical evaluation of three cryo-EM structures of particulate methane monooxygenase by quantum refinement
Source: Acta Crystallogr D Struct Biol. 2025 Oct 8;81(Pt 11):605–20. doi: 10.1107/S2059798325008356 (PMC12576850; doi:10.1107/S2059798325008356)
Supplement: Supplementary file 2 [file d-81-00605-sup2.zip › Coordinates/7ev9/7ev9_CU505-506_Cu2_Cu2_qm.pdb]

CRYST1  361.680  361.680  361.680  90.00  90.00  90.00 P 1
SCALE1      0.002765  0.000000  0.000000        0.00000
SCALE2      0.000000  0.002765  0.000000        0.00000
SCALE3      0.000000  0.000000  0.002765        0.00000
ATOM   1974  CA  THR A 281     324.682 295.408 243.006  1.00 59.30           H
ANISOU 1974  CA  THR A 281     7511   7511   7511      0      0      0       H
ATOM   1977  CB  THR A 281     324.978 295.737 241.998  1.00 59.30           C
ANISOU 1977  CB  THR A 281     7511   7511   7511      0      0      0       C
ATOM   1978  OG1 THR A 281     326.465 295.615 242.009  1.00 59.30           O
ANISOU 1978  OG1 THR A 281     7511   7511   7511      0      0      0       O
ATOM   1979  CG2 THR A 281     324.410 297.077 241.562  1.00 59.30           C
ANISOU 1979  CG2 THR A 281     7511   7511   7511      0      0      0       C
ATOM   1980  HB  THR A 281     324.668 294.942 241.319  1.00 59.30           H
ATOM   1981  HG1 THR A 281     326.907 296.479 242.252  1.00 59.30           H
ATOM   1982 HG21 THR A 281     324.818 297.407 240.579  1.00 59.30           H
ATOM   1983 HG22 THR A 281     323.316 296.931 241.485  1.00 59.30           H
ATOM   1984 HG23 THR A 281     324.576 297.903 242.278  1.00 59.30           H
ATOM   2174  CA  ASN A 306     327.511 289.957 241.313  1.00 59.48           H
ANISOU 2174  CA  ASN A 306     7533   7533   7533      0      0      0       H
ATOM   2177  CB  ASN A 306     328.479 289.938 240.786  1.00 59.48           C
ANISOU 2177  CB  ASN A 306     7533   7533   7533      0      0      0       C
ATOM   2178  CG  ASN A 306     328.966 291.284 240.336  1.00 59.48           C
ANISOU 2178  CG  ASN A 306     7533   7533   7533      0      0      0       C
ATOM   2179  OD1 ASN A 306     328.540 292.367 240.882  1.00 59.48           O
ANISOU 2179  OD1 ASN A 306     7533   7533   7533      0      0      0       O
ATOM   2180  ND2 ASN A 306     329.900 291.365 239.396  1.00 59.48           N
ANISOU 2180  ND2 ASN A 306     7533   7533   7533      0      0      0       N
ATOM   2181  HB2 ASN A 306     329.238 289.523 241.474  1.00 59.48           H
ATOM   2182  HB3 ASN A 306     328.392 289.269 239.913  1.00 59.48           H
ATOM   2183 HD21 ASN A 306     330.291 292.274 239.118  1.00 59.48           H
ATOM   2184 HD22 ASN A 306     330.244 290.513 238.927  1.00 59.48           H
ATOM   2877  CA  ASP A 395     335.129 296.944 240.223  1.00 67.33           H
ANISOU 2877  CA  ASP A 395     8528   8528   8528      0      0      0       H
ATOM   2880  CB  ASP A 395     334.486 297.678 239.707  1.00 67.33           C
ANISOU 2880  CB  ASP A 395     8528   8528   8528      0      0      0       C
ATOM   2881  CG  ASP A 395     333.044 297.399 239.653  1.00 67.33           C
ANISOU 2881  CG  ASP A 395     8528   8528   8528      0      0      0       C
ATOM   2882  OD1 ASP A 395     332.475 296.307 239.276  1.00 67.33           O
ANISOU 2882  OD1 ASP A 395     8528   8528   8528      0      0      0       O
ATOM   2883  OD2 ASP A 395     332.160 298.333 239.804  1.00 67.33           O
ANISOU 2883  OD2 ASP A 395     8528   8528   8528      0      0      0       O
ATOM   2884  HB2 ASP A 395     334.665 298.680 240.142  1.00 67.33           H
ATOM   2885  HB3 ASP A 395     334.819 297.729 238.649  1.00 67.33           H
TER
HETATM17212 CU   CU1 A 505     330.585 297.365 238.745  1.00 93.79          Cu
HETATM17213 CU   CU1 A 506     327.429 293.867 241.598  1.00 89.60          Cu
