# Supplementary material for: Critical evaluation of three cryo-EM structures of particulate methane monooxygenase by quantum refinement
Source: Acta Crystallogr D Struct Biol. 2025 Oct 8;81(Pt 11):605–20. doi: 10.1107/S2059798325008356 (PMC12576850; doi:10.1107/S2059798325008356)
Supplement: Supplementary file 2 [file d-81-00605-sup2.zip › Coordinates/7ev9/7ev9_CUB-only1CU_Cu1_qr.pdb]

CRYST1  101.647  102.026  114.878  90.00  90.00  90.00 P 1
SCALE1      0.009838  0.000000  0.000000        0.00000
SCALE2      0.000000  0.009801  0.000000        0.00000
SCALE3      0.000000  0.000000  0.008705        0.00000
ATOM      1  N   HIS A  33     212.869 181.296 159.990  1.00 60.58           N
ANISOU    1  N   HIS A  33     7673   7673   7673      0     -0     -0       N
ATOM      2  CA  HIS A  33     212.994 180.468 161.202  1.00 60.58           C
ANISOU    2  CA  HIS A  33     7673   7673   7673      0     -0     -0       C
ATOM      3  C   HIS A  33     211.611 180.280 161.763  1.00 60.58           C
ANISOU    3  C   HIS A  33     7673   7673   7673      0     -0     -0       C
ATOM      5  CB  HIS A  33     213.950 181.163 162.179  1.00 60.58           C
ANISOU    5  CB  HIS A  33     7673   7673   7673      0     -0     -0       C
ATOM      6  CG  HIS A  33     215.361 181.279 161.669  1.00 60.58           C
ANISOU    6  CG  HIS A  33     7673   7673   7673      0     -0     -0       C
ATOM      7  ND1 HIS A  33     215.731 182.191 160.679  1.00 60.58           N
ANISOU    7  ND1 HIS A  33     7673   7673   7673      0     -0     -0       N
ATOM      8  CD2 HIS A  33     216.471 180.559 162.059  1.00 60.58           C
ANISOU    8  CD2 HIS A  33     7673   7673   7673      0     -0     -0       C
ATOM      9  CE1 HIS A  33     217.044 182.050 160.519  1.00 60.58           C
ANISOU    9  CE1 HIS A  33     7673   7673   7673      0     -0     -0       C
ATOM     10  NE2 HIS A  33     217.528 181.063 161.324  1.00 60.58           N
ANISOU   10  NE2 HIS A  33     7673   7673   7673      0     -0     -0       N
ATOM     11  H   HIS A  33     212.101 180.973 159.388  1.00 30.00           H
ATOM     12  H2  HIS A  33     212.625 182.263 160.257  1.00 30.00           H
ATOM     13  HA  HIS A  33     213.380 179.471 160.908  1.00 60.59           H
ATOM     14  HB2 HIS A  33     213.554 182.184 162.377  1.00 60.59           H
ATOM     15  HB3 HIS A  33     213.953 180.629 163.148  1.00 60.59           H
ATOM     16  HD2 HIS A  33     216.583 179.717 162.740  1.00 60.59           H
ATOM     17  HE1 HIS A  33     217.681 182.639 159.851  1.00 60.59           H
ATOM     18  HE2 HIS A  33     218.490 180.732 161.359  1.00 60.59           H
ATOM    870  CB  HIS A 137     216.847 184.139 157.810  1.00 53.71           C
ANISOU  870  CB  HIS A 137     6803   6803   6803      0      0      0       C
ATOM    871  CG  HIS A 137     216.639 182.918 156.958  1.00 53.71           C
ANISOU  871  CG  HIS A 137     6803   6803   6803      0      0      0       C
ATOM    872  ND1 HIS A 137     215.722 181.917 157.275  1.00 53.71           N
ANISOU  872  ND1 HIS A 137     6803   6803   6803      0      0      0       N
ATOM    873  CD2 HIS A 137     217.255 182.616 155.760  1.00 53.71           C
ANISOU  873  CD2 HIS A 137     6803   6803   6803      0      0      0       C
ATOM    874  CE1 HIS A 137     215.750 181.059 156.254  1.00 53.71           C
ANISOU  874  CE1 HIS A 137     6803   6803   6803      0      0      0       C
ATOM    875  NE2 HIS A 137     216.670 181.444 155.328  1.00 53.71           N
ANISOU  875  NE2 HIS A 137     6803   6803   6803      0      0      0       N
ATOM    876  HD2 HIS A 137     218.046 183.101 155.188  1.00 53.72           H
ATOM    877  HE1 HIS A 137     215.096 180.195 156.121  1.00 53.72           H
ATOM    878  HE2 HIS A 137     216.886 180.948 154.465  1.00 53.72           H
ATOM    890  CB  HIS A 139     210.096 184.203 155.720  1.00 53.71           C
ANISOU  890  CB  HIS A 139     6803   6803   6803      0      0      0       C
ATOM    891  CG  HIS A 139     211.157 183.400 156.333  1.00 53.71           C
ANISOU  891  CG  HIS A 139     6803   6803   6803      0      0      0       C
ATOM    892  ND1 HIS A 139     211.421 182.105 155.933  1.00 53.71           N
ANISOU  892  ND1 HIS A 139     6803   6803   6803      0      0      0       N
ATOM    893  CD2 HIS A 139     212.033 183.669 157.358  1.00 53.71           C
ANISOU  893  CD2 HIS A 139     6803   6803   6803      0      0      0       C
ATOM    894  CE1 HIS A 139     212.438 181.641 156.714  1.00 53.71           C
ANISOU  894  CE1 HIS A 139     6803   6803   6803      0      0      0       C
ATOM    895  NE2 HIS A 139     212.832 182.569 157.574  1.00 53.71           N
ANISOU  895  NE2 HIS A 139     6803   6803   6803      0      0      0       N
ATOM    896  HD1 HIS A 139     210.936 181.592 155.195  1.00 53.72           H
ATOM    897  HD2 HIS A 139     212.119 184.573 157.970  1.00 53.72           H
ATOM    898  HE1 HIS A 139     212.832 180.622 156.643  1.00 53.72           H
TER
HETATM17212 CU   CU1 A 503     214.493 181.654 158.930  1.00 30.00          Cu
