# Supplementary material for: Critical evaluation of three cryo-EM structures of particulate methane monooxygenase by quantum refinement
Source: Acta Crystallogr D Struct Biol. 2025 Oct 8;81(Pt 11):605–20. doi: 10.1107/S2059798325008356 (PMC12576850; doi:10.1107/S2059798325008356)
Supplement: Supplementary file 2 [file d-81-00605-sup2.zip › Coordinates/7ev9/7ev9_CU505-506_Cu2_HOH_qr.pdb]

CRYST1  361.680  361.680  361.680  90.00  90.00  90.00 P 1
SCALE1      0.002765  0.000000  0.000000        0.00000
SCALE2      0.000000  0.002765  0.000000        0.00000
SCALE3      0.000000  0.000000  0.002765        0.00000
ATOM   1974  CA  THR A 281     196.473 172.036 129.088  1.00 59.30           C
ANISOU 1974  CA  THR A 281     7511   7511   7511     -0     -0     -0       C
ATOM   1977  CB  THR A 281     196.991 172.563 127.707  1.00 59.30           C
ANISOU 1977  CB  THR A 281     7511   7511   7511     -0     -0     -0       C
ATOM   1978  OG1 THR A 281     198.407 172.922 127.753  1.00 59.30           O
ANISOU 1978  OG1 THR A 281     7511   7511   7511     -0     -0     -0       O
ATOM   1979  CG2 THR A 281     196.128 173.729 127.235  1.00 59.30           C
ANISOU 1979  CG2 THR A 281     7511   7511   7511     -0     -0     -0       C
ATOM   1980  HB  THR A 281     196.933 171.718 127.001  1.00 59.30           H
ATOM   1981  HG1 THR A 281     198.478 173.835 128.106  1.00 59.30           H
ATOM   1982 HG21 THR A 281     196.446 174.089 126.237  1.00 59.30           H
ATOM   1983 HG22 THR A 281     195.063 173.426 127.171  1.00 59.30           H
ATOM   1984 HG23 THR A 281     196.188 174.573 127.952  1.00 59.30           H
ATOM   2174  CA  ASN A 306     198.920 166.678 127.251  1.00 59.48           C
ANISOU 2174  CA  ASN A 306     7533   7533   7533     -0     -0      0       C
ATOM   2177  CB  ASN A 306     200.258 166.675 126.499  1.00 59.48           C
ANISOU 2177  CB  ASN A 306     7533   7533   7533     -0     -0      0       C
ATOM   2178  CG  ASN A 306     200.748 168.065 126.081  1.00 59.48           C
ANISOU 2178  CG  ASN A 306     7533   7533   7533     -0     -0      0       C
ATOM   2179  OD1 ASN A 306     200.380 169.133 126.601  1.00 59.48           O
ANISOU 2179  OD1 ASN A 306     7533   7533   7533     -0     -0      0       O
ATOM   2180  ND2 ASN A 306     201.683 168.035 125.093  1.00 59.48           N
ANISOU 2180  ND2 ASN A 306     7533   7533   7533     -0     -0      0       N
ATOM   2181  HB2 ASN A 306     201.018 166.206 127.154  1.00 59.48           H
ATOM   2182  HB3 ASN A 306     200.148 166.022 125.611  1.00 59.48           H
ATOM   2183 HD21 ASN A 306     202.127 168.900 124.779  1.00 59.48           H
ATOM   2184 HD22 ASN A 306     201.998 167.157 124.681  1.00 59.48           H
ATOM   2877  CA  ASP A 395     207.067 173.310 126.164  1.00 67.33           C
ANISOU 2877  CA  ASP A 395     8528   8528   8528     -0     -0     -0       C
ATOM   2880  CB  ASP A 395     206.030 174.227 125.464  1.00 67.33           C
ANISOU 2880  CB  ASP A 395     8528   8528   8528     -0     -0     -0       C
ATOM   2881  CG  ASP A 395     204.610 173.746 125.659  1.00 67.33           C
ANISOU 2881  CG  ASP A 395     8528   8528   8528     -0     -0     -0       C
ATOM   2882  OD1 ASP A 395     204.295 172.501 125.710  1.00 67.33           O
ANISOU 2882  OD1 ASP A 395     8528   8528   8528     -0     -0     -0       O
ATOM   2883  OD2 ASP A 395     203.581 174.511 125.813  1.00 67.33           O
ANISOU 2883  OD2 ASP A 395     8528   8528   8528     -0     -0     -0       O
ATOM   2884  HB2 ASP A 395     206.152 175.250 125.862  1.00 67.33           H
ATOM   2885  HB3 ASP A 395     206.297 174.275 124.390  1.00 67.33           H
TER
HETATM17212 CU   CU1 A 505     202.372 172.967 126.126  1.00 93.79          Cu
HETATM17213  O   HOH A 506     200.750 172.015 126.538  1.00 89.60           O
HETATM17214  H1  HOH A 506     200.689 171.006 126.532  1.00 89.60           H
HETATM17215  H2  HOH A 506     199.901 172.360 127.007  1.00 89.60           H
