# Supplementary material for: Critical evaluation of three cryo-EM structures of particulate methane monooxygenase by quantum refinement
Source: Acta Crystallogr D Struct Biol. 2025 Oct 8;81(Pt 11):605–20. doi: 10.1107/S2059798325008356 (PMC12576850; doi:10.1107/S2059798325008356)
Supplement: Supplementary file 2 [file d-81-00605-sup2.zip › Coordinates/7s4j/7s4j_CUB_Cu2_qr.pdb]

CRYST1  204.000  204.000  204.000  90.00  90.00  90.00 P 1
SCALE1      0.004902  0.000000  0.000000        0.00000
SCALE2      0.000000  0.004902  0.000000        0.00000
SCALE3      0.000000  0.000000  0.004902        0.00000
ATOM      1  N   HIS A  33      74.250  86.636  82.228  1.00 52.75           N
ANISOU    1  N   HIS A  33     6681   6681   6681     -0     -0      0       N
ATOM      2  CA  HIS A  33      73.613  87.032  83.500  1.00 52.75           C
ANISOU    2  CA  HIS A  33     6681   6681   6681     -0     -0      0       C
ATOM      3  C   HIS A  33      74.300  88.159  84.281  1.00 52.75           C
ANISOU    3  C   HIS A  33     6681   6681   6681     -0     -0      0       C
ATOM      5  CB  HIS A  33      73.432  85.807  84.415  1.00 52.75           C
ANISOU    5  CB  HIS A  33     6681   6681   6681     -0     -0      0       C
ATOM      6  CG  HIS A  33      72.271  84.966  83.990  1.00 52.75           C
ANISOU    6  CG  HIS A  33     6681   6681   6681     -0     -0      0       C
ATOM      7  ND1 HIS A  33      72.129  84.501  82.684  1.00 52.75           N
ANISOU    7  ND1 HIS A  33     6681   6681   6681     -0     -0      0       N
ATOM      8  CD2 HIS A  33      71.163  84.569  84.709  1.00 52.75           C
ANISOU    8  CD2 HIS A  33     6681   6681   6681     -0     -0      0       C
ATOM      9  CE1 HIS A  33      70.976  83.826  82.625  1.00 52.75           C
ANISOU    9  CE1 HIS A  33     6681   6681   6681     -0     -0      0       C
ATOM     10  NE2 HIS A  33      70.376  83.842  83.834  1.00 52.75           N
ANISOU   10  NE2 HIS A  33     6681   6681   6681     -0     -0      0       N
ATOM     11  H   HIS A  33      74.283  87.428  81.568  1.00 30.00           H
ATOM     12  H2  HIS A  33      75.224  86.325  82.366  1.00 30.00           H
ATOM     13  HA  HIS A  33      72.620  87.444  83.235  1.00 52.75           H
ATOM     14  HB2 HIS A  33      74.366  85.209  84.412  1.00 52.75           H
ATOM     15  HB3 HIS A  33      73.273  86.142  85.454  1.00 52.75           H
ATOM     16  HD2 HIS A  33      70.866  84.766  85.740  1.00 52.75           H
ATOM     17  HE1 HIS A  33      70.545  83.372  81.733  1.00 52.75           H
ATOM     18  HE2 HIS A  33      69.483  83.397  84.068  1.00 52.75           H
ATOM    870  CB  HIS A 137      72.129  82.156  80.055  1.00 43.99           C
ANISOU  870  CB  HIS A 137     5572   5572   5572     -0      0      0       C
ATOM    871  CG  HIS A 137      71.874  83.315  79.162  1.00 43.99           C
ANISOU  871  CG  HIS A 137     5572   5572   5572     -0      0      0       C
ATOM    872  ND1 HIS A 137      71.908  84.599  79.672  1.00 43.99           N
ANISOU  872  ND1 HIS A 137     5572   5572   5572     -0      0      0       N
ATOM    873  CD2 HIS A 137      71.477  83.352  77.846  1.00 43.99           C
ANISOU  873  CD2 HIS A 137     5572   5572   5572     -0      0      0       C
ATOM    874  CE1 HIS A 137      71.524  85.411  78.682  1.00 43.99           C
ANISOU  874  CE1 HIS A 137     5572   5572   5572     -0      0      0       C
ATOM    875  NE2 HIS A 137      71.259  84.687  77.567  1.00 43.99           N
ANISOU  875  NE2 HIS A 137     5572   5572   5572     -0      0      0       N
ATOM    876  HD2 HIS A 137      71.340  82.571  77.098  1.00 44.00           H
ATOM    877  HE1 HIS A 137      71.417  86.495  78.739  1.00 44.00           H
ATOM    878  HE2 HIS A 137      70.909  85.060  76.681  1.00 44.00           H
ATOM    890  CB  HIS A 139      77.891  85.133  78.114  1.00 43.99           C
ANISOU  890  CB  HIS A 139     5572   5572   5572     -0      0      0       C
ATOM    891  CG  HIS A 139      76.537  85.360  78.635  1.00 43.99           C
ANISOU  891  CG  HIS A 139     5572   5572   5572     -0      0      0       C
ATOM    892  ND1 HIS A 139      75.849  86.508  78.327  1.00 43.99           N
ANISOU  892  ND1 HIS A 139     5572   5572   5572     -0      0      0       N
ATOM    893  CD2 HIS A 139      75.742  84.659  79.512  1.00 43.99           C
ANISOU  893  CD2 HIS A 139     5572   5572   5572     -0      0      0       C
ATOM    894  CE1 HIS A 139      74.679  86.498  78.991  1.00 43.99           C
ANISOU  894  CE1 HIS A 139     5572   5572   5572     -0      0      0       C
ATOM    895  NE2 HIS A 139      74.589  85.394  79.728  1.00 43.99           N
ANISOU  895  NE2 HIS A 139     5572   5572   5572     -0      0      0       N
ATOM    896  HD1 HIS A 139      76.173  87.250  77.712  1.00 44.00           H
ATOM    897  HD2 HIS A 139      75.893  83.682  79.975  1.00 44.00           H
ATOM    898  HE1 HIS A 139      73.928  87.271  78.910  1.00 44.00           H
TER
HETATM20910 CU    CU A 501      73.265  85.058  81.170  1.00 59.60          Cu
HETATM24969  O   HOH A 616      74.871  83.629  82.222  1.00 44.97           O
HETATM24970  H1  HOH A 616      75.775  83.240  82.290  1.00 44.97           H
HETATM24971  H2  HOH A 616      74.281  83.080  82.782  1.00 44.97           H
