# Supplementary material for: Critical evaluation of three cryo-EM structures of particulate methane monooxygenase by quantum refinement
Source: Acta Crystallogr D Struct Biol. 2025 Oct 8;81(Pt 11):605–20. doi: 10.1107/S2059798325008356 (PMC12576850; doi:10.1107/S2059798325008356)
Supplement: Supplementary file 2 [file d-81-00605-sup2.zip › Coordinates/7s4j/7s4j_CUC_Cu1_qr.pdb]

CRYST1  204.000  204.000  204.000  90.00  90.00  90.00 P 1
SCALE1      0.004902  0.000000  0.000000        0.00000
SCALE2      0.000000  0.004902  0.000000        0.00000
SCALE3      0.000000  0.000000  0.004902        0.00000
ATOM   3981  CA  ASP C 156      79.753  83.622  98.911  1.00 44.01           C
ANISOU 3981  CA  ASP C 156     5574   5574   5574     -0     -0      0       C
ATOM   3984  CB  ASP C 156      79.764  84.907  99.740  1.00 44.01           C
ANISOU 3984  CB  ASP C 156     5574   5574   5574     -0     -0      0       C
ATOM   3985  CG  ASP C 156      79.556  86.148  98.872  1.00 44.01           C
ANISOU 3985  CG  ASP C 156     5574   5574   5574     -0     -0      0       C
ATOM   3986  OD1 ASP C 156      78.439  86.316  98.298  1.00 44.01           O
ANISOU 3986  OD1 ASP C 156     5574   5574   5574     -0     -0      0       O
ATOM   3987  OD2 ASP C 156      80.521  86.982  98.781  1.00 44.01           O
ANISOU 3987  OD2 ASP C 156     5574   5574   5574     -0     -0      0       O
ATOM   3988  HB2 ASP C 156      78.930  84.819 100.465  1.00 44.01           H
ATOM   3989  HB3 ASP C 156      80.723  84.971 100.290  1.00 44.01           H
ATOM   4019  CB  HIS C 160      82.775  85.521  94.210  1.00 47.94           C
ANISOU 4019  CB  HIS C 160     6072   6072   6072     -0      0      0       C
ATOM   4020  CG  HIS C 160      81.776  86.481  94.735  1.00 47.94           C
ANISOU 4020  CG  HIS C 160     6072   6072   6072     -0      0      0       C
ATOM   4021  ND1 HIS C 160      80.721  86.862  93.925  1.00 47.94           N
ANISOU 4021  ND1 HIS C 160     6072   6072   6072     -0      0      0       N
ATOM   4022  CD2 HIS C 160      81.551  87.069  95.957  1.00 47.94           C
ANISOU 4022  CD2 HIS C 160     6072   6072   6072     -0      0      0       C
ATOM   4023  CE1 HIS C 160      79.900  87.654  94.664  1.00 47.94           C
ANISOU 4023  CE1 HIS C 160     6072   6072   6072     -0      0      0       C
ATOM   4024  NE2 HIS C 160      80.378  87.800  95.897  1.00 47.94           N
ANISOU 4024  NE2 HIS C 160     6072   6072   6072     -0      0      0       N
ATOM   4025  HD1 HIS C 160      80.579  86.596  92.952  1.00 47.94           H
ATOM   4026  HD2 HIS C 160      82.097  86.982  96.892  1.00 47.94           H
ATOM   4027  HE1 HIS C 160      78.976  88.108  94.283  1.00 47.94           H
ATOM   4128  CB  HIS C 173      74.557  89.746  99.427  1.00 50.29           C
ANISOU 4128  CB  HIS C 173     6369   6369   6369     -0      0     -0       C
ATOM   4129  CG  HIS C 173      75.899  89.885  98.785  1.00 50.29           C
ANISOU 4129  CG  HIS C 173     6369   6369   6369     -0      0     -0       C
ATOM   4130  ND1 HIS C 173      76.425  91.059  98.279  1.00 50.29           N
ANISOU 4130  ND1 HIS C 173     6369   6369   6369     -0      0     -0       N
ATOM   4131  CD2 HIS C 173      76.865  88.919  98.603  1.00 50.29           C
ANISOU 4131  CD2 HIS C 173     6369   6369   6369     -0      0     -0       C
ATOM   4132  CE1 HIS C 173      77.683  90.776  97.807  1.00 50.29           C
ANISOU 4132  CE1 HIS C 173     6369   6369   6369     -0      0     -0       C
ATOM   4133  NE2 HIS C 173      77.971  89.494  97.993  1.00 50.29           N
ANISOU 4133  NE2 HIS C 173     6369   6369   6369     -0      0     -0       N
ATOM   4134  HD1 HIS C 173      75.975  91.972  98.261  1.00 50.29           H
ATOM   4135  HD2 HIS C 173      76.873  87.858  98.848  1.00 50.29           H
ATOM   4136  HE1 HIS C 173      78.337  91.520  97.348  1.00 50.29           H
TER
HETATM20938 CU    CU C 301      79.386  88.280  97.500  1.00 30.00          Cu
