# Supplementary material for: Critical evaluation of three cryo-EM structures of particulate methane monooxygenase by quantum refinement
Source: Acta Crystallogr D Struct Biol. 2025 Oct 8;81(Pt 11):605–20. doi: 10.1107/S2059798325008356 (PMC12576850; doi:10.1107/S2059798325008356)
Supplement: Supplementary file 2 [file d-81-00605-sup2.zip › Coordinates/7s4j/7s4j_CUA_Cu2_qm.pdb]

CRYST1  204.000  204.000  204.000  90.00  90.00  90.00 P 1
SCALE1      0.004902  0.000000  0.000000        0.00000
SCALE2      0.000000  0.004902  0.000000        0.00000
SCALE3      0.000000  0.000000  0.004902        0.00000
ATOM    126  CB  HIS A  48     133.260 146.263 104.704  1.00 43.99           H
ANISOU  126  CB  HIS A  48     5572   5572   5572      0      0      0       H
ATOM    127  CG  HIS A  48     133.326 147.264 105.147  1.00 43.99           C
ANISOU  127  CG  HIS A  48     5572   5572   5572      0      0      0       C
ATOM    128  ND1 HIS A  48     134.253 148.260 104.838  1.00 43.99           N
ANISOU  128  ND1 HIS A  48     5572   5572   5572      0      0      0       N
ATOM    129  CD2 HIS A  48     132.495 147.727 106.146  1.00 43.99           C
ANISOU  129  CD2 HIS A  48     5572   5572   5572      0      0      0       C
ATOM    130  CE1 HIS A  48     133.974 149.298 105.641  1.00 43.99           C
ANISOU  130  CE1 HIS A  48     5572   5572   5572      0      0      0       C
ATOM    131  NE2 HIS A  48     132.919 149.005 106.429  1.00 43.99           N
ANISOU  131  NE2 HIS A  48     5572   5572   5572      0      0      0       N
ATOM    132  HD2 HIS A  48     131.630 147.265 106.628  1.00 44.00           H
ATOM    133  HE1 HIS A  48     134.506 150.245 105.684  1.00 44.00           H
ATOM    134  HE2 HIS A  48     132.511 149.624 107.132  1.00 44.00           H
ATOM    339  CB  HIS A  72     137.209 145.686 102.497  1.00 43.99           H
ANISOU  339  CB  HIS A  72     5572   5572   5572      0      0      0       H
ATOM    340  CG  HIS A  72     137.749 146.588 102.237  1.00 43.99           C
ANISOU  340  CG  HIS A  72     5572   5572   5572      0      0      0       C
ATOM    341  ND1 HIS A  72     137.338 147.880 102.551  1.00 43.99           N
ANISOU  341  ND1 HIS A  72     5572   5572   5572      0      0      0       N
ATOM    342  CD2 HIS A  72     138.976 146.643 101.606  1.00 43.99           C
ANISOU  342  CD2 HIS A  72     5572   5572   5572      0      0      0       C
ATOM    343  CE1 HIS A  72     138.297 148.698 102.080  1.00 43.99           C
ANISOU  343  CE1 HIS A  72     5572   5572   5572      0      0      0       C
ATOM    344  NE2 HIS A  72     139.287 147.980 101.526  1.00 43.99           N
ANISOU  344  NE2 HIS A  72     5572   5572   5572      0      0      0       N
ATOM    345  HD2 HIS A  72     139.654 145.858 101.269  1.00 44.00           H
ATOM    346  HE1 HIS A  72     138.278 149.785 102.086  1.00 44.00           H
ATOM    347  HE2 HIS A  72     140.137 148.374 101.099  1.00 44.00           H
ATOM   2943  CB  GLN A 404     134.507 151.742 100.380  1.00 45.79           H
ANISOU 2943  CB  GLN A 404     5799   5799   5799      0      0      0       H
ATOM   2944  CG  GLN A 404     134.401 151.949 101.463  1.00 45.79           C
ANISOU 2944  CG  GLN A 404     5799   5799   5799      0      0      0       C
ATOM   2945  CD  GLN A 404     135.392 151.124 102.236  1.00 45.79           C
ANISOU 2945  CD  GLN A 404     5799   5799   5799      0      0      0       C
ATOM   2946  OE1 GLN A 404     135.034 149.968 102.611  1.00 45.79           O
ANISOU 2946  OE1 GLN A 404     5799   5799   5799      0      0      0       O
ATOM   2947  NE2 GLN A 404     136.604 151.645 102.477  1.00 45.79           N
ANISOU 2947  NE2 GLN A 404     5799   5799   5799      0      0      0       N
ATOM   2948  HG2 GLN A 404     134.547 153.032 101.626  1.00 45.78           H
ATOM   2949  HG3 GLN A 404     133.388 151.653 101.775  1.00 45.78           H
ATOM   2950 HE21 GLN A 404     136.799 152.615 102.207  1.00 45.78           H
ATOM   2951 HE22 GLN A 404     137.257 151.218 103.139  1.00 45.78           H
TER
HETATM20907 CU    CU A 502     135.690 148.326 103.506  1.00 56.73          Cu
