# Supplementary material for: Critical evaluation of three cryo-EM structures of particulate methane monooxygenase by quantum refinement
Source: Acta Crystallogr D Struct Biol. 2025 Oct 8;81(Pt 11):605–20. doi: 10.1107/S2059798325008356 (PMC12576850; doi:10.1107/S2059798325008356)
Supplement: Supplementary file 2 [file d-81-00605-sup2.zip › Coordinates/7s4j/7s4j_CUA_Cu1_qr.pdb]

CRYST1  204.000  204.000  204.000  90.00  90.00  90.00 P 1
SCALE1      0.004902  0.000000  0.000000        0.00000
SCALE2      0.000000  0.004902  0.000000        0.00000
SCALE3      0.000000  0.000000  0.004902        0.00000
ATOM    126  CB  HIS A  48      81.737  95.827  68.620  1.00 43.99           C
ANISOU  126  CB  HIS A  48     5572   5572   5572     -0      0      0       C
ATOM    127  CG  HIS A  48      81.740  97.216  69.185  1.00 43.99           C
ANISOU  127  CG  HIS A  48     5572   5572   5572     -0      0      0       C
ATOM    128  ND1 HIS A  48      82.690  98.184  68.877  1.00 43.99           N
ANISOU  128  ND1 HIS A  48     5572   5572   5572     -0      0      0       N
ATOM    129  CD2 HIS A  48      80.835  97.733  70.078  1.00 43.99           C
ANISOU  129  CD2 HIS A  48     5572   5572   5572     -0      0      0       C
ATOM    130  CE1 HIS A  48      82.364  99.267  69.591  1.00 43.99           C
ANISOU  130  CE1 HIS A  48     5572   5572   5572     -0      0      0       C
ATOM    131  NE2 HIS A  48      81.253  99.033  70.320  1.00 43.99           N
ANISOU  131  NE2 HIS A  48     5572   5572   5572     -0      0      0       N
ATOM    132  HD2 HIS A  48      79.949  97.310  70.552  1.00 44.00           H
ATOM    133  HE1 HIS A  48      82.890 100.216  69.565  1.00 44.00           H
ATOM    134  HE2 HIS A  48      80.801  99.699  70.948  1.00 44.00           H
ATOM    339  CB  HIS A  72      85.582  95.266  66.625  1.00 43.99           C
ANISOU  339  CB  HIS A  72     5572   5572   5572     -0      0      0       C
ATOM    340  CG  HIS A  72      86.285  96.539  66.327  1.00 43.99           C
ANISOU  340  CG  HIS A  72     5572   5572   5572     -0      0      0       C
ATOM    341  ND1 HIS A  72      85.772  97.780  66.675  1.00 43.99           N
ANISOU  341  ND1 HIS A  72     5572   5572   5572     -0      0      0       N
ATOM    342  CD2 HIS A  72      87.500  96.705  65.705  1.00 43.99           C
ANISOU  342  CD2 HIS A  72     5572   5572   5572     -0      0      0       C
ATOM    343  CE1 HIS A  72      86.661  98.682  66.259  1.00 43.99           C
ANISOU  343  CE1 HIS A  72     5572   5572   5572     -0      0      0       C
ATOM    344  NE2 HIS A  72      87.718  98.063  65.671  1.00 43.99           N
ANISOU  344  NE2 HIS A  72     5572   5572   5572     -0      0      0       N
ATOM    345  HD2 HIS A  72      88.218  95.994  65.300  1.00 44.00           H
ATOM    346  HE1 HIS A  72      86.558  99.761  66.365  1.00 44.00           H
ATOM    347  HE2 HIS A  72      88.531  98.535  65.274  1.00 44.00           H
ATOM   2943  CB  GLN A 404      83.103 101.685  64.084  1.00 45.79           C
ANISOU 2943  CB  GLN A 404     5799   5799   5799     -0      0     -0       C
ATOM   2944  CG  GLN A 404      82.867 101.726  65.597  1.00 45.79           C
ANISOU 2944  CG  GLN A 404     5799   5799   5799     -0      0     -0       C
ATOM   2945  CD  GLN A 404      84.142 101.428  66.360  1.00 45.79           C
ANISOU 2945  CD  GLN A 404     5799   5799   5799     -0      0     -0       C
ATOM   2946  OE1 GLN A 404      84.291 100.425  67.075  1.00 45.79           O
ANISOU 2946  OE1 GLN A 404     5799   5799   5799     -0      0     -0       O
ATOM   2947  NE2 GLN A 404      85.144 102.343  66.219  1.00 45.79           N
ANISOU 2947  NE2 GLN A 404     5799   5799   5799     -0      0     -0       N
ATOM   2948  HG2 GLN A 404      82.487 102.733  65.855  1.00 45.78           H
ATOM   2949  HG3 GLN A 404      82.110 100.969  65.860  1.00 45.78           H
ATOM   2950 HE21 GLN A 404      85.019 103.205  65.686  1.00 45.78           H
ATOM   2951 HE22 GLN A 404      85.979 102.265  66.805  1.00 45.78           H
TER
HETATM20907 CU    CU A 502      84.188  98.200  67.692  1.00 56.73          Cu
