# Supplementary material for: Critical evaluation of three cryo-EM structures of particulate methane monooxygenase by quantum refinement
Source: Acta Crystallogr D Struct Biol. 2025 Oct 8;81(Pt 11):605–20. doi: 10.1107/S2059798325008356 (PMC12576850; doi:10.1107/S2059798325008356)
Supplement: Supplementary file 2 [file d-81-00605-sup2.zip › Coordinates/7s4j/7s4j_CUB_Cu1_qm.pdb]

CRYST1  204.000  204.000  204.000  90.00  90.00  90.00 P 1
SCALE1      0.004902  0.000000  0.000000        0.00000
SCALE2      0.000000  0.004902  0.000000        0.00000
SCALE3      0.000000  0.000000  0.004902        0.00000
ATOM      1  N   HIS A  33     125.680 136.804 118.103  1.00 52.75           N
ANISOU    1  N   HIS A  33     6681   6681   6681      0      0      0       N
ATOM      2  CA  HIS A  33     125.077 137.130 119.395  1.00 52.75           C
ANISOU    2  CA  HIS A  33     6681   6681   6681      0      0      0       C
ATOM      3  C   HIS A  33     125.584 137.928 119.966  1.00 52.75           H
ANISOU    3  C   HIS A  33     6681   6681   6681      0      0      0       H
ATOM      5  CB  HIS A  33     124.943 135.869 120.269  1.00 52.75           C
ANISOU    5  CB  HIS A  33     6681   6681   6681      0      0      0       C
ATOM      6  CG  HIS A  33     123.786 135.007 119.877  1.00 52.75           C
ANISOU    6  CG  HIS A  33     6681   6681   6681      0      0      0       C
ATOM      7  ND1 HIS A  33     123.689 134.410 118.622  1.00 52.75           N
ANISOU    7  ND1 HIS A  33     6681   6681   6681      0      0      0       N
ATOM      8  CD2 HIS A  33     122.626 134.729 120.583  1.00 52.75           C
ANISOU    8  CD2 HIS A  33     6681   6681   6681      0      0      0       C
ATOM      9  CE1 HIS A  33     122.515 133.782 118.578  1.00 52.75           C
ANISOU    9  CE1 HIS A  33     6681   6681   6681      0      0      0       C
ATOM     10  NE2 HIS A  33     121.848 133.957 119.754  1.00 52.75           N
ANISOU   10  NE2 HIS A  33     6681   6681   6681      0      0      0       N
ATOM     11  H   HIS A  33     125.759 137.651 117.518  1.00 30.00           H
ATOM     12  H2  HIS A  33     126.651 136.468 118.230  1.00 30.00           H
ATOM     13  HA  HIS A  33     124.063 137.518 119.175  1.00 52.75           H
ATOM     14  HB2 HIS A  33     125.884 135.282 120.204  1.00 52.75           H
ATOM     15  HB3 HIS A  33     124.826 136.183 121.322  1.00 52.75           H
ATOM     16  HD2 HIS A  33     122.302 135.023 121.584  1.00 52.75           H
ATOM     17  HE1 HIS A  33     122.102 133.253 117.727  1.00 52.75           H
ATOM     18  HE2 HIS A  33     120.922 133.582 119.969  1.00 52.75           H
ATOM    870  CB  HIS A 137     123.463 132.558 115.698  1.00 43.99           H
ANISOU  870  CB  HIS A 137     5572   5572   5572      0      0      0       H
ATOM    871  CG  HIS A 137     123.242 133.415 115.036  1.00 43.99           C
ANISOU  871  CG  HIS A 137     5572   5572   5572      0      0      0       C
ATOM    872  ND1 HIS A 137     123.144 134.700 115.541  1.00 43.99           N
ANISOU  872  ND1 HIS A 137     5572   5572   5572      0      0      0       N
ATOM    873  CD2 HIS A 137     123.012 133.423 113.683  1.00 43.99           C
ANISOU  873  CD2 HIS A 137     5572   5572   5572      0      0      0       C
ATOM    874  CE1 HIS A 137     122.862 135.482 114.510  1.00 43.99           C
ANISOU  874  CE1 HIS A 137     5572   5572   5572      0      0      0       C
ATOM    875  NE2 HIS A 137     122.779 134.754 113.359  1.00 43.99           N
ANISOU  875  NE2 HIS A 137     5572   5572   5572      0      0      0       N
ATOM    876  HD2 HIS A 137     122.991 132.636 112.932  1.00 44.00           H
ATOM    877  HE1 HIS A 137     122.669 136.560 114.544  1.00 44.00           H
ATOM    878  HE2 HIS A 137     122.550 135.109 112.432  1.00 44.00           H
ATOM    890  CB  HIS A 139     128.971 135.276 114.085  1.00 43.99           H
ANISOU  890  CB  HIS A 139     5572   5572   5572      0      0      0       H
ATOM    891  CG  HIS A 139     127.989 135.394 114.520  1.00 43.99           C
ANISOU  891  CG  HIS A 139     5572   5572   5572      0      0      0       C
ATOM    892  ND1 HIS A 139     127.294 136.563 114.314  1.00 43.99           N
ANISOU  892  ND1 HIS A 139     5572   5572   5572      0      0      0       N
ATOM    893  CD2 HIS A 139     127.207 134.621 115.346  1.00 43.99           C
ANISOU  893  CD2 HIS A 139     5572   5572   5572      0      0      0       C
ATOM    894  CE1 HIS A 139     126.125 136.469 115.005  1.00 43.99           C
ANISOU  894  CE1 HIS A 139     5572   5572   5572      0      0      0       C
ATOM    895  NE2 HIS A 139     126.053 135.305 115.649  1.00 43.99           N
ANISOU  895  NE2 HIS A 139     5572   5572   5572      0      0      0       N
ATOM    896  HD1 HIS A 139     127.606 137.337 113.720  1.00 44.00           H
ATOM    897  HD2 HIS A 139     127.347 133.601 115.713  1.00 44.00           H
ATOM    898  HE1 HIS A 139     125.317 137.184 114.905  1.00 44.00           H
TER
HETATM20910 CU    CU A 501     124.667 134.978 117.007  1.00 59.60          Cu
HETATM24969  O   HOH A 616     126.556 132.907 118.220  1.00 44.97           O
HETATM24970  H1  HOH A 616     127.313 133.518 118.175  1.00 44.97           H
HETATM24971  H2  HOH A 616     125.788 133.520 118.164  1.00 44.97           H
