# Supplementary material for: Critical evaluation of three cryo-EM structures of particulate methane monooxygenase by quantum refinement
Source: Acta Crystallogr D Struct Biol. 2025 Oct 8;81(Pt 11):605–20. doi: 10.1107/S2059798325008356 (PMC12576850; doi:10.1107/S2059798325008356)
Supplement: Supplementary file 2 [file d-81-00605-sup2.zip › Coordinates/7s4j/7s4j_CUC_Cu2_qm.pdb]

CRYST1  204.000  204.000  204.000  90.00  90.00  90.00 P 1
SCALE1      0.004902  0.000000  0.000000        0.00000
SCALE2      0.000000  0.004902  0.000000        0.00000
SCALE3      0.000000  0.000000  0.004902        0.00000
ATOM   3981  CA  ASP C 156     131.280 134.019 135.107  1.00 44.01           H
ANISOU 3981  CA  ASP C 156     5574   5574   5574     -0     -0      0       H
ATOM   3984  CB  ASP C 156     131.365 134.919 135.737  1.00 44.01           C
ANISOU 3984  CB  ASP C 156     5574   5574   5574     -0     -0      0       C
ATOM   3985  CG  ASP C 156     131.120 136.118 134.888  1.00 44.01           C
ANISOU 3985  CG  ASP C 156     5574   5574   5574     -0     -0      0       C
ATOM   3986  OD1 ASP C 156     129.951 136.576 134.642  1.00 44.01           O
ANISOU 3986  OD1 ASP C 156     5574   5574   5574     -0     -0      0       O
ATOM   3987  OD2 ASP C 156     132.095 136.752 134.343  1.00 44.01           O
ANISOU 3987  OD2 ASP C 156     5574   5574   5574     -0     -0      0       O
ATOM   3988  HB2 ASP C 156     130.605 134.850 136.534  1.00 44.01           H
ATOM   3989  HB3 ASP C 156     132.390 134.957 136.154  1.00 44.01           H
ATOM   4019  CB  HIS C 160     133.912 135.947 130.117  1.00 47.94           H
ANISOU 4019  CB  HIS C 160     6072   6072   6072     -0      0      0       H
ATOM   4020  CG  HIS C 160     133.160 136.626 130.506  1.00 47.94           C
ANISOU 4020  CG  HIS C 160     6072   6072   6072     -0      0      0       C
ATOM   4021  ND1 HIS C 160     132.022 136.935 129.781  1.00 47.94           N
ANISOU 4021  ND1 HIS C 160     6072   6072   6072     -0      0      0       N
ATOM   4022  CD2 HIS C 160     133.003 137.253 131.721  1.00 47.94           C
ANISOU 4022  CD2 HIS C 160     6072   6072   6072     -0      0      0       C
ATOM   4023  CE1 HIS C 160     131.211 137.702 130.545  1.00 47.94           C
ANISOU 4023  CE1 HIS C 160     6072   6072   6072     -0      0      0       C
ATOM   4024  NE2 HIS C 160     131.790 137.915 131.731  1.00 47.94           N
ANISOU 4024  NE2 HIS C 160     6072   6072   6072     -0      0      0       N
ATOM   4025  HD1 HIS C 160     131.832 136.634 128.822  1.00 47.94           H
ATOM   4026  HD2 HIS C 160     133.654 137.230 132.595  1.00 47.94           H
ATOM   4027  HE1 HIS C 160     130.239 138.074 130.215  1.00 47.94           H
ATOM   4128  CB  HIS C 173     126.380 139.844 135.038  1.00 50.29           H
ANISOU 4128  CB  HIS C 173     6369   6369   6369     -0      0     -0       H
ATOM   4129  CG  HIS C 173     127.318 139.872 134.480  1.00 50.29           C
ANISOU 4129  CG  HIS C 173     6369   6369   6369     -0      0     -0       C
ATOM   4130  ND1 HIS C 173     127.896 140.959 133.831  1.00 50.29           N
ANISOU 4130  ND1 HIS C 173     6369   6369   6369     -0      0     -0       N
ATOM   4131  CD2 HIS C 173     128.196 138.832 134.304  1.00 50.29           C
ANISOU 4131  CD2 HIS C 173     6369   6369   6369     -0      0     -0       C
ATOM   4132  CE1 HIS C 173     129.082 140.559 133.302  1.00 50.29           C
ANISOU 4132  CE1 HIS C 173     6369   6369   6369     -0      0     -0       C
ATOM   4133  NE2 HIS C 173     129.289 139.265 133.568  1.00 50.29           N
ANISOU 4133  NE2 HIS C 173     6369   6369   6369     -0      0     -0       N
ATOM   4134  HD1 HIS C 173     127.521 141.909 133.789  1.00 50.29           H
ATOM   4135  HD2 HIS C 173     128.130 137.806 134.677  1.00 50.29           H
ATOM   4136  HE1 HIS C 173     129.754 141.216 132.751  1.00 50.29           H
TER
HETATM20938 CU    CU C 301     130.811 137.996 133.442  1.00 30.00          Cu
