# Supplementary material for: Critical evaluation of three cryo-EM structures of particulate methane monooxygenase by quantum refinement
Source: Acta Crystallogr D Struct Biol. 2025 Oct 8;81(Pt 11):605–20. doi: 10.1107/S2059798325008356 (PMC12576850; doi:10.1107/S2059798325008356)
Supplement: Supplementary file 2 [file d-81-00605-sup2.zip › Coordinates/7s4j/7s4j_CUA_Cu1_qm.pdb]

CRYST1  204.000  204.000  204.000  90.00  90.00  90.00 P 1
SCALE1      0.004902  0.000000  0.000000        0.00000
SCALE2      0.000000  0.004902  0.000000        0.00000
SCALE3      0.000000  0.000000  0.004902        0.00000
ATOM    126  CB  HIS A  48     133.210 146.257 104.661  1.00 43.99           H
ANISOU  126  CB  HIS A  48     5572   5572   5572      0      0      0       H
ATOM    127  CG  HIS A  48     133.213 147.272 105.074  1.00 43.99           C
ANISOU  127  CG  HIS A  48     5572   5572   5572      0      0      0       C
ATOM    128  ND1 HIS A  48     134.162 148.239 104.766  1.00 43.99           N
ANISOU  128  ND1 HIS A  48     5572   5572   5572      0      0      0       N
ATOM    129  CD2 HIS A  48     132.307 147.789 105.967  1.00 43.99           C
ANISOU  129  CD2 HIS A  48     5572   5572   5572      0      0      0       C
ATOM    130  CE1 HIS A  48     133.836 149.323 105.480  1.00 43.99           C
ANISOU  130  CE1 HIS A  48     5572   5572   5572      0      0      0       C
ATOM    131  NE2 HIS A  48     132.725 149.089 106.209  1.00 43.99           N
ANISOU  131  NE2 HIS A  48     5572   5572   5572      0      0      0       N
ATOM    132  HD2 HIS A  48     131.422 147.366 106.441  1.00 44.00           H
ATOM    133  HE1 HIS A  48     134.362 150.272 105.454  1.00 44.00           H
ATOM    134  HE2 HIS A  48     132.273 149.754 106.837  1.00 44.00           H
ATOM    339  CB  HIS A  72     137.244 145.664 102.434  1.00 43.99           H
ANISOU  339  CB  HIS A  72     5572   5572   5572      0      0      0       H
ATOM    340  CG  HIS A  72     137.757 146.594 102.216  1.00 43.99           C
ANISOU  340  CG  HIS A  72     5572   5572   5572      0      0      0       C
ATOM    341  ND1 HIS A  72     137.244 147.835 102.564  1.00 43.99           N
ANISOU  341  ND1 HIS A  72     5572   5572   5572      0      0      0       N
ATOM    342  CD2 HIS A  72     138.973 146.760 101.594  1.00 43.99           C
ANISOU  342  CD2 HIS A  72     5572   5572   5572      0      0      0       C
ATOM    343  CE1 HIS A  72     138.133 148.738 102.147  1.00 43.99           C
ANISOU  343  CE1 HIS A  72     5572   5572   5572      0      0      0       C
ATOM    344  NE2 HIS A  72     139.190 148.119 101.559  1.00 43.99           N
ANISOU  344  NE2 HIS A  72     5572   5572   5572      0      0      0       N
ATOM    345  HD2 HIS A  72     139.690 146.050 101.189  1.00 44.00           H
ATOM    346  HE1 HIS A  72     138.030 149.816 102.254  1.00 44.00           H
ATOM    347  HE2 HIS A  72     140.003 148.591 101.163  1.00 44.00           H
ATOM   2943  CB  GLN A 404     134.510 151.752 100.389  1.00 45.79           H
ANISOU 2943  CB  GLN A 404     5799   5799   5799      0      0      0       H
ATOM   2944  CG  GLN A 404     134.339 151.781 101.486  1.00 45.79           C
ANISOU 2944  CG  GLN A 404     5799   5799   5799      0      0      0       C
ATOM   2945  CD  GLN A 404     135.614 151.484 102.249  1.00 45.79           C
ANISOU 2945  CD  GLN A 404     5799   5799   5799      0      0      0       C
ATOM   2946  OE1 GLN A 404     135.764 150.480 102.963  1.00 45.79           O
ANISOU 2946  OE1 GLN A 404     5799   5799   5799      0      0      0       O
ATOM   2947  NE2 GLN A 404     136.617 152.399 102.108  1.00 45.79           N
ANISOU 2947  NE2 GLN A 404     5799   5799   5799      0      0      0       N
ATOM   2948  HG2 GLN A 404     133.959 152.788 101.744  1.00 45.78           H
ATOM   2949  HG3 GLN A 404     133.582 151.025 101.749  1.00 45.78           H
ATOM   2950 HE21 GLN A 404     136.492 153.260 101.575  1.00 45.78           H
ATOM   2951 HE22 GLN A 404     137.451 152.321 102.694  1.00 45.78           H
TER
HETATM20907 CU    CU A 502     135.660 148.255 103.581  1.00 56.73          Cu
