# Supplementary material for: Critical evaluation of three cryo-EM structures of particulate methane monooxygenase by quantum refinement
Source: Acta Crystallogr D Struct Biol. 2025 Oct 8;81(Pt 11):605–20. doi: 10.1107/S2059798325008356 (PMC12576850; doi:10.1107/S2059798325008356)
Supplement: Supplementary file 2 [file d-81-00605-sup2.zip › Coordinates/7s4j/7s4j_CUC_Cu2_qr.pdb]

CRYST1  102.268  103.654  113.514  90.00  90.00  90.00 P 1
SCALE1      0.009778  0.000000  0.000000        0.00000
SCALE2      0.000000  0.009647  0.000000        0.00000
SCALE3      0.000000  0.000000  0.008809        0.00000
ATOM   3981  CA  ASP C 156      79.776  83.624  98.980  1.00 44.01           C
ANISOU 3981  CA  ASP C 156     5574   5574   5574     -0     -0      0       C
ATOM   3984  CB  ASP C 156      79.892  84.864  99.848  1.00 44.01           C
ANISOU 3984  CB  ASP C 156     5574   5574   5574     -0     -0      0       C
ATOM   3985  CG  ASP C 156      79.648  86.062  98.999  1.00 44.01           C
ANISOU 3985  CG  ASP C 156     5574   5574   5574     -0     -0      0       C
ATOM   3986  OD1 ASP C 156      78.478  86.521  98.753  1.00 44.01           O
ANISOU 3986  OD1 ASP C 156     5574   5574   5574     -0     -0      0       O
ATOM   3987  OD2 ASP C 156      80.623  86.697  98.454  1.00 44.01           O
ANISOU 3987  OD2 ASP C 156     5574   5574   5574     -0     -0      0       O
ATOM   3988  HB2 ASP C 156      79.133  84.794 100.645  1.00 44.01           H
ATOM   3989  HB3 ASP C 156      80.918  84.901 100.265  1.00 44.01           H
ATOM   4019  CB  HIS C 160      82.718  85.640  94.085  1.00 47.94           C
ANISOU 4019  CB  HIS C 160     6072   6072   6072      0      0      0       C
ATOM   4020  CG  HIS C 160      81.688  86.570  94.617  1.00 47.94           C
ANISOU 4020  CG  HIS C 160     6072   6072   6072      0      0      0       C
ATOM   4021  ND1 HIS C 160      80.550  86.879  93.892  1.00 47.94           N
ANISOU 4021  ND1 HIS C 160     6072   6072   6072      0      0      0       N
ATOM   4022  CD2 HIS C 160      81.531  87.197  95.832  1.00 47.94           C
ANISOU 4022  CD2 HIS C 160     6072   6072   6072      0      0      0       C
ATOM   4023  CE1 HIS C 160      79.739  87.646  94.656  1.00 47.94           C
ANISOU 4023  CE1 HIS C 160     6072   6072   6072      0      0      0       C
ATOM   4024  NE2 HIS C 160      80.318  87.860  95.842  1.00 47.94           N
ANISOU 4024  NE2 HIS C 160     6072   6072   6072      0      0      0       N
ATOM   4025  HD1 HIS C 160      80.359  86.578  92.933  1.00 47.94           H
ATOM   4026  HD2 HIS C 160      82.181  87.174  96.707  1.00 47.94           H
ATOM   4027  HE1 HIS C 160      78.766  88.018  94.326  1.00 47.94           H
ATOM   4128  CB  HIS C 173      74.562  89.778  99.356  1.00 50.29           C
ANISOU 4128  CB  HIS C 173     6369   6369   6369      0     -0      0       C
ATOM   4129  CG  HIS C 173      75.845  89.816  98.591  1.00 50.29           C
ANISOU 4129  CG  HIS C 173     6369   6369   6369      0     -0      0       C
ATOM   4130  ND1 HIS C 173      76.424  90.903  97.943  1.00 50.29           N
ANISOU 4130  ND1 HIS C 173     6369   6369   6369      0     -0      0       N
ATOM   4131  CD2 HIS C 173      76.724  88.776  98.415  1.00 50.29           C
ANISOU 4131  CD2 HIS C 173     6369   6369   6369      0     -0      0       C
ATOM   4132  CE1 HIS C 173      77.610  90.503  97.413  1.00 50.29           C
ANISOU 4132  CE1 HIS C 173     6369   6369   6369      0     -0      0       C
ATOM   4133  NE2 HIS C 173      77.817  89.209  97.679  1.00 50.29           N
ANISOU 4133  NE2 HIS C 173     6369   6369   6369      0     -0      0       N
ATOM   4134  HD1 HIS C 173      76.048  91.853  97.900  1.00 50.29           H
ATOM   4135  HD2 HIS C 173      76.658  87.750  98.789  1.00 50.29           H
ATOM   4136  HE1 HIS C 173      78.282  91.160  96.862  1.00 50.29           H
TER
HETATM20938 CU    CU C 301      79.339  87.940  97.553  1.00 30.00          Cu
