# Supplementary material for: Critical evaluation of three cryo-EM structures of particulate methane monooxygenase by quantum refinement
Source: Acta Crystallogr D Struct Biol. 2025 Oct 8;81(Pt 11):605–20. doi: 10.1107/S2059798325008356 (PMC12576850; doi:10.1107/S2059798325008356)
Supplement: Supplementary file 2 [file d-81-00605-sup2.zip › Coordinates/7s4j/7s4j_CUB_Cu1_qr.pdb]

CRYST1  204.000  204.000  204.000  90.00  90.00  90.00 P 1
SCALE1      0.004902  0.000000  0.000000        0.00000
SCALE2      0.000000  0.004902  0.000000        0.00000
SCALE3      0.000000  0.000000  0.004902        0.00000
ATOM      1  N   HIS A  33      74.208  86.748  82.214  1.00 52.75           N
ANISOU    1  N   HIS A  33     6681   6681   6681     -0     -0      0       N
ATOM      2  CA  HIS A  33      73.605  87.074  83.506  1.00 52.75           C
ANISOU    2  CA  HIS A  33     6681   6681   6681     -0     -0      0       C
ATOM      3  C   HIS A  33      74.303  88.174  84.292  1.00 52.75           C
ANISOU    3  C   HIS A  33     6681   6681   6681     -0     -0      0       C
ATOM      5  CB  HIS A  33      73.470  85.813  84.380  1.00 52.75           C
ANISOU    5  CB  HIS A  33     6681   6681   6681     -0     -0      0       C
ATOM      6  CG  HIS A  33      72.314  84.951  83.988  1.00 52.75           C
ANISOU    6  CG  HIS A  33     6681   6681   6681     -0     -0      0       C
ATOM      7  ND1 HIS A  33      72.217  84.354  82.733  1.00 52.75           N
ANISOU    7  ND1 HIS A  33     6681   6681   6681     -0     -0      0       N
ATOM      8  CD2 HIS A  33      71.154  84.674  84.694  1.00 52.75           C
ANISOU    8  CD2 HIS A  33     6681   6681   6681     -0     -0      0       C
ATOM      9  CE1 HIS A  33      71.043  83.726  82.689  1.00 52.75           C
ANISOU    9  CE1 HIS A  33     6681   6681   6681     -0     -0      0       C
ATOM     10  NE2 HIS A  33      70.376  83.902  83.865  1.00 52.75           N
ANISOU   10  NE2 HIS A  33     6681   6681   6681     -0     -0      0       N
ATOM     11  H   HIS A  33      74.287  87.596  81.629  1.00 30.00           H
ATOM     12  H2  HIS A  33      75.179  86.412  82.341  1.00 30.00           H
ATOM     13  HA  HIS A  33      72.591  87.462  83.286  1.00 52.75           H
ATOM     14  HB2 HIS A  33      74.412  85.226  84.315  1.00 52.75           H
ATOM     15  HB3 HIS A  33      73.354  86.128  85.433  1.00 52.75           H
ATOM     16  HD2 HIS A  33      70.830  84.967  85.695  1.00 52.75           H
ATOM     17  HE1 HIS A  33      70.630  83.198  81.838  1.00 52.75           H
ATOM     18  HE2 HIS A  33      69.450  83.527  84.080  1.00 52.75           H
ATOM    870  CB  HIS A 137      72.072  82.186  80.053  1.00 43.99           C
ANISOU  870  CB  HIS A 137     5572   5572   5572     -0      0      0       C
ATOM    871  CG  HIS A 137      71.769  83.360  79.147  1.00 43.99           C
ANISOU  871  CG  HIS A 137     5572   5572   5572     -0      0      0       C
ATOM    872  ND1 HIS A 137      71.672  84.644  79.652  1.00 43.99           N
ANISOU  872  ND1 HIS A 137     5572   5572   5572     -0      0      0       N
ATOM    873  CD2 HIS A 137      71.540  83.367  77.794  1.00 43.99           C
ANISOU  873  CD2 HIS A 137     5572   5572   5572     -0      0      0       C
ATOM    874  CE1 HIS A 137      71.389  85.426  78.621  1.00 43.99           C
ANISOU  874  CE1 HIS A 137     5572   5572   5572     -0      0      0       C
ATOM    875  NE2 HIS A 137      71.307  84.698  77.470  1.00 43.99           N
ANISOU  875  NE2 HIS A 137     5572   5572   5572     -0      0      0       N
ATOM    876  HD2 HIS A 137      71.519  82.580  77.043  1.00 44.00           H
ATOM    877  HE1 HIS A 137      71.197  86.505  78.655  1.00 44.00           H
ATOM    878  HE2 HIS A 137      71.078  85.053  76.543  1.00 44.00           H
ATOM    890  CB  HIS A 139      77.862  85.176  78.036  1.00 43.99           C
ANISOU  890  CB  HIS A 139     5572   5572   5572     -0      0      0       C
ATOM    891  CG  HIS A 139      76.517  85.338  78.631  1.00 43.99           C
ANISOU  891  CG  HIS A 139     5572   5572   5572     -0      0      0       C
ATOM    892  ND1 HIS A 139      75.822  86.508  78.425  1.00 43.99           N
ANISOU  892  ND1 HIS A 139     5572   5572   5572     -0      0      0       N
ATOM    893  CD2 HIS A 139      75.735  84.566  79.457  1.00 43.99           C
ANISOU  893  CD2 HIS A 139     5572   5572   5572     -0      0      0       C
ATOM    894  CE1 HIS A 139      74.652  86.413  79.116  1.00 43.99           C
ANISOU  894  CE1 HIS A 139     5572   5572   5572     -0      0      0       C
ATOM    895  NE2 HIS A 139      74.580  85.250  79.760  1.00 43.99           N
ANISOU  895  NE2 HIS A 139     5572   5572   5572     -0      0      0       N
ATOM    896  HD1 HIS A 139      76.134  87.281  77.831  1.00 44.00           H
ATOM    897  HD2 HIS A 139      75.875  83.545  79.824  1.00 44.00           H
ATOM    898  HE1 HIS A 139      73.844  87.128  79.016  1.00 44.00           H
TER
HETATM20910 CU    CU A 501      73.195  84.923  81.118  1.00 59.60          Cu
HETATM24969  O   HOH A 616      75.084  82.851  82.331  1.00 44.97           O
HETATM24970  H1  HOH A 616      75.841  83.463  82.286  1.00 44.97           H
HETATM24971  H2  HOH A 616      74.316  83.464  82.275  1.00 44.97           H
