# Supplementary material for: Critical evaluation of three cryo-EM structures of particulate methane monooxygenase by quantum refinement
Source: Acta Crystallogr D Struct Biol. 2025 Oct 8;81(Pt 11):605–20. doi: 10.1107/S2059798325008356 (PMC12576850; doi:10.1107/S2059798325008356)
Supplement: Supplementary file 2 [file d-81-00605-sup2.zip › Coordinates/7s4j/7s4j_CUC_Cu1_qm.pdb]

CRYST1  204.000  204.000  204.000  90.00  90.00  90.00 P 1
SCALE1      0.004902  0.000000  0.000000        0.00000
SCALE2      0.000000  0.004902  0.000000        0.00000
SCALE3      0.000000  0.000000  0.004902        0.00000
ATOM   3981  CA  ASP C 156     131.229 134.030 135.027  1.00 44.01           H
ANISOU 3981  CA  ASP C 156     5574   5574   5574      0      0      0       H
ATOM   3984  CB  ASP C 156     131.236 134.962 135.629  1.00 44.01           C
ANISOU 3984  CB  ASP C 156     5574   5574   5574      0      0      0       C
ATOM   3985  CG  ASP C 156     131.028 136.204 134.761  1.00 44.01           C
ANISOU 3985  CG  ASP C 156     5574   5574   5574      0      0      0       C
ATOM   3986  OD1 ASP C 156     129.912 136.372 134.187  1.00 44.01           O
ANISOU 3986  OD1 ASP C 156     5574   5574   5574      0      0      0       O
ATOM   3987  OD2 ASP C 156     131.993 137.037 134.670  1.00 44.01           O
ANISOU 3987  OD2 ASP C 156     5574   5574   5574      0      0      0       O
ATOM   3988  HB2 ASP C 156     130.402 134.875 136.353  1.00 44.01           H
ATOM   3989  HB3 ASP C 156     132.195 135.027 136.179  1.00 44.01           H
ATOM   4019  CB  HIS C 160     133.978 135.836 130.241  1.00 47.94           H
ANISOU 4019  CB  HIS C 160     6072   6072   6072      0      0      0       H
ATOM   4020  CG  HIS C 160     133.248 136.537 130.624  1.00 47.94           C
ANISOU 4020  CG  HIS C 160     6072   6072   6072      0      0      0       C
ATOM   4021  ND1 HIS C 160     132.193 136.918 129.814  1.00 47.94           N
ANISOU 4021  ND1 HIS C 160     6072   6072   6072      0      0      0       N
ATOM   4022  CD2 HIS C 160     133.023 137.124 131.846  1.00 47.94           C
ANISOU 4022  CD2 HIS C 160     6072   6072   6072      0      0      0       C
ATOM   4023  CE1 HIS C 160     131.372 137.710 130.553  1.00 47.94           C
ANISOU 4023  CE1 HIS C 160     6072   6072   6072      0      0      0       C
ATOM   4024  NE2 HIS C 160     131.850 137.855 131.786  1.00 47.94           N
ANISOU 4024  NE2 HIS C 160     6072   6072   6072      0      0      0       N
ATOM   4025  HD1 HIS C 160     132.051 136.651 128.841  1.00 47.94           H
ATOM   4026  HD2 HIS C 160     133.569 137.038 132.781  1.00 47.94           H
ATOM   4027  HE1 HIS C 160     130.448 138.164 130.172  1.00 47.94           H
ATOM   4128  CB  HIS C 173     126.391 139.839 135.143  1.00 50.29           H
ANISOU 4128  CB  HIS C 173     6369   6369   6369      0      0      0       H
ATOM   4129  CG  HIS C 173     127.371 139.941 134.674  1.00 50.29           C
ANISOU 4129  CG  HIS C 173     6369   6369   6369      0      0      0       C
ATOM   4130  ND1 HIS C 173     127.897 141.115 134.167  1.00 50.29           N
ANISOU 4130  ND1 HIS C 173     6369   6369   6369      0      0      0       N
ATOM   4131  CD2 HIS C 173     128.338 138.975 134.492  1.00 50.29           C
ANISOU 4131  CD2 HIS C 173     6369   6369   6369      0      0      0       C
ATOM   4132  CE1 HIS C 173     129.155 140.832 133.696  1.00 50.29           C
ANISOU 4132  CE1 HIS C 173     6369   6369   6369      0      0      0       C
ATOM   4133  NE2 HIS C 173     129.443 139.550 133.882  1.00 50.29           N
ANISOU 4133  NE2 HIS C 173     6369   6369   6369      0      0      0       N
ATOM   4134  HD1 HIS C 173     127.447 142.027 134.150  1.00 50.29           H
ATOM   4135  HD2 HIS C 173     128.345 137.914 134.737  1.00 50.29           H
ATOM   4136  HE1 HIS C 173     129.809 141.575 133.237  1.00 50.29           H
TER
HETATM20938 CU    CU C 301     130.858 138.335 133.389  1.00 30.00          Cu
