# Supplementary material for: Critical evaluation of three cryo-EM structures of particulate methane monooxygenase by quantum refinement
Source: Acta Crystallogr D Struct Biol. 2025 Oct 8;81(Pt 11):605–20. doi: 10.1107/S2059798325008356 (PMC12576850; doi:10.1107/S2059798325008356)
Supplement: Supplementary file 2 [file d-81-00605-sup2.zip › Coordinates/7s4j/7s4j_CUB_Cu2_qm.pdb]

CRYST1  204.000  204.000  204.000  90.00  90.00  90.00 P 1
SCALE1      0.004902  0.000000  0.000000        0.00000
SCALE2      0.000000  0.004902  0.000000        0.00000
SCALE3      0.000000  0.000000  0.004902        0.00000
ATOM      1  N   HIS A  33     125.722 136.692 118.116  1.00 52.75           N
ANISOU    1  N   HIS A  33     6681   6681   6681      0      0      0       N
ATOM      2  CA  HIS A  33     125.085 137.088 119.389  1.00 52.75           C
ANISOU    2  CA  HIS A  33     6681   6681   6681      0      0      0       C
ATOM      3  C   HIS A  33     125.584 137.906 119.956  1.00 52.75           H
ANISOU    3  C   HIS A  33     6681   6681   6681      0      0      0       H
ATOM      5  CB  HIS A  33     124.904 135.863 120.304  1.00 52.75           C
ANISOU    5  CB  HIS A  33     6681   6681   6681      0      0      0       C
ATOM      6  CG  HIS A  33     123.743 135.021 119.879  1.00 52.75           C
ANISOU    6  CG  HIS A  33     6681   6681   6681      0      0      0       C
ATOM      7  ND1 HIS A  33     123.602 134.556 118.573  1.00 52.75           N
ANISOU    7  ND1 HIS A  33     6681   6681   6681      0      0      0       N
ATOM      8  CD2 HIS A  33     122.636 134.625 120.597  1.00 52.75           C
ANISOU    8  CD2 HIS A  33     6681   6681   6681      0      0      0       C
ATOM      9  CE1 HIS A  33     122.448 133.881 118.514  1.00 52.75           C
ANISOU    9  CE1 HIS A  33     6681   6681   6681      0      0      0       C
ATOM     10  NE2 HIS A  33     121.848 133.898 119.723  1.00 52.75           N
ANISOU   10  NE2 HIS A  33     6681   6681   6681      0      0      0       N
ATOM     11  H   HIS A  33     125.755 137.484 117.457  1.00 30.00           H
ATOM     12  H2  HIS A  33     126.696 136.381 118.255  1.00 30.00           H
ATOM     13  HA  HIS A  33     124.092 137.500 119.124  1.00 52.75           H
ATOM     14  HB2 HIS A  33     125.838 135.265 120.301  1.00 52.75           H
ATOM     15  HB3 HIS A  33     124.746 136.197 121.343  1.00 52.75           H
ATOM     16  HD2 HIS A  33     122.338 134.821 121.629  1.00 52.75           H
ATOM     17  HE1 HIS A  33     122.017 133.428 117.622  1.00 52.75           H
ATOM     18  HE2 HIS A  33     120.955 133.453 119.957  1.00 52.75           H
ATOM    870  CB  HIS A 137     123.533 132.524 115.703  1.00 43.99           H
ANISOU  870  CB  HIS A 137     5572   5572   5572      0      0      0       H
ATOM    871  CG  HIS A 137     123.346 133.370 115.051  1.00 43.99           C
ANISOU  871  CG  HIS A 137     5572   5572   5572      0      0      0       C
ATOM    872  ND1 HIS A 137     123.380 134.655 115.561  1.00 43.99           N
ANISOU  872  ND1 HIS A 137     5572   5572   5572      0      0      0       N
ATOM    873  CD2 HIS A 137     122.949 133.407 113.734  1.00 43.99           C
ANISOU  873  CD2 HIS A 137     5572   5572   5572      0      0      0       C
ATOM    874  CE1 HIS A 137     122.996 135.467 114.571  1.00 43.99           C
ANISOU  874  CE1 HIS A 137     5572   5572   5572      0      0      0       C
ATOM    875  NE2 HIS A 137     122.731 134.743 113.456  1.00 43.99           N
ANISOU  875  NE2 HIS A 137     5572   5572   5572      0      0      0       N
ATOM    876  HD2 HIS A 137     122.812 132.627 112.987  1.00 44.00           H
ATOM    877  HE1 HIS A 137     122.889 136.550 114.628  1.00 44.00           H
ATOM    878  HE2 HIS A 137     122.381 135.115 112.570  1.00 44.00           H
ATOM    890  CB  HIS A 139     128.999 135.250 114.143  1.00 43.99           H
ANISOU  890  CB  HIS A 139     5572   5572   5572      0      0      0       H
ATOM    891  CG  HIS A 139     128.009 135.415 114.524  1.00 43.99           C
ANISOU  891  CG  HIS A 139     5572   5572   5572      0      0      0       C
ATOM    892  ND1 HIS A 139     127.321 136.563 114.216  1.00 43.99           N
ANISOU  892  ND1 HIS A 139     5572   5572   5572      0      0      0       N
ATOM    893  CD2 HIS A 139     127.214 134.715 115.401  1.00 43.99           C
ANISOU  893  CD2 HIS A 139     5572   5572   5572      0      0      0       C
ATOM    894  CE1 HIS A 139     126.151 136.553 114.880  1.00 43.99           C
ANISOU  894  CE1 HIS A 139     5572   5572   5572      0      0      0       C
ATOM    895  NE2 HIS A 139     126.062 135.450 115.617  1.00 43.99           N
ANISOU  895  NE2 HIS A 139     5572   5572   5572      0      0      0       N
ATOM    896  HD1 HIS A 139     127.645 137.305 113.601  1.00 44.00           H
ATOM    897  HD2 HIS A 139     127.365 133.738 115.864  1.00 44.00           H
ATOM    898  HE1 HIS A 139     125.400 137.326 114.799  1.00 44.00           H
TER
HETATM20910 CU    CU A 501     124.738 135.114 117.059  1.00 59.60          Cu
HETATM24969  O   HOH A 616     126.343 133.684 118.111  1.00 44.97           O
HETATM24970  H1  HOH A 616     127.247 133.295 118.178  1.00 44.97           H
HETATM24971  H2  HOH A 616     125.753 133.135 118.671  1.00 44.97           H
