# Supplementary material for: Critical evaluation of three cryo-EM structures of particulate methane monooxygenase by quantum refinement
Source: Acta Crystallogr D Struct Biol. 2025 Oct 8;81(Pt 11):605–20. doi: 10.1107/S2059798325008356 (PMC12576850; doi:10.1107/S2059798325008356)
Supplement: Supplementary file 2 [file d-81-00605-sup2.zip › Coordinates/7s4j/7s4j_CUA_Cu2_qr.pdb]

CRYST1  102.268  103.654  113.514  90.00  90.00  90.00 P 1
SCALE1      0.009778  0.000000  0.000000        0.00000
SCALE2      0.000000  0.009647  0.000000        0.00000
SCALE3      0.000000  0.000000  0.008809        0.00000
ATOM    126  CB  HIS A  48      81.763  95.839  68.652  1.00 43.99           C
ANISOU  126  CB  HIS A  48     5572   5572   5572     -0     -0     -0       C
ATOM    127  CG  HIS A  48      81.854  97.209  69.258  1.00 43.99           C
ANISOU  127  CG  HIS A  48     5572   5572   5572     -0     -0     -0       C
ATOM    128  ND1 HIS A  48      82.781  98.204  68.949  1.00 43.99           N
ANISOU  128  ND1 HIS A  48     5572   5572   5572     -0     -0     -0       N
ATOM    129  CD2 HIS A  48      81.023  97.672  70.257  1.00 43.99           C
ANISOU  129  CD2 HIS A  48     5572   5572   5572     -0     -0     -0       C
ATOM    130  CE1 HIS A  48      82.502  99.242  69.752  1.00 43.99           C
ANISOU  130  CE1 HIS A  48     5572   5572   5572     -0     -0     -0       C
ATOM    131  NE2 HIS A  48      81.446  98.949  70.540  1.00 43.99           N
ANISOU  131  NE2 HIS A  48     5572   5572   5572     -0     -0     -0       N
ATOM    132  HD2 HIS A  48      80.158  97.209  70.739  1.00 44.00           H
ATOM    133  HE1 HIS A  48      83.034 100.190  69.795  1.00 44.00           H
ATOM    134  HE2 HIS A  48      81.039  99.568  71.243  1.00 44.00           H
ATOM    339  CB  HIS A  72      85.538  95.297  66.704  1.00 43.99           C
ANISOU  339  CB  HIS A  72     5572   5572   5572     -0     -0     -0       C
ATOM    340  CG  HIS A  72      86.277  96.532  66.348  1.00 43.99           C
ANISOU  340  CG  HIS A  72     5572   5572   5572     -0     -0     -0       C
ATOM    341  ND1 HIS A  72      85.866  97.825  66.662  1.00 43.99           N
ANISOU  341  ND1 HIS A  72     5572   5572   5572     -0     -0     -0       N
ATOM    342  CD2 HIS A  72      87.503  96.587  65.718  1.00 43.99           C
ANISOU  342  CD2 HIS A  72     5572   5572   5572     -0     -0     -0       C
ATOM    343  CE1 HIS A  72      86.825  98.643  66.191  1.00 43.99           C
ANISOU  343  CE1 HIS A  72     5572   5572   5572     -0     -0     -0       C
ATOM    344  NE2 HIS A  72      87.815  97.924  65.637  1.00 43.99           N
ANISOU  344  NE2 HIS A  72     5572   5572   5572     -0     -0     -0       N
ATOM    345  HD2 HIS A  72      88.182  95.802  65.380  1.00 44.00           H
ATOM    346  HE1 HIS A  72      86.806  99.730  66.197  1.00 44.00           H
ATOM    347  HE2 HIS A  72      88.665  98.318  65.210  1.00 44.00           H
ATOM   2943  CB  GLN A 404      83.075 101.608  64.080  1.00 45.79           C
ANISOU 2943  CB  GLN A 404     5799   5799   5799     -0      0      0       C
ATOM   2944  CG  GLN A 404      82.929 101.894  65.574  1.00 45.79           C
ANISOU 2944  CG  GLN A 404     5799   5799   5799     -0      0      0       C
ATOM   2945  CD  GLN A 404      83.919 101.068  66.347  1.00 45.79           C
ANISOU 2945  CD  GLN A 404     5799   5799   5799     -0      0      0       C
ATOM   2946  OE1 GLN A 404      83.561  99.913  66.722  1.00 45.79           O
ANISOU 2946  OE1 GLN A 404     5799   5799   5799     -0      0      0       O
ATOM   2947  NE2 GLN A 404      85.132 101.590  66.588  1.00 45.79           N
ANISOU 2947  NE2 GLN A 404     5799   5799   5799     -0      0      0       N
ATOM   2948  HG2 GLN A 404      83.075 102.977  65.737  1.00 45.78           H
ATOM   2949  HG3 GLN A 404      81.915 101.598  65.886  1.00 45.78           H
ATOM   2950 HE21 GLN A 404      85.327 102.559  66.318  1.00 45.78           H
ATOM   2951 HE22 GLN A 404      85.785 101.162  67.250  1.00 45.78           H
TER
HETATM20907 CU    CU A 502      84.218  98.271  67.617  1.00 56.73          Cu
