# Supplementary material for: Critical evaluation of three cryo-EM structures of particulate methane monooxygenase by quantum refinement
Source: Acta Crystallogr D Struct Biol. 2025 Oct 8;81(Pt 11):605–20. doi: 10.1107/S2059798325008356 (PMC12576850; doi:10.1107/S2059798325008356)
Supplement: Supplementary file 2 [file d-81-00605-sup2.zip › Coordinates/7s4h/7s4h_CUB_Cu1_qm.pdb]

CRYST1  204.000  204.000  204.000  90.00  90.00  90.00 P 1
SCALE1      0.004902  0.000000  0.000000        0.00000
SCALE2      0.000000  0.004902  0.000000        0.00000
SCALE3      0.000000  0.000000  0.004902        0.00000
ATOM      1  N   HIS A  33     125.872 138.237 118.440  1.00 49.32           N
ANISOU    1  N   HIS A  33     6246   6246   6246      0      0      0       N
ATOM      2  CA  HIS A  33     124.929 138.185 119.551  1.00 49.32           C
ANISOU    2  CA  HIS A  33     6246   6246   6246      0      0      0       C
ATOM      3  C   HIS A  33     125.236 138.960 120.276  1.00 49.32           H
ANISOU    3  C   HIS A  33     6246   6246   6246      0      0      0       H
ATOM      5  CB  HIS A  33     124.760 136.823 120.297  1.00 49.32           C
ANISOU    5  CB  HIS A  33     6246   6246   6246      0      0      0       C
ATOM      6  CG  HIS A  33     123.618 136.003 119.786  1.00 49.32           C
ANISOU    6  CG  HIS A  33     6246   6246   6246      0      0      0       C
ATOM      7  ND1 HIS A  33     123.439 135.626 118.453  1.00 49.32           N
ANISOU    7  ND1 HIS A  33     6246   6246   6246      0      0      0       N
ATOM      8  CD2 HIS A  33     122.536 135.544 120.515  1.00 49.32           C
ANISOU    8  CD2 HIS A  33     6246   6246   6246      0      0      0       C
ATOM      9  CE1 HIS A  33     122.281 134.956 118.399  1.00 49.32           C
ANISOU    9  CE1 HIS A  33     6246   6246   6246      0      0      0       C
ATOM     10  NE2 HIS A  33     121.718 134.886 119.625  1.00 49.32           N
ANISOU   10  NE2 HIS A  33     6246   6246   6246      0      0      0       N
ATOM     11  H   HIS A  33     125.612 137.551 117.702  1.00 30.00           H
ATOM     12  H2  HIS A  33     126.812 137.974 118.760  1.00 30.00           H
ATOM     13  HA  HIS A  33     123.958 138.506 119.136  1.00 49.32           H
ATOM     14  HB2 HIS A  33     125.705 136.249 120.197  1.00 49.32           H
ATOM     15  HB3 HIS A  33     124.578 136.979 121.382  1.00 49.32           H
ATOM     16  HD2 HIS A  33     122.295 135.642 121.573  1.00 49.32           H
ATOM     17  HE1 HIS A  33     121.826 134.528 117.503  1.00 49.32           H
ATOM     18  HE2 HIS A  33     120.839 134.422 119.846  1.00 49.32           H
ATOM    870  CB  HIS A 137     123.362 133.477 115.812  1.00 38.99           H
ANISOU  870  CB  HIS A 137     4938   4938   4938      0      0      0       H
ATOM    871  CG  HIS A 137     123.017 134.169 115.036  1.00 38.99           C
ANISOU  871  CG  HIS A 137     4938   4938   4938      0      0      0       C
ATOM    872  ND1 HIS A 137     123.076 135.531 115.233  1.00 38.99           N
ANISOU  872  ND1 HIS A 137     4938   4938   4938      0      0      0       N
ATOM    873  CD2 HIS A 137     122.479 133.902 113.799  1.00 38.99           C
ANISOU  873  CD2 HIS A 137     4938   4938   4938      0      0      0       C
ATOM    874  CE1 HIS A 137     122.594 136.096 114.136  1.00 38.99           C
ANISOU  874  CE1 HIS A 137     4938   4938   4938      0      0      0       C
ATOM    875  NE2 HIS A 137     122.216 135.128 113.235  1.00 38.99           N
ANISOU  875  NE2 HIS A 137     4938   4938   4938      0      0      0       N
ATOM    876  HD2 HIS A 137     122.257 132.957 113.309  1.00 38.99           H
ATOM    877  HE1 HIS A 137     122.497 137.170 113.967  1.00 38.99           H
ATOM    878  HE2 HIS A 137     121.821 135.297 112.308  1.00 38.99           H
ATOM    890  CB  HIS A 139     129.059 136.377 114.635  1.00 38.99           H
ANISOU  890  CB  HIS A 139     4938   4938   4938      0      0      0       H
ATOM    891  CG  HIS A 139     128.039 136.621 114.926  1.00 38.99           C
ANISOU  891  CG  HIS A 139     4938   4938   4938      0      0      0       C
ATOM    892  ND1 HIS A 139     127.378 137.749 114.483  1.00 38.99           N
ANISOU  892  ND1 HIS A 139     4938   4938   4938      0      0      0       N
ATOM    893  CD2 HIS A 139     127.137 135.944 115.719  1.00 38.99           C
ANISOU  893  CD2 HIS A 139     4938   4938   4938      0      0      0       C
ATOM    894  CE1 HIS A 139     126.123 137.741 114.993  1.00 38.99           C
ANISOU  894  CE1 HIS A 139     4938   4938   4938      0      0      0       C
ATOM    895  NE2 HIS A 139     125.951 136.653 115.748  1.00 38.99           N
ANISOU  895  NE2 HIS A 139     4938   4938   4938      0      0      0       N
ATOM    896  HD1 HIS A 139     127.790 138.498 113.925  1.00 38.99           H
ATOM    897  HD2 HIS A 139     127.250 135.032 116.302  1.00 38.99           H
ATOM    898  HE1 HIS A 139     125.369 138.503 114.795  1.00 38.99           H
TER
HETATM20913 CU    CU A 501     124.350 136.093 116.755  1.00 55.70          Cu
HETATM24979  O   HOH A 626     126.483 134.647 118.446  1.00 37.35           O
HETATM24980  H1  HOH A 626     126.990 133.977 118.957  1.00 37.35           H
HETATM24981  H2  HOH A 626     125.543 134.408 118.610  1.00 37.35           H
HETATM24994  O   HOH A 639     123.100 139.087 115.499  1.00 43.20           O
HETATM24995  H1  HOH A 639     123.378 139.984 115.790  1.00 43.20           H
HETATM24996  H2  HOH A 639     122.186 139.010 115.849  1.00 43.20           H
