# Supplementary material for: Critical evaluation of three cryo-EM structures of particulate methane monooxygenase by quantum refinement
Source: Acta Crystallogr D Struct Biol. 2025 Oct 8;81(Pt 11):605–20. doi: 10.1107/S2059798325008356 (PMC12576850; doi:10.1107/S2059798325008356)
Supplement: Supplementary file 2 [file d-81-00605-sup2.zip › Coordinates/7s4h/7s4h_CUD_Cu1_qr.pdb]

CRYST1  204.000  204.000  204.000  90.00  90.00  90.00 P 1
SCALE1      0.004902  0.000000  0.000000        0.00000
SCALE2      0.000000  0.004902  0.000000        0.00000
SCALE3      0.000000  0.000000  0.004902        0.00000
ATOM   3981  CA  ASP C 156      80.026  83.754  99.091  1.00 44.82           C
ANISOU 3981  CA  ASP C 156     5676   5676   5676     -0      0      0       C
ATOM   3984  CB  ASP C 156      80.084  84.954 100.048  1.00 44.82           C
ANISOU 3984  CB  ASP C 156     5676   5676   5676     -0      0      0       C
ATOM   3985  CG  ASP C 156      79.913  86.292  99.307  1.00 44.82           C
ANISOU 3985  CG  ASP C 156     5676   5676   5676     -0      0      0       C
ATOM   3986  OD1 ASP C 156      78.757  86.620  98.952  1.00 44.82           O
ANISOU 3986  OD1 ASP C 156     5676   5676   5676     -0      0      0       O
ATOM   3987  OD2 ASP C 156      80.991  86.967  99.110  1.00 44.82           O
ANISOU 3987  OD2 ASP C 156     5676   5676   5676     -0      0      0       O
ATOM   3988  HB2 ASP C 156      79.273  84.829 100.790  1.00 44.82           H
ATOM   3989  HB3 ASP C 156      81.061  84.933 100.560  1.00 44.82           H
ATOM   4061  CG  ARG C 165      79.288  91.237  92.341  1.00 43.43           C
ANISOU 4061  CG  ARG C 165     5501   5501   5501     -0     -0      0       C
ATOM   4062  CD  ARG C 165      80.404  91.865  93.176  1.00 43.43           C
ANISOU 4062  CD  ARG C 165     5501   5501   5501     -0     -0      0       C
ATOM   4063  NE  ARG C 165      81.404  90.889  93.604  1.00 43.43           N
ANISOU 4063  NE  ARG C 165     5501   5501   5501     -0     -0      0       N
ATOM   4064  CZ  ARG C 165      81.471  90.301  94.814  1.00 43.43           C
ANISOU 4064  CZ  ARG C 165     5501   5501   5501     -0     -0      0       C
ATOM   4065  NH1 ARG C 165      80.530  90.460  95.747  1.00 43.43           N
ANISOU 4065  NH1 ARG C 165     5501   5501   5501     -0     -0      0       N
ATOM   4066  NH2 ARG C 165      82.530  89.508  95.109  1.00 43.43           N
ANISOU 4066  NH2 ARG C 165     5501   5501   5501     -0     -0      0       N
ATOM   4067  HD2 ARG C 165      80.909  92.634  92.565  1.00 43.43           H
ATOM   4068  HD3 ARG C 165      79.969  92.362  94.059  1.00 43.43           H
ATOM   4069  HE  ARG C 165      82.111  90.617  92.920  1.00 43.43           H
ATOM   4070 HH11 ARG C 165      79.591  90.774  95.509  1.00 43.43           H
ATOM   4071 HH12 ARG C 165      80.679  89.996  96.676  1.00 43.43           H
ATOM   4072 HH21 ARG C 165      83.412  89.660  94.618  1.00 43.43           H
ATOM   4073 HH22 ARG C 165      82.614  89.199  96.082  1.00 43.43           H
ATOM   4132  CB  HIS C 173      75.153  89.441  99.148  1.00 50.29           C
ANISOU 4132  CB  HIS C 173     6369   6369   6369     -0      0     -0       C
ATOM   4133  CG  HIS C 173      76.480  89.984  98.751  1.00 50.29           C
ANISOU 4133  CG  HIS C 173     6369   6369   6369     -0      0     -0       C
ATOM   4134  ND1 HIS C 173      76.592  91.302  98.337  1.00 50.29           N
ANISOU 4134  ND1 HIS C 173     6369   6369   6369     -0      0     -0       N
ATOM   4135  CD2 HIS C 173      77.747  89.452  98.649  1.00 50.29           C
ANISOU 4135  CD2 HIS C 173     6369   6369   6369     -0      0     -0       C
ATOM   4136  CE1 HIS C 173      77.895  91.526  98.008  1.00 50.29           C
ANISOU 4136  CE1 HIS C 173     6369   6369   6369     -0      0     -0       C
ATOM   4137  NE2 HIS C 173      78.616  90.426  98.192  1.00 50.29           N
ANISOU 4137  NE2 HIS C 173     6369   6369   6369     -0      0     -0       N
ATOM   4138  HD1 HIS C 173      75.827  91.975  98.264  1.00 50.29           H
ATOM   4139  HD2 HIS C 173      78.095  88.425  98.836  1.00 50.29           H
ATOM   4140  HE1 HIS C 173      78.262  92.489  97.646  1.00 50.29           H
ATOM   4170  CB  PHE C 177      76.067  90.899 103.897  1.00 38.99           C
ANISOU 4170  CB  PHE C 177     4938   4938   4938     -0      0      0       C
ATOM   4171  CG  PHE C 177      77.417  90.831 103.248  1.00 38.99           C
ANISOU 4171  CG  PHE C 177     4938   4938   4938     -0      0      0       C
ATOM   4172  CD1 PHE C 177      78.479  90.154 103.871  1.00 38.99           C
ANISOU 4172  CD1 PHE C 177     4938   4938   4938     -0      0      0       C
ATOM   4173  CD2 PHE C 177      77.611  91.441 101.999  1.00 38.99           C
ANISOU 4173  CD2 PHE C 177     4938   4938   4938     -0      0      0       C
ATOM   4174  CE1 PHE C 177      79.731  90.079 103.240  1.00 38.99           C
ANISOU 4174  CE1 PHE C 177     4938   4938   4938     -0      0      0       C
ATOM   4175  CE2 PHE C 177      78.863  91.365 101.372  1.00 38.99           C
ANISOU 4175  CE2 PHE C 177     4938   4938   4938     -0      0      0       C
ATOM   4176  CZ  PHE C 177      79.922  90.679 101.986  1.00 38.99           C
ANISOU 4176  CZ  PHE C 177     4938   4938   4938     -0      0      0       C
ATOM   4177  HD1 PHE C 177      78.331  89.674 104.846  1.00 38.99           H
ATOM   4178  HD2 PHE C 177      76.782  91.964 101.507  1.00 38.99           H
ATOM   4179  HE1 PHE C 177      80.557  89.541 103.723  1.00 38.99           H
ATOM   4180  HE2 PHE C 177      79.003  91.819 100.388  1.00 38.99           H
ATOM   4181  HZ  PHE C 177      80.887  90.598 101.476  1.00 38.99           H
ATOM   4572  CA  ASN C 227      83.179  95.529 100.466  1.00 39.60           C
ATOM   4575  CB  ASN C 227      82.379  94.367 101.087  1.00 39.60           C
ATOM   4576  CG  ASN C 227      82.555  93.098 100.275  1.00 39.60           C
ATOM   4577  OD1 ASN C 227      83.646  92.496 100.244  1.00 39.60           O
ATOM   4578  ND2 ASN C 227      81.484  92.649  99.575  1.00 39.60           N
ATOM   4579  HB2 ASN C 227      82.791  94.196 102.097  1.00 39.60           H
ATOM   4580  HB3 ASN C 227      81.319  94.664 101.169  1.00 39.60           H
ATOM   4581 HD21 ASN C 227      81.566  91.750  99.082  1.00 39.60           H
ATOM   4582 HD22 ASN C 227      80.578  93.113  99.609  1.00 39.60           H
ATOM   4614  CB  HIS C 231      83.069  94.880  94.815  1.00 40.78           C
ATOM   4615  CG  HIS C 231      83.514  93.669  95.574  1.00 40.78           C
ATOM   4616  ND1 HIS C 231      84.597  92.910  95.175  1.00 40.78           N
ATOM   4617  CD2 HIS C 231      83.015  93.037  96.693  1.00 40.78           C
ATOM   4618  CE1 HIS C 231      84.738  91.877  96.046  1.00 40.78           C
ATOM   4619  NE2 HIS C 231      83.790  91.923  96.989  1.00 40.78           N
ATOM   4620  HD1 HIS C 231      85.200  93.099  94.373  1.00 40.78           H
ATOM   4621  HD2 HIS C 231      82.163  93.312  97.317  1.00 40.78           H
ATOM   4622  HE1 HIS C 231      85.527  91.128  95.974  1.00 40.78           H
ATOM   4742  CB  HIS C 245      88.696  91.144 101.586  1.00 38.12           C
ATOM   4743  CG  HIS C 245      87.722  90.790 100.526  1.00 38.12           C
ATOM   4744  ND1 HIS C 245      88.026  89.956  99.468  1.00 38.12           N
ATOM   4745  CD2 HIS C 245      86.402  91.138 100.357  1.00 38.12           C
ATOM   4746  CE1 HIS C 245      86.911  89.831  98.699  1.00 38.12           C
ATOM   4747  NE2 HIS C 245      85.909  90.543  99.211  1.00 38.12           N
ATOM   4748  HD1 HIS C 245      88.933  89.527  99.288  1.00 38.12           H
ATOM   4749  HD2 HIS C 245      85.768  91.776 100.976  1.00 38.12           H
ATOM   4750  HE1 HIS C 245      86.871  89.221  97.795  1.00 38.12           H
TER
HETATM20960 CU    CU C 301      83.997  90.937  98.646  1.00 91.10          Cu
HETATM25053  O   HOH C 406      81.116  89.345  98.282  1.00 30.00           O
HETATM25054  H1  HOH C 406      80.953  88.305  98.527  1.00 30.00           H
HETATM25055  H2  HOH C 406      80.235  89.813  98.438  1.00 30.00           H
HETATM25064  O   HOH C 415      83.138  89.558  99.937  1.00 30.00           O
HETATM25065  H1  HOH C 415      83.007  89.963 100.821  1.00 30.00           H
HETATM25066  H2  HOH C 415      82.228  89.411  99.509  1.00 30.00           H
