# Supplementary material for: Critical evaluation of three cryo-EM structures of particulate methane monooxygenase by quantum refinement
Source: Acta Crystallogr D Struct Biol. 2025 Oct 8;81(Pt 11):605–20. doi: 10.1107/S2059798325008356 (PMC12576850; doi:10.1107/S2059798325008356)
Supplement: Supplementary file 2 [file d-81-00605-sup2.zip › Coordinates/7s4h/7s4h_CUA_Cu1_qr.pdb]

CRYST1  101.906  102.634  114.083  90.00  90.00  90.00 P 1
SCALE1      0.009813  0.000000  0.000000        0.00000
SCALE2      0.000000  0.009743  0.000000        0.00000
SCALE3      0.000000  0.000000  0.008766        0.00000
ATOM    126  CB  HIS A  48      81.728  95.912  68.635  1.00 39.26           C
ANISOU  126  CB  HIS A  48     4972   4972   4972     -0     -0      0       C
ATOM    127  CG  HIS A  48      81.697  97.316  69.149  1.00 39.26           C
ANISOU  127  CG  HIS A  48     4972   4972   4972     -0     -0      0       C
ATOM    128  ND1 HIS A  48      82.668  98.256  68.836  1.00 39.26           N
ANISOU  128  ND1 HIS A  48     4972   4972   4972     -0     -0      0       N
ATOM    129  CD2 HIS A  48      80.820  97.856  70.061  1.00 39.26           C
ANISOU  129  CD2 HIS A  48     4972   4972   4972     -0     -0      0       C
ATOM    130  CE1 HIS A  48      82.381  99.347  69.544  1.00 39.26           C
ANISOU  130  CE1 HIS A  48     4972   4972   4972     -0     -0      0       C
ATOM    131  NE2 HIS A  48      81.273  99.141  70.300  1.00 39.26           N
ANISOU  131  NE2 HIS A  48     4972   4972   4972     -0     -0      0       N
ATOM    132  HD2 HIS A  48      79.947  97.444  70.561  1.00 39.26           H
ATOM    133  HE1 HIS A  48      82.936 100.285  69.516  1.00 39.26           H
ATOM    134  HE2 HIS A  48      80.852  99.815  70.940  1.00 39.26           H
ATOM    339  CB  HIS A  72      85.632  95.370  66.657  1.00 38.99           C
ANISOU  339  CB  HIS A  72     4938   4938   4938      0      0      0       C
ATOM    340  CG  HIS A  72      86.309  96.649  66.306  1.00 38.99           C
ANISOU  340  CG  HIS A  72     4938   4938   4938      0      0      0       C
ATOM    341  ND1 HIS A  72      85.765  97.876  66.643  1.00 38.99           N
ANISOU  341  ND1 HIS A  72     4938   4938   4938      0      0      0       N
ATOM    342  CD2 HIS A  72      87.498  96.845  65.644  1.00 38.99           C
ANISOU  342  CD2 HIS A  72     4938   4938   4938      0      0      0       C
ATOM    343  CE1 HIS A  72      86.607  98.804  66.193  1.00 38.99           C
ANISOU  343  CE1 HIS A  72     4938   4938   4938      0      0      0       C
ATOM    344  NE2 HIS A  72      87.666  98.212  65.579  1.00 38.99           N
ANISOU  344  NE2 HIS A  72     4938   4938   4938      0      0      0       N
ATOM    345  HD2 HIS A  72      88.234  96.152  65.246  1.00 38.99           H
ATOM    346  HE1 HIS A  72      86.480  99.880  66.290  1.00 38.99           H
ATOM    347  HE2 HIS A  72      88.465  98.696  65.180  1.00 38.99           H
ATOM   2943  CB  GLN A 404      83.182 101.702  64.237  1.00 45.92           C
ANISOU 2943  CB  GLN A 404     5816   5816   5816     -0     -0     -0       C
ATOM   2944  CG  GLN A 404      82.983 101.966  65.727  1.00 45.92           C
ANISOU 2944  CG  GLN A 404     5816   5816   5816     -0     -0     -0       C
ATOM   2945  CD  GLN A 404      84.194 101.556  66.537  1.00 45.92           C
ANISOU 2945  CD  GLN A 404     5816   5816   5816     -0     -0     -0       C
ATOM   2946  OE1 GLN A 404      84.220 100.533  67.240  1.00 45.92           O
ANISOU 2946  OE1 GLN A 404     5816   5816   5816     -0     -0     -0       O
ATOM   2947  NE2 GLN A 404      85.291 102.370  66.455  1.00 45.92           N
ANISOU 2947  NE2 GLN A 404     5816   5816   5816     -0     -0     -0       N
ATOM   2948  HG2 GLN A 404      82.760 103.046  65.863  1.00 45.92           H
ATOM   2949  HG3 GLN A 404      82.126 101.374  66.080  1.00 45.92           H
ATOM   2950 HE21 GLN A 404      85.266 103.265  65.959  1.00 45.92           H
ATOM   2951 HE22 GLN A 404      86.064 102.217  67.107  1.00 45.92           H
TER
HETATM20910 CU    CU A 502      84.168  98.228  67.647  1.00 57.72          Cu
