# Supplementary material for: Critical evaluation of three cryo-EM structures of particulate methane monooxygenase by quantum refinement
Source: Acta Crystallogr D Struct Biol. 2025 Oct 8;81(Pt 11):605–20. doi: 10.1107/S2059798325008356 (PMC12576850; doi:10.1107/S2059798325008356)
Supplement: Supplementary file 2 [file d-81-00605-sup2.zip › Coordinates/7s4h/7s4h_CUA_Cu2_qm.pdb]

CRYST1  204.000  204.000  204.000  90.00  90.00  90.00 P 1
SCALE1      0.004902  0.000000  0.000000        0.00000
SCALE2      0.000000  0.004902  0.000000        0.00000
SCALE3      0.000000  0.000000  0.004902        0.00000
ATOM    126  CB  HIS A  48     133.252 147.309 105.102  1.00 39.26           H
ANISOU  126  CB  HIS A  48     4972   4972   4972      0      0      0       H
ATOM    127  CG  HIS A  48     133.253 148.339 105.472  1.00 39.26           C
ANISOU  127  CG  HIS A  48     4972   4972   4972      0      0      0       C
ATOM    128  ND1 HIS A  48     134.134 149.355 105.122  1.00 39.26           N
ANISOU  128  ND1 HIS A  48     4972   4972   4972      0      0      0       N
ATOM    129  CD2 HIS A  48     132.399 148.807 106.455  1.00 39.26           C
ANISOU  129  CD2 HIS A  48     4972   4972   4972      0      0      0       C
ATOM    130  CE1 HIS A  48     133.823 150.410 105.896  1.00 39.26           C
ANISOU  130  CE1 HIS A  48     4972   4972   4972      0      0      0       C
ATOM    131  NE2 HIS A  48     132.780 150.106 106.700  1.00 39.26           N
ANISOU  131  NE2 HIS A  48     4972   4972   4972      0      0      0       N
ATOM    132  HD2 HIS A  48     131.541 148.333 106.932  1.00 39.26           H
ATOM    133  HE1 HIS A  48     134.337 151.372 105.894  1.00 39.26           H
ATOM    134  HE2 HIS A  48     132.338 150.751 107.361  1.00 39.26           H
ATOM    339  CB  HIS A  72     137.259 146.727 102.979  1.00 38.99           H
ANISOU  339  CB  HIS A  72     4938   4938   4938      0      0      0       H
ATOM    340  CG  HIS A  72     137.776 147.641 102.701  1.00 38.99           C
ANISOU  340  CG  HIS A  72     4938   4938   4938      0      0      0       C
ATOM    341  ND1 HIS A  72     137.250 148.910 102.873  1.00 38.99           N
ANISOU  341  ND1 HIS A  72     4938   4938   4938      0      0      0       N
ATOM    342  CD2 HIS A  72     139.022 147.745 102.108  1.00 38.99           C
ANISOU  342  CD2 HIS A  72     4938   4938   4938      0      0      0       C
ATOM    343  CE1 HIS A  72     138.166 149.767 102.412  1.00 38.99           C
ANISOU  343  CE1 HIS A  72     4938   4938   4938      0      0      0       C
ATOM    344  NE2 HIS A  72     139.238 149.088 101.934  1.00 38.99           N
ANISOU  344  NE2 HIS A  72     4938   4938   4938      0      0      0       N
ATOM    345  HD2 HIS A  72     139.730 146.986 101.767  1.00 38.99           H
ATOM    346  HE1 HIS A  72     138.087 150.853 102.404  1.00 38.99           H
ATOM    347  HE2 HIS A  72     140.072 149.515 101.517  1.00 38.99           H
ATOM   2943  CB  GLN A 404     134.617 152.702 101.011  1.00 45.92           H
ANISOU 2943  CB  GLN A 404     5816   5816   5816      0      0      0       H
ATOM   2944  CG  GLN A 404     134.490 152.859 102.104  1.00 45.92           C
ANISOU 2944  CG  GLN A 404     5816   5816   5816      0      0      0       C
ATOM   2945  CD  GLN A 404     135.718 152.463 102.895  1.00 45.92           C
ANISOU 2945  CD  GLN A 404     5816   5816   5816      0      0      0       C
ATOM   2946  OE1 GLN A 404     135.820 151.410 103.593  1.00 45.92           O
ANISOU 2946  OE1 GLN A 404     5816   5816   5816      0      0      0       O
ATOM   2947  NE2 GLN A 404     136.760 153.314 102.887  1.00 45.92           N
ANISOU 2947  NE2 GLN A 404     5816   5816   5816      0      0      0       N
ATOM   2948  HG2 GLN A 404     134.279 153.939 102.245  1.00 45.92           H
ATOM   2949  HG3 GLN A 404     133.619 152.282 102.446  1.00 45.92           H
ATOM   2950 HE21 GLN A 404     136.698 154.236 102.450  1.00 45.92           H
ATOM   2951 HE22 GLN A 404     137.558 153.143 103.510  1.00 45.92           H
TER
HETATM20910 CU    CU A 502     135.649 149.425 103.896  1.00 57.72          Cu
