# Supplementary material for: Critical evaluation of three cryo-EM structures of particulate methane monooxygenase by quantum refinement
Source: Acta Crystallogr D Struct Biol. 2025 Oct 8;81(Pt 11):605–20. doi: 10.1107/S2059798325008356 (PMC12576850; doi:10.1107/S2059798325008356)
Supplement: Supplementary file 2 [file d-81-00605-sup2.zip › Coordinates/7s4h/7s4h_CUD_Cu1_qm_b.pdb]

CRYST1  204.000  204.000  204.000  90.00  90.00  90.00 P 1
SCALE1      0.004902  0.000000  0.000000        0.00000
SCALE2      0.000000  0.004902  0.000000        0.00000
SCALE3      0.000000  0.000000  0.004902        0.00000
ATOM   3981  CA  ASP C 156     131.469 135.090 135.683  1.00 44.82           H
ANISOU 3981  CA  ASP C 156     5676   5676   5676      0      0      0       H
ATOM   3984  CB  ASP C 156     131.423 135.965 136.377  1.00 44.82           C
ANISOU 3984  CB  ASP C 156     5676   5676   5676      0      0      0       C
ATOM   3985  CG  ASP C 156     131.340 137.327 135.640  1.00 44.82           C
ANISOU 3985  CG  ASP C 156     5676   5676   5676      0      0      0       C
ATOM   3986  OD1 ASP C 156     130.195 137.666 135.244  1.00 44.82           O
ANISOU 3986  OD1 ASP C 156     5676   5676   5676      0      0      0       O
ATOM   3987  OD2 ASP C 156     132.424 137.997 135.502  1.00 44.82           O
ANISOU 3987  OD2 ASP C 156     5676   5676   5676      0      0      0       O
ATOM   3988  HB2 ASP C 156     130.499 135.833 136.972  1.00 44.82           H
ATOM   3989  HB3 ASP C 156     132.304 135.911 137.043  1.00 44.82           H
ATOM   4061  CG  ARG C 165     131.043 142.505 128.886  1.00 43.43           H
ANISOU 4061  CG  ARG C 165     5501   5501   5501      0      0      0       H
ATOM   4062  CD  ARG C 165     131.842 142.999 129.484  1.00 43.43           C
ANISOU 4062  CD  ARG C 165     5501   5501   5501      0      0      0       C
ATOM   4063  NE  ARG C 165     132.863 142.059 129.939  1.00 43.43           N
ANISOU 4063  NE  ARG C 165     5501   5501   5501      0      0      0       N
ATOM   4064  CZ  ARG C 165     132.968 141.494 131.158  1.00 43.43           C
ANISOU 4064  CZ  ARG C 165     5501   5501   5501      0      0      0       C
ATOM   4065  NH1 ARG C 165     132.111 141.725 132.153  1.00 43.43           N
ANISOU 4065  NH1 ARG C 165     5501   5501   5501      0      0      0       N
ATOM   4066  NH2 ARG C 165     133.990 140.637 131.397  1.00 43.43           N
ANISOU 4066  NH2 ARG C 165     5501   5501   5501      0      0      0       N
ATOM   4067  HD2 ARG C 165     132.331 143.762 128.853  1.00 43.43           H
ATOM   4068  HD3 ARG C 165     131.387 143.512 130.349  1.00 43.43           H
ATOM   4069  HE  ARG C 165     133.538 141.748 129.239  1.00 43.43           H
ATOM   4070 HH11 ARG C 165     131.204 142.154 131.981  1.00 43.43           H
ATOM   4071 HH12 ARG C 165     132.264 141.209 133.061  1.00 43.43           H
ATOM   4072 HH21 ARG C 165     134.828 140.682 130.819  1.00 43.43           H
ATOM   4073 HH22 ARG C 165     134.134 140.341 132.366  1.00 43.43           H
ATOM   4132  CB  HIS C 173     126.932 140.569 135.416  1.00 50.29           H
ANISOU 4132  CB  HIS C 173     6369   6369   6369      0      0      0       H
ATOM   4133  CG  HIS C 173     127.883 140.958 135.061  1.00 50.29           C
ANISOU 4133  CG  HIS C 173     6369   6369   6369      0      0      0       C
ATOM   4134  ND1 HIS C 173     127.955 142.215 134.485  1.00 50.29           N
ANISOU 4134  ND1 HIS C 173     6369   6369   6369      0      0      0       N
ATOM   4135  CD2 HIS C 173     129.174 140.478 135.066  1.00 50.29           C
ANISOU 4135  CD2 HIS C 173     6369   6369   6369      0      0      0       C
ATOM   4136  CE1 HIS C 173     129.257 142.455 134.165  1.00 50.29           C
ANISOU 4136  CE1 HIS C 173     6369   6369   6369      0      0      0       C
ATOM   4137  NE2 HIS C 173     130.017 141.421 134.508  1.00 50.29           N
ANISOU 4137  NE2 HIS C 173     6369   6369   6369      0      0      0       N
ATOM   4138  HD1 HIS C 173     127.163 142.830 134.295  1.00 50.29           H
ATOM   4139  HD2 HIS C 173     129.556 139.491 135.360  1.00 50.29           H
ATOM   4140  HE1 HIS C 173     129.588 143.377 133.681  1.00 50.29           H
ATOM   4170  CB  PHE C 177     127.905 141.879 140.090  1.00 38.99           H
ANISOU 4170  CB  PHE C 177     4938   4938   4938      0      0      0       H
ATOM   4171  CG  PHE C 177     128.894 141.833 139.615  1.00 38.99           C
ANISOU 4171  CG  PHE C 177     4938   4938   4938      0      0      0       C
ATOM   4172  CD1 PHE C 177     129.959 141.160 140.236  1.00 38.99           C
ANISOU 4172  CD1 PHE C 177     4938   4938   4938      0      0      0       C
ATOM   4173  CD2 PHE C 177     129.084 142.449 138.368  1.00 38.99           C
ANISOU 4173  CD2 PHE C 177     4938   4938   4938      0      0      0       C
ATOM   4174  CE1 PHE C 177     131.213 141.099 139.607  1.00 38.99           C
ANISOU 4174  CE1 PHE C 177     4938   4938   4938      0      0      0       C
ATOM   4175  CE2 PHE C 177     130.337 142.387 137.740  1.00 38.99           C
ANISOU 4175  CE2 PHE C 177     4938   4938   4938      0      0      0       C
ATOM   4176  CZ  PHE C 177     131.401 141.710 138.357  1.00 38.99           C
ANISOU 4176  CZ  PHE C 177     4938   4938   4938      0      0      0       C
ATOM   4177  HD1 PHE C 177     129.811 140.669 141.205  1.00 38.99           H
ATOM   4178  HD2 PHE C 177     128.249 142.962 137.876  1.00 38.99           H
ATOM   4179  HE1 PHE C 177     132.042 140.563 140.089  1.00 38.99           H
ATOM   4180  HE2 PHE C 177     130.471 142.843 136.754  1.00 38.99           H
ATOM   4181  HZ  PHE C 177     132.378 141.644 137.864  1.00 38.99           H
ATOM   4572  CA  ASN C 227     134.450 146.193 136.981  1.00 39.60           H
ATOM   4575  CB  ASN C 227     133.893 145.339 137.426  1.00 39.60           C
ATOM   4576  CG  ASN C 227     133.958 144.091 136.560  1.00 39.60           C
ATOM   4577  OD1 ASN C 227     134.986 143.378 136.513  1.00 39.60           O
ATOM   4578  ND2 ASN C 227     132.861 143.776 135.834  1.00 39.60           N
ATOM   4579  HB2 ASN C 227     134.372 145.123 138.396  1.00 39.60           H
ATOM   4580  HB3 ASN C 227     132.850 145.662 137.596  1.00 39.60           H
ATOM   4581 HD21 ASN C 227     132.828 142.858 135.369  1.00 39.60           H
ATOM   4582 HD22 ASN C 227     131.990 144.294 135.938  1.00 39.60           H
ATOM   4614  CB  HIS C 231     134.723 145.525 131.299  1.00 40.78           H
ATOM   4615  CG  HIS C 231     135.065 144.633 131.826  1.00 40.78           C
ATOM   4616  ND1 HIS C 231     136.125 143.857 131.394  1.00 40.78           N
ATOM   4617  CD2 HIS C 231     134.598 144.015 132.964  1.00 40.78           C
ATOM   4618  CE1 HIS C 231     136.280 142.828 132.268  1.00 40.78           C
ATOM   4619  NE2 HIS C 231     135.361 142.890 133.236  1.00 40.78           N
ATOM   4620  HD1 HIS C 231     136.699 144.028 130.567  1.00 40.78           H
ATOM   4621  HD2 HIS C 231     133.772 144.309 133.611  1.00 40.78           H
ATOM   4622  HE1 HIS C 231     137.065 142.075 132.172  1.00 40.78           H
ATOM   4742  CB  HIS C 245     139.914 142.039 137.659  1.00 38.12           H
ATOM   4743  CG  HIS C 245     139.178 141.759 136.916  1.00 38.12           C
ATOM   4744  ND1 HIS C 245     139.473 141.004 135.801  1.00 38.12           N
ATOM   4745  CD2 HIS C 245     137.833 142.036 136.835  1.00 38.12           C
ATOM   4746  CE1 HIS C 245     138.331 140.850 135.079  1.00 38.12           C
ATOM   4747  NE2 HIS C 245     137.316 141.468 135.682  1.00 38.12           N
ATOM   4748  HD1 HIS C 245     140.391 140.636 135.554  1.00 38.12           H
ATOM   4749  HD2 HIS C 245     137.205 142.617 137.511  1.00 38.12           H
ATOM   4750  HE1 HIS C 245     138.284 140.307 134.134  1.00 38.12           H
TER
HETATM20960 CU    CU C 301     135.574 142.020 134.970  1.00 91.10          Cu
HETATM25053  O   HOH C 406     132.596 140.530 134.627  1.00 30.00           O
HETATM25054  H1  HOH C 406     132.507 139.529 134.892  1.00 30.00           H
HETATM25055  H2  HOH C 406     131.660 140.900 134.727  1.00 30.00           H
HETATM25064  O   HOH C 415     134.963 140.023 136.996  1.00 30.00           O
HETATM25065  H1  HOH C 415     135.246 140.880 137.381  1.00 30.00           H
HETATM25066  H2  HOH C 415     133.997 140.126 136.851  1.00 30.00           H
