# Supplementary material for: Critical evaluation of three cryo-EM structures of particulate methane monooxygenase by quantum refinement
Source: Acta Crystallogr D Struct Biol. 2025 Oct 8;81(Pt 11):605–20. doi: 10.1107/S2059798325008356 (PMC12576850; doi:10.1107/S2059798325008356)
Supplement: Supplementary file 2 [file d-81-00605-sup2.zip › Coordinates/7s4h/7s4h_CUD_Cu1_qr_b.pdb]

CRYST1  204.000  204.000  204.000  90.00  90.00  90.00 P 1
SCALE1      0.004902  0.000000  0.000000        0.00000
SCALE2      0.000000  0.004902  0.000000        0.00000
SCALE3      0.000000  0.000000  0.004902        0.00000
ATOM   3981  CA  ASP C 156      80.014  83.760  99.060  1.00 44.82           C
ANISOU 3981  CA  ASP C 156     5676   5676   5676     -0      0      0       C
ATOM   3984  CB  ASP C 156      79.951  84.965 100.016  1.00 44.82           C
ANISOU 3984  CB  ASP C 156     5676   5676   5676     -0      0      0       C
ATOM   3985  CG  ASP C 156      79.867  86.327  99.279  1.00 44.82           C
ANISOU 3985  CG  ASP C 156     5676   5676   5676     -0      0      0       C
ATOM   3986  OD1 ASP C 156      78.722  86.666  98.883  1.00 44.82           O
ANISOU 3986  OD1 ASP C 156     5676   5676   5676     -0      0      0       O
ATOM   3987  OD2 ASP C 156      80.952  86.997  99.140  1.00 44.82           O
ANISOU 3987  OD2 ASP C 156     5676   5676   5676     -0      0      0       O
ATOM   3988  HB2 ASP C 156      79.027  84.833 100.610  1.00 44.82           H
ATOM   3989  HB3 ASP C 156      80.832  84.911 100.682  1.00 44.82           H
ATOM   4061  CG  ARG C 165      79.271  91.320  92.300  1.00 43.43           C
ANISOU 4061  CG  ARG C 165     5501   5501   5501     -0     -0      0       C
ATOM   4062  CD  ARG C 165      80.370  91.999  93.123  1.00 43.43           C
ANISOU 4062  CD  ARG C 165     5501   5501   5501     -0     -0      0       C
ATOM   4063  NE  ARG C 165      81.391  91.059  93.577  1.00 43.43           N
ANISOU 4063  NE  ARG C 165     5501   5501   5501     -0     -0      0       N
ATOM   4064  CZ  ARG C 165      81.496  90.494  94.797  1.00 43.43           C
ANISOU 4064  CZ  ARG C 165     5501   5501   5501     -0     -0      0       C
ATOM   4065  NH1 ARG C 165      80.639  90.725  95.792  1.00 43.43           N
ANISOU 4065  NH1 ARG C 165     5501   5501   5501     -0     -0      0       N
ATOM   4066  NH2 ARG C 165      82.518  89.637  95.036  1.00 43.43           N
ANISOU 4066  NH2 ARG C 165     5501   5501   5501     -0     -0      0       N
ATOM   4067  HD2 ARG C 165      80.859  92.762  92.492  1.00 43.43           H
ATOM   4068  HD3 ARG C 165      79.915  92.512  93.988  1.00 43.43           H
ATOM   4069  HE  ARG C 165      82.066  90.748  92.878  1.00 43.43           H
ATOM   4070 HH11 ARG C 165      79.732  91.154  95.620  1.00 43.43           H
ATOM   4071 HH12 ARG C 165      80.792  90.209  96.700  1.00 43.43           H
ATOM   4072 HH21 ARG C 165      83.356  89.682  94.458  1.00 43.43           H
ATOM   4073 HH22 ARG C 165      82.662  89.341  96.005  1.00 43.43           H
ATOM   4132  CB  HIS C 173      75.108  89.426  99.186  1.00 50.29           C
ANISOU 4132  CB  HIS C 173     6369   6369   6369     -0      0     -0       C
ATOM   4133  CG  HIS C 173      76.410  89.958  98.700  1.00 50.29           C
ANISOU 4133  CG  HIS C 173     6369   6369   6369     -0      0     -0       C
ATOM   4134  ND1 HIS C 173      76.482  91.215  98.124  1.00 50.29           N
ANISOU 4134  ND1 HIS C 173     6369   6369   6369     -0      0     -0       N
ATOM   4135  CD2 HIS C 173      77.702  89.478  98.704  1.00 50.29           C
ANISOU 4135  CD2 HIS C 173     6369   6369   6369     -0      0     -0       C
ATOM   4136  CE1 HIS C 173      77.785  91.455  97.804  1.00 50.29           C
ANISOU 4136  CE1 HIS C 173     6369   6369   6369     -0      0     -0       C
ATOM   4137  NE2 HIS C 173      78.545  90.421  98.147  1.00 50.29           N
ANISOU 4137  NE2 HIS C 173     6369   6369   6369     -0      0     -0       N
ATOM   4138  HD1 HIS C 173      75.690  91.830  97.934  1.00 50.29           H
ATOM   4139  HD2 HIS C 173      78.084  88.491  98.998  1.00 50.29           H
ATOM   4140  HE1 HIS C 173      78.116  92.377  97.320  1.00 50.29           H
ATOM   4170  CB  PHE C 177      76.068  90.896 103.904  1.00 38.99           C
ANISOU 4170  CB  PHE C 177     4938   4938   4938     -0      0      0       C
ATOM   4171  CG  PHE C 177      77.421  90.833 103.254  1.00 38.99           C
ANISOU 4171  CG  PHE C 177     4938   4938   4938     -0      0      0       C
ATOM   4172  CD1 PHE C 177      78.487  90.160 103.875  1.00 38.99           C
ANISOU 4172  CD1 PHE C 177     4938   4938   4938     -0      0      0       C
ATOM   4173  CD2 PHE C 177      77.612  91.449 102.007  1.00 38.99           C
ANISOU 4173  CD2 PHE C 177     4938   4938   4938     -0      0      0       C
ATOM   4174  CE1 PHE C 177      79.741  90.099 103.246  1.00 38.99           C
ANISOU 4174  CE1 PHE C 177     4938   4938   4938     -0      0      0       C
ATOM   4175  CE2 PHE C 177      78.865  91.387 101.378  1.00 38.99           C
ANISOU 4175  CE2 PHE C 177     4938   4938   4938     -0      0      0       C
ATOM   4176  CZ  PHE C 177      79.929  90.710 101.996  1.00 38.99           C
ANISOU 4176  CZ  PHE C 177     4938   4938   4938     -0      0      0       C
ATOM   4177  HD1 PHE C 177      78.338  89.669 104.844  1.00 38.99           H
ATOM   4178  HD2 PHE C 177      76.776  91.962 101.514  1.00 38.99           H
ATOM   4179  HE1 PHE C 177      80.570  89.563 103.727  1.00 38.99           H
ATOM   4180  HE2 PHE C 177      78.999  91.843 100.393  1.00 38.99           H
ATOM   4181  HZ  PHE C 177      80.906  90.644 101.503  1.00 38.99           H
ATOM   4572  CA  ASN C 227      83.193  95.525 100.447  1.00 39.60           C
ATOM   4575  CB  ASN C 227      82.421  94.339 101.065  1.00 39.60           C
ATOM   4576  CG  ASN C 227      82.485  93.091 100.199  1.00 39.60           C
ATOM   4577  OD1 ASN C 227      83.514  92.378 100.151  1.00 39.60           O
ATOM   4578  ND2 ASN C 227      81.388  92.776  99.473  1.00 39.60           N
ATOM   4579  HB2 ASN C 227      82.900  94.123 102.035  1.00 39.60           H
ATOM   4580  HB3 ASN C 227      81.378  94.662 101.235  1.00 39.60           H
ATOM   4581 HD21 ASN C 227      81.355  91.858  99.008  1.00 39.60           H
ATOM   4582 HD22 ASN C 227      80.517  93.294  99.577  1.00 39.60           H
ATOM   4614  CB  HIS C 231      83.125  94.855  94.743  1.00 40.78           C
ATOM   4615  CG  HIS C 231      83.593  93.633  95.465  1.00 40.78           C
ATOM   4616  ND1 HIS C 231      84.653  92.857  95.033  1.00 40.78           N
ATOM   4617  CD2 HIS C 231      83.125  93.015  96.603  1.00 40.78           C
ATOM   4618  CE1 HIS C 231      84.808  91.828  95.907  1.00 40.78           C
ATOM   4619  NE2 HIS C 231      83.889  91.890  96.875  1.00 40.78           N
ATOM   4620  HD1 HIS C 231      85.227  93.028  94.206  1.00 40.78           H
ATOM   4621  HD2 HIS C 231      82.300  93.309  97.250  1.00 40.78           H
ATOM   4622  HE1 HIS C 231      85.593  91.075  95.811  1.00 40.78           H
ATOM   4742  CB  HIS C 245      88.714  91.142 101.572  1.00 38.12           C
ATOM   4743  CG  HIS C 245      87.706  90.759 100.555  1.00 38.12           C
ATOM   4744  ND1 HIS C 245      88.000  90.004  99.440  1.00 38.12           N
ATOM   4745  CD2 HIS C 245      86.361  91.036 100.474  1.00 38.12           C
ATOM   4746  CE1 HIS C 245      86.859  89.850  98.718  1.00 38.12           C
ATOM   4747  NE2 HIS C 245      85.844  90.468  99.321  1.00 38.12           N
ATOM   4748  HD1 HIS C 245      88.919  89.636  99.193  1.00 38.12           H
ATOM   4749  HD2 HIS C 245      85.733  91.617 101.150  1.00 38.12           H
ATOM   4750  HE1 HIS C 245      86.812  89.307  97.773  1.00 38.12           H
TER
HETATM20960 CU    CU C 301      84.102  91.020  98.609  1.00 91.10          Cu
HETATM25053  O   HOH C 406      81.124  89.530  98.265  1.00 30.00           O
HETATM25054  H1  HOH C 406      81.035  88.529  98.531  1.00 30.00           H
HETATM25055  H2  HOH C 406      80.188  89.900  98.366  1.00 30.00           H
HETATM25064  O   HOH C 415      83.491  89.023 100.635  1.00 30.00           O
HETATM25065  H1  HOH C 415      83.774  89.880 101.019  1.00 30.00           H
HETATM25066  H2  HOH C 415      82.525  89.126 100.490  1.00 30.00           H
