# Supplementary material for: Critical evaluation of three cryo-EM structures of particulate methane monooxygenase by quantum refinement
Source: Acta Crystallogr D Struct Biol. 2025 Oct 8;81(Pt 11):605–20. doi: 10.1107/S2059798325008356 (PMC12576850; doi:10.1107/S2059798325008356)
Supplement: Supplementary file 2 [file d-81-00605-sup2.zip › Coordinates/7s4h/7s4h_CUB_Cu2_qr.pdb]

CRYST1  101.906  102.634  114.083  90.00  90.00  90.00 P 1
SCALE1      0.009813  0.000000  0.000000        0.00000
SCALE2      0.000000  0.009743  0.000000        0.00000
SCALE3      0.000000  0.000000  0.008766        0.00000
ATOM      1  N   HIS A  33      74.013  86.861  82.129  1.00 49.32           N
ANISOU    1  N   HIS A  33     6246   6246   6246      0      0     -0       N
ATOM      2  CA  HIS A  33      73.269  87.214  83.356  1.00 49.32           C
ANISOU    2  CA  HIS A  33     6246   6246   6246      0      0     -0       C
ATOM      3  C   HIS A  33      73.853  88.347  84.221  1.00 49.32           C
ANISOU    3  C   HIS A  33     6246   6246   6246      0      0     -0       C
ATOM      5  CB  HIS A  33      73.027  85.952  84.191  1.00 49.32           C
ANISOU    5  CB  HIS A  33     6246   6246   6246      0      0     -0       C
ATOM      6  CG  HIS A  33      71.955  85.098  83.582  1.00 49.32           C
ANISOU    6  CG  HIS A  33     6246   6246   6246      0      0     -0       C
ATOM      7  ND1 HIS A  33      71.815  84.923  82.208  1.00 49.32           N
ANISOU    7  ND1 HIS A  33     6246   6246   6246      0      0     -0       N
ATOM      8  CD2 HIS A  33      70.915  84.442  84.205  1.00 49.32           C
ANISOU    8  CD2 HIS A  33     6246   6246   6246      0      0     -0       C
ATOM      9  CE1 HIS A  33      70.720  84.188  82.012  1.00 49.32           C
ANISOU    9  CE1 HIS A  33     6246   6246   6246      0      0     -0       C
ATOM     10  NE2 HIS A  33      70.154  83.878  83.199  1.00 49.32           N
ANISOU   10  NE2 HIS A  33     6246   6246   6246      0      0     -0       N
ATOM     11  H   HIS A  33      74.221  87.682  81.548  1.00 30.00           H
ATOM     12  H2  HIS A  33      74.899  86.385  82.350  1.00 30.00           H
ATOM     13  HA  HIS A  33      72.294  87.609  83.019  1.00 49.32           H
ATOM     14  HB2 HIS A  33      73.975  85.386  84.287  1.00 49.32           H
ATOM     15  HB3 HIS A  33      72.715  86.229  85.212  1.00 49.32           H
ATOM     16  HD2 HIS A  33      70.650  84.359  85.258  1.00 49.32           H
ATOM     17  HE1 HIS A  33      70.335  83.866  81.043  1.00 49.32           H
ATOM     18  HE2 HIS A  33      69.318  83.304  83.322  1.00 49.32           H
ATOM    870  CB  HIS A 137      72.240  82.243  79.997  1.00 38.99           C
ANISOU  870  CB  HIS A 137     4938   4938   4938      0      0      0       C
ATOM    871  CG  HIS A 137      71.866  83.326  79.049  1.00 38.99           C
ANISOU  871  CG  HIS A 137     4938   4938   4938      0      0      0       C
ATOM    872  ND1 HIS A 137      72.064  84.671  79.304  1.00 38.99           N
ANISOU  872  ND1 HIS A 137     4938   4938   4938      0      0      0       N
ATOM    873  CD2 HIS A 137      71.254  83.188  77.825  1.00 38.99           C
ANISOU  873  CD2 HIS A 137     4938   4938   4938      0      0      0       C
ATOM    874  CE1 HIS A 137      71.591  85.343  78.252  1.00 38.99           C
ANISOU  874  CE1 HIS A 137     4938   4938   4938      0      0      0       C
ATOM    875  NE2 HIS A 137      71.091  84.470  77.340  1.00 38.99           N
ANISOU  875  NE2 HIS A 137     4938   4938   4938      0      0      0       N
ATOM    876  HD2 HIS A 137      70.921  82.304  77.277  1.00 38.99           H
ATOM    877  HE1 HIS A 137      71.586  86.431  78.156  1.00 38.99           H
ATOM    878  HE2 HIS A 137      70.656  84.720  76.452  1.00 38.99           H
ATOM    890  CB  HIS A 139      77.944  85.316  78.086  1.00 38.99           C
ANISOU  890  CB  HIS A 139     4938   4938   4938      0      0      0       C
ATOM    891  CG  HIS A 139      76.551  85.671  78.456  1.00 38.99           C
ANISOU  891  CG  HIS A 139     4938   4938   4938      0      0      0       C
ATOM    892  ND1 HIS A 139      75.908  86.792  77.966  1.00 38.99           N
ANISOU  892  ND1 HIS A 139     4938   4938   4938      0      0      0       N
ATOM    893  CD2 HIS A 139      75.709  85.144  79.406  1.00 38.99           C
ANISOU  893  CD2 HIS A 139     4938   4938   4938      0      0      0       C
ATOM    894  CE1 HIS A 139      74.717  86.919  78.608  1.00 38.99           C
ANISOU  894  CE1 HIS A 139     4938   4938   4938      0      0      0       C
ATOM    895  NE2 HIS A 139      74.580  85.935  79.495  1.00 38.99           N
ANISOU  895  NE2 HIS A 139     4938   4938   4938      0      0      0       N
ATOM    896  HD1 HIS A 139      76.275  87.430  77.257  1.00 38.99           H
ATOM    897  HD2 HIS A 139      75.826  84.250  80.018  1.00 38.99           H
ATOM    898  HE1 HIS A 139      73.993  87.710  78.409  1.00 38.99           H
TER
HETATM20913 CU    CU A 501      73.100  85.542  80.804  1.00 55.70          Cu
HETATM24979  O   HOH A 626      74.575  83.907  82.071  1.00 37.35           O
HETATM24980  H1  HOH A 626      75.526  83.703  82.204  1.00 37.35           H
HETATM24981  H2  HOH A 626      74.108  83.128  82.444  1.00 37.35           H
HETATM24994  O   HOH A 639      71.804  88.128  79.626  1.00 43.20           O
HETATM24995  H1  HOH A 639      71.891  89.036  79.259  1.00 43.20           H
HETATM24996  H2  HOH A 639      70.856  88.071  79.878  1.00 43.20           H
