# Supplementary material for: Critical evaluation of three cryo-EM structures of particulate methane monooxygenase by quantum refinement
Source: Acta Crystallogr D Struct Biol. 2025 Oct 8;81(Pt 11):605–20. doi: 10.1107/S2059798325008356 (PMC12576850; doi:10.1107/S2059798325008356)
Supplement: Supplementary file 2 [file d-81-00605-sup2.zip › Coordinates/7s4h/7s4h_CUD_Cu2_qm.pdb]

CRYST1  204.000  204.000  204.000  90.00  90.00  90.00 P 1
SCALE1      0.004902  0.000000  0.000000        0.00000
SCALE2      0.000000  0.004902  0.000000        0.00000
SCALE3      0.000000  0.000000  0.004902        0.00000
ATOM   3981  CA  ASP C 156     131.512 135.080 135.716  1.00 44.82           H
ANISOU 3981  CA  ASP C 156     5676   5676   5676      0      0      0       H
ATOM   3984  CB  ASP C 156     131.553 135.946 136.412  1.00 44.82           C
ANISOU 3984  CB  ASP C 156     5676   5676   5676      0      0      0       C
ATOM   3985  CG  ASP C 156     131.407 137.252 135.694  1.00 44.82           C
ANISOU 3985  CG  ASP C 156     5676   5676   5676      0      0      0       C
ATOM   3986  OD1 ASP C 156     130.268 137.631 135.309  1.00 44.82           O
ANISOU 3986  OD1 ASP C 156     5676   5676   5676      0      0      0       O
ATOM   3987  OD2 ASP C 156     132.427 137.985 135.467  1.00 44.82           O
ANISOU 3987  OD2 ASP C 156     5676   5676   5676      0      0      0       O
ATOM   3988  HB2 ASP C 156     130.747 135.831 137.157  1.00 44.82           H
ATOM   3989  HB3 ASP C 156     132.534 135.943 136.915  1.00 44.82           H
ATOM   4061  CG  ARG C 165     131.064 142.411 128.928  1.00 43.43           H
ANISOU 4061  CG  ARG C 165     5501   5501   5501      0      0      0       H
ATOM   4062  CD  ARG C 165     131.874 142.868 129.534  1.00 43.43           C
ANISOU 4062  CD  ARG C 165     5501   5501   5501      0      0      0       C
ATOM   4063  NE  ARG C 165     132.879 141.893 129.965  1.00 43.43           N
ANISOU 4063  NE  ARG C 165     5501   5501   5501      0      0      0       N
ATOM   4064  CZ  ARG C 165     132.942 141.301 131.172  1.00 43.43           C
ANISOU 4064  CZ  ARG C 165     5501   5501   5501      0      0      0       C
ATOM   4065  NH1 ARG C 165     132.004 141.466 132.107  1.00 43.43           N
ANISOU 4065  NH1 ARG C 165     5501   5501   5501      0      0      0       N
ATOM   4066  NH2 ARG C 165     134.005 140.516 131.474  1.00 43.43           N
ANISOU 4066  NH2 ARG C 165     5501   5501   5501      0      0      0       N
ATOM   4067  HD2 ARG C 165     132.379 143.637 128.924  1.00 43.43           H
ATOM   4068  HD3 ARG C 165     131.443 143.364 130.420  1.00 43.43           H
ATOM   4069  HE  ARG C 165     133.579 141.614 129.277  1.00 43.43           H
ATOM   4070 HH11 ARG C 165     131.062 141.771 131.868  1.00 43.43           H
ATOM   4071 HH12 ARG C 165     132.145 140.993 133.033  1.00 43.43           H
ATOM   4072 HH21 ARG C 165     134.883 140.657 130.979  1.00 43.43           H
ATOM   4073 HH22 ARG C 165     134.078 140.192 132.442  1.00 43.43           H
ATOM   4132  CB  HIS C 173     126.983 140.588 135.401  1.00 50.29           H
ANISOU 4132  CB  HIS C 173     6369   6369   6369      0      0      0       H
ATOM   4133  CG  HIS C 173     127.954 140.982 135.110  1.00 50.29           C
ANISOU 4133  CG  HIS C 173     6369   6369   6369      0      0      0       C
ATOM   4134  ND1 HIS C 173     128.066 142.299 134.694  1.00 50.29           N
ANISOU 4134  ND1 HIS C 173     6369   6369   6369      0      0      0       N
ATOM   4135  CD2 HIS C 173     129.220 140.456 135.006  1.00 50.29           C
ANISOU 4135  CD2 HIS C 173     6369   6369   6369      0      0      0       C
ATOM   4136  CE1 HIS C 173     129.368 142.526 134.365  1.00 50.29           C
ANISOU 4136  CE1 HIS C 173     6369   6369   6369      0      0      0       C
ATOM   4137  NE2 HIS C 173     130.095 141.426 134.549  1.00 50.29           N
ANISOU 4137  NE2 HIS C 173     6369   6369   6369      0      0      0       N
ATOM   4138  HD1 HIS C 173     127.300 142.972 134.621  1.00 50.29           H
ATOM   4139  HD2 HIS C 173     129.560 139.436 135.201  1.00 50.29           H
ATOM   4140  HE1 HIS C 173     129.732 143.491 134.004  1.00 50.29           H
ATOM   4170  CB  PHE C 177     127.905 141.881 140.082  1.00 38.99           H
ANISOU 4170  CB  PHE C 177     4938   4938   4938      0      0      0       H
ATOM   4171  CG  PHE C 177     128.891 141.831 139.608  1.00 38.99           C
ANISOU 4171  CG  PHE C 177     4938   4938   4938      0      0      0       C
ATOM   4172  CD1 PHE C 177     129.952 141.155 140.231  1.00 38.99           C
ANISOU 4172  CD1 PHE C 177     4938   4938   4938      0      0      0       C
ATOM   4173  CD2 PHE C 177     129.084 142.440 138.359  1.00 38.99           C
ANISOU 4173  CD2 PHE C 177     4938   4938   4938      0      0      0       C
ATOM   4174  CE1 PHE C 177     131.204 141.078 139.602  1.00 38.99           C
ANISOU 4174  CE1 PHE C 177     4938   4938   4938      0      0      0       C
ATOM   4175  CE2 PHE C 177     130.335 142.364 137.733  1.00 38.99           C
ANISOU 4175  CE2 PHE C 177     4938   4938   4938      0      0      0       C
ATOM   4176  CZ  PHE C 177     131.392 141.678 138.348  1.00 38.99           C
ANISOU 4176  CZ  PHE C 177     4938   4938   4938      0      0      0       C
ATOM   4177  HD1 PHE C 177     129.804 140.675 141.205  1.00 38.99           H
ATOM   4178  HD2 PHE C 177     128.254 142.963 137.869  1.00 38.99           H
ATOM   4179  HE1 PHE C 177     132.029 140.541 140.085  1.00 38.99           H
ATOM   4180  HE2 PHE C 177     130.476 142.820 136.748  1.00 38.99           H
ATOM   4181  HZ  PHE C 177     132.361 141.599 137.838  1.00 38.99           H
ATOM   4572  CA  ASN C 227     134.428 146.202 136.999  1.00 39.60           H
ATOM   4575  CB  ASN C 227     133.853 145.363 137.446  1.00 39.60           C
ATOM   4576  CG  ASN C 227     134.028 144.099 136.637  1.00 39.60           C
ATOM   4577  OD1 ASN C 227     135.110 143.478 136.592  1.00 39.60           O
ATOM   4578  ND2 ASN C 227     132.960 143.655 135.924  1.00 39.60           N
ATOM   4579  HB2 ASN C 227     134.265 145.194 138.455  1.00 39.60           H
ATOM   4580  HB3 ASN C 227     132.794 145.662 137.530  1.00 39.60           H
ATOM   4581 HD21 ASN C 227     133.028 142.747 135.448  1.00 39.60           H
ATOM   4582 HD22 ASN C 227     132.049 144.106 135.975  1.00 39.60           H
ATOM   4614  CB  HIS C 231     134.659 145.553 131.384  1.00 40.78           H
ATOM   4615  CG  HIS C 231     134.983 144.669 131.938  1.00 40.78           C
ATOM   4616  ND1 HIS C 231     136.066 143.905 131.536  1.00 40.78           N
ATOM   4617  CD2 HIS C 231     134.487 144.038 133.058  1.00 40.78           C
ATOM   4618  CE1 HIS C 231     136.212 142.876 132.406  1.00 40.78           C
ATOM   4619  NE2 HIS C 231     135.267 142.926 133.346  1.00 40.78           N
ATOM   4620  HD1 HIS C 231     136.674 144.098 130.739  1.00 40.78           H
ATOM   4621  HD2 HIS C 231     133.636 144.313 133.681  1.00 40.78           H
ATOM   4622  HE1 HIS C 231     137.003 142.127 132.338  1.00 40.78           H
ATOM   4742  CB  HIS C 245     139.903 142.048 137.659  1.00 38.12           H
ATOM   4743  CG  HIS C 245     139.190 141.789 136.886  1.00 38.12           C
ATOM   4744  ND1 HIS C 245     139.494 140.956 135.828  1.00 38.12           N
ATOM   4745  CD2 HIS C 245     137.871 142.138 136.720  1.00 38.12           C
ATOM   4746  CE1 HIS C 245     138.383 140.827 135.057  1.00 38.12           C
ATOM   4747  NE2 HIS C 245     137.382 141.542 135.568  1.00 38.12           N
ATOM   4748  HD1 HIS C 245     140.402 140.527 135.649  1.00 38.12           H
ATOM   4749  HD2 HIS C 245     137.242 142.773 137.343  1.00 38.12           H
ATOM   4750  HE1 HIS C 245     138.344 140.216 134.155  1.00 38.12           H
TER
HETATM20960 CU    CU C 301     135.456 141.921 135.053  1.00 91.10          Cu
HETATM25053  O   HOH C 406     132.600 140.356 134.645  1.00 30.00           O
HETATM25054  H1  HOH C 406     132.441 139.336 134.879  1.00 30.00           H
HETATM25055  H2  HOH C 406     131.703 140.815 134.798  1.00 30.00           H
HETATM25064  O   HOH C 415     134.619 140.587 136.295  1.00 30.00           O
HETATM25065  H1  HOH C 415     134.490 140.957 137.196  1.00 30.00           H
HETATM25066  H2  HOH C 415     133.711 140.382 135.887  1.00 30.00           H
