# Supplementary material for: Critical evaluation of three cryo-EM structures of particulate methane monooxygenase by quantum refinement
Source: Acta Crystallogr D Struct Biol. 2025 Oct 8;81(Pt 11):605–20. doi: 10.1107/S2059798325008356 (PMC12576850; doi:10.1107/S2059798325008356)
Supplement: Supplementary file 2 [file d-81-00605-sup2.zip › Coordinates/7s4h/7s4h_CUA_Cu2_qr.pdb]

CRYST1  101.906  102.634  114.083  90.00  90.00  90.00 P 1
SCALE1      0.009813  0.000000  0.000000        0.00000
SCALE2      0.000000  0.009743  0.000000        0.00000
SCALE3      0.000000  0.000000  0.008766        0.00000
ATOM    126  CB  HIS A  48      81.780  95.928  68.605  1.00 39.26           C
ANISOU  126  CB  HIS A  48     4972   4972   4972     -0     -0      0       C
ATOM    127  CG  HIS A  48      81.781  97.339  69.111  1.00 39.26           C
ANISOU  127  CG  HIS A  48     4972   4972   4972     -0     -0      0       C
ATOM    128  ND1 HIS A  48      82.662  98.355  68.761  1.00 39.26           N
ANISOU  128  ND1 HIS A  48     4972   4972   4972     -0     -0      0       N
ATOM    129  CD2 HIS A  48      80.927  97.807  70.094  1.00 39.26           C
ANISOU  129  CD2 HIS A  48     4972   4972   4972     -0     -0      0       C
ATOM    130  CE1 HIS A  48      82.350  99.410  69.535  1.00 39.26           C
ANISOU  130  CE1 HIS A  48     4972   4972   4972     -0     -0      0       C
ATOM    131  NE2 HIS A  48      81.308  99.106  70.339  1.00 39.26           N
ANISOU  131  NE2 HIS A  48     4972   4972   4972     -0     -0      0       N
ATOM    132  HD2 HIS A  48      80.069  97.333  70.571  1.00 39.26           H
ATOM    133  HE1 HIS A  48      82.865 100.372  69.533  1.00 39.26           H
ATOM    134  HE2 HIS A  48      80.866  99.751  71.000  1.00 39.26           H
ATOM    339  CB  HIS A  72      85.596  95.390  66.720  1.00 38.99           C
ANISOU  339  CB  HIS A  72     4938   4938   4938      0      0      0       C
ATOM    340  CG  HIS A  72      86.303  96.641  66.340  1.00 38.99           C
ANISOU  340  CG  HIS A  72     4938   4938   4938      0      0      0       C
ATOM    341  ND1 HIS A  72      85.777  97.910  66.512  1.00 38.99           N
ANISOU  341  ND1 HIS A  72     4938   4938   4938      0      0      0       N
ATOM    342  CD2 HIS A  72      87.550  96.745  65.747  1.00 38.99           C
ANISOU  342  CD2 HIS A  72     4938   4938   4938      0      0      0       C
ATOM    343  CE1 HIS A  72      86.694  98.767  66.051  1.00 38.99           C
ANISOU  343  CE1 HIS A  72     4938   4938   4938      0      0      0       C
ATOM    344  NE2 HIS A  72      87.766  98.088  65.573  1.00 38.99           N
ANISOU  344  NE2 HIS A  72     4938   4938   4938      0      0      0       N
ATOM    345  HD2 HIS A  72      88.258  95.986  65.405  1.00 38.99           H
ATOM    346  HE1 HIS A  72      86.615  99.853  66.043  1.00 38.99           H
ATOM    347  HE2 HIS A  72      88.600  98.515  65.156  1.00 38.99           H
ATOM   2943  CB  GLN A 404      83.192 101.643  64.234  1.00 45.92           C
ANISOU 2943  CB  GLN A 404     5816   5816   5816     -0     -0     -0       C
ATOM   2944  CG  GLN A 404      83.017 101.859  65.743  1.00 45.92           C
ANISOU 2944  CG  GLN A 404     5816   5816   5816     -0     -0     -0       C
ATOM   2945  CD  GLN A 404      84.245 101.463  66.534  1.00 45.92           C
ANISOU 2945  CD  GLN A 404     5816   5816   5816     -0     -0     -0       C
ATOM   2946  OE1 GLN A 404      84.348 100.410  67.232  1.00 45.92           O
ANISOU 2946  OE1 GLN A 404     5816   5816   5816     -0     -0     -0       O
ATOM   2947  NE2 GLN A 404      85.288 102.314  66.526  1.00 45.92           N
ANISOU 2947  NE2 GLN A 404     5816   5816   5816     -0     -0     -0       N
ATOM   2948  HG2 GLN A 404      82.807 102.939  65.884  1.00 45.92           H
ATOM   2949  HG3 GLN A 404      82.146 101.282  66.085  1.00 45.92           H
ATOM   2950 HE21 GLN A 404      85.226 103.236  66.089  1.00 45.92           H
ATOM   2951 HE22 GLN A 404      86.086 102.143  67.148  1.00 45.92           H
TER
HETATM20910 CU    CU A 502      84.177  98.425  67.535  1.00 57.72          Cu
