# Supplementary material for: Critical evaluation of three cryo-EM structures of particulate methane monooxygenase by quantum refinement
Source: Acta Crystallogr D Struct Biol. 2025 Oct 8;81(Pt 11):605–20. doi: 10.1107/S2059798325008356 (PMC12576850; doi:10.1107/S2059798325008356)
Supplement: Supplementary file 2 [file d-81-00605-sup2.zip › Coordinates/7s4h/7s4h_CUB_Cu2_qm.pdb]

CRYST1  204.000  204.000  204.000  90.00  90.00  90.00 P 1
SCALE1      0.004902  0.000000  0.000000        0.00000
SCALE2      0.000000  0.004902  0.000000        0.00000
SCALE3      0.000000  0.000000  0.004902        0.00000
ATOM      1  N   HIS A  33     125.486 137.861 118.490  1.00 49.32           N
ANISOU    1  N   HIS A  33     6246   6246   6246      0      0      0       N
ATOM      2  CA  HIS A  33     124.741 138.214 119.717  1.00 49.32           C
ANISOU    2  CA  HIS A  33     6246   6246   6246      0      0      0       C
ATOM      3  C   HIS A  33     125.165 139.036 120.345  1.00 49.32           H
ANISOU    3  C   HIS A  33     6246   6246   6246      0      0      0       H
ATOM      5  CB  HIS A  33     124.499 136.952 120.552  1.00 49.32           C
ANISOU    5  CB  HIS A  33     6246   6246   6246      0      0      0       C
ATOM      6  CG  HIS A  33     123.427 136.098 119.943  1.00 49.32           C
ANISOU    6  CG  HIS A  33     6246   6246   6246      0      0      0       C
ATOM      7  ND1 HIS A  33     123.287 135.923 118.569  1.00 49.32           N
ANISOU    7  ND1 HIS A  33     6246   6246   6246      0      0      0       N
ATOM      8  CD2 HIS A  33     122.387 135.442 120.566  1.00 49.32           C
ANISOU    8  CD2 HIS A  33     6246   6246   6246      0      0      0       C
ATOM      9  CE1 HIS A  33     122.192 135.188 118.373  1.00 49.32           C
ANISOU    9  CE1 HIS A  33     6246   6246   6246      0      0      0       C
ATOM     10  NE2 HIS A  33     121.626 134.878 119.560  1.00 49.32           N
ANISOU   10  NE2 HIS A  33     6246   6246   6246      0      0      0       N
ATOM     11  H   HIS A  33     125.693 138.682 117.909  1.00 30.00           H
ATOM     12  H2  HIS A  33     126.371 137.385 118.711  1.00 30.00           H
ATOM     13  HA  HIS A  33     123.766 138.609 119.380  1.00 49.32           H
ATOM     14  HB2 HIS A  33     125.447 136.386 120.648  1.00 49.32           H
ATOM     15  HB3 HIS A  33     124.188 137.229 121.573  1.00 49.32           H
ATOM     16  HD2 HIS A  33     122.122 135.359 121.619  1.00 49.32           H
ATOM     17  HE1 HIS A  33     121.807 134.866 117.404  1.00 49.32           H
ATOM     18  HE2 HIS A  33     120.790 134.304 119.683  1.00 49.32           H
ATOM    870  CB  HIS A 137     123.611 133.535 116.102  1.00 38.99           H
ANISOU  870  CB  HIS A 137     4938   4938   4938      0      0      0       H
ATOM    871  CG  HIS A 137     123.338 134.326 115.410  1.00 38.99           C
ANISOU  871  CG  HIS A 137     4938   4938   4938      0      0      0       C
ATOM    872  ND1 HIS A 137     123.536 135.671 115.665  1.00 38.99           N
ANISOU  872  ND1 HIS A 137     4938   4938   4938      0      0      0       N
ATOM    873  CD2 HIS A 137     122.727 134.188 114.186  1.00 38.99           C
ANISOU  873  CD2 HIS A 137     4938   4938   4938      0      0      0       C
ATOM    874  CE1 HIS A 137     123.063 136.343 114.613  1.00 38.99           C
ANISOU  874  CE1 HIS A 137     4938   4938   4938      0      0      0       C
ATOM    875  NE2 HIS A 137     122.563 135.470 113.701  1.00 38.99           N
ANISOU  875  NE2 HIS A 137     4938   4938   4938      0      0      0       N
ATOM    876  HD2 HIS A 137     122.393 133.304 113.639  1.00 38.99           H
ATOM    877  HE1 HIS A 137     123.059 137.431 114.517  1.00 38.99           H
ATOM    878  HE2 HIS A 137     122.128 135.720 112.813  1.00 38.99           H
ATOM    890  CB  HIS A 139     129.040 136.412 114.547  1.00 38.99           H
ANISOU  890  CB  HIS A 139     4938   4938   4938      0      0      0       H
ATOM    891  CG  HIS A 139     128.023 136.671 114.817  1.00 38.99           C
ANISOU  891  CG  HIS A 139     4938   4938   4938      0      0      0       C
ATOM    892  ND1 HIS A 139     127.380 137.792 114.328  1.00 38.99           N
ANISOU  892  ND1 HIS A 139     4938   4938   4938      0      0      0       N
ATOM    893  CD2 HIS A 139     127.181 136.144 115.767  1.00 38.99           C
ANISOU  893  CD2 HIS A 139     4938   4938   4938      0      0      0       C
ATOM    894  CE1 HIS A 139     126.189 137.919 114.969  1.00 38.99           C
ANISOU  894  CE1 HIS A 139     4938   4938   4938      0      0      0       C
ATOM    895  NE2 HIS A 139     126.052 136.935 115.856  1.00 38.99           N
ANISOU  895  NE2 HIS A 139     4938   4938   4938      0      0      0       N
ATOM    896  HD1 HIS A 139     127.748 138.430 113.619  1.00 38.99           H
ATOM    897  HD2 HIS A 139     127.298 135.250 116.379  1.00 38.99           H
ATOM    898  HE1 HIS A 139     125.466 138.710 114.770  1.00 38.99           H
TER
HETATM20913 CU    CU A 501     124.572 136.542 117.165  1.00 55.70          Cu
HETATM24979  O   HOH A 626     126.047 134.907 118.432  1.00 37.35           O
HETATM24980  H1  HOH A 626     126.998 134.703 118.565  1.00 37.35           H
HETATM24981  H2  HOH A 626     125.580 134.128 118.805  1.00 37.35           H
HETATM24994  O   HOH A 639     123.276 139.128 115.987  1.00 43.20           O
HETATM24995  H1  HOH A 639     123.364 140.036 115.620  1.00 43.20           H
HETATM24996  H2  HOH A 639     122.328 139.071 116.239  1.00 43.20           H
