# Supplementary material for: Critical evaluation of three cryo-EM structures of particulate methane monooxygenase by quantum refinement
Source: Acta Crystallogr D Struct Biol. 2025 Oct 8;81(Pt 11):605–20. doi: 10.1107/S2059798325008356 (PMC12576850; doi:10.1107/S2059798325008356)
Supplement: Supplementary file 2 [file d-81-00605-sup2.zip › Coordinates/7s4h/7s4h_CUD_Cu2_qr.pdb]

CRYST1  204.000  204.000  204.000  90.00  90.00  90.00 P 1
SCALE1      0.004902  0.000000  0.000000        0.00000
SCALE2      0.000000  0.004902  0.000000        0.00000
SCALE3      0.000000  0.000000  0.004902        0.00000
ATOM   3981  CA  ASP C 156      80.025  83.753  99.092  1.00 44.82           C
ANISOU 3981  CA  ASP C 156     5676   5676   5676     -0      0      0       C
ATOM   3984  CB  ASP C 156      80.081  84.946 100.051  1.00 44.82           C
ANISOU 3984  CB  ASP C 156     5676   5676   5676     -0      0      0       C
ATOM   3985  CG  ASP C 156      79.935  86.252  99.333  1.00 44.82           C
ANISOU 3985  CG  ASP C 156     5676   5676   5676     -0      0      0       C
ATOM   3986  OD1 ASP C 156      78.795  86.631  98.948  1.00 44.82           O
ANISOU 3986  OD1 ASP C 156     5676   5676   5676     -0      0      0       O
ATOM   3987  OD2 ASP C 156      80.955  86.985  99.106  1.00 44.82           O
ANISOU 3987  OD2 ASP C 156     5676   5676   5676     -0      0      0       O
ATOM   3988  HB2 ASP C 156      79.275  84.831 100.795  1.00 44.82           H
ATOM   3989  HB3 ASP C 156      81.061  84.943 100.554  1.00 44.82           H
ATOM   4061  CG  ARG C 165      79.288  91.239  92.338  1.00 43.43           C
ANISOU 4061  CG  ARG C 165     5501   5501   5501     -0     -0      0       C
ATOM   4062  CD  ARG C 165      80.402  91.868  93.173  1.00 43.43           C
ANISOU 4062  CD  ARG C 165     5501   5501   5501     -0     -0      0       C
ATOM   4063  NE  ARG C 165      81.406  90.893  93.603  1.00 43.43           N
ANISOU 4063  NE  ARG C 165     5501   5501   5501     -0     -0      0       N
ATOM   4064  CZ  ARG C 165      81.469  90.301  94.811  1.00 43.43           C
ANISOU 4064  CZ  ARG C 165     5501   5501   5501     -0     -0      0       C
ATOM   4065  NH1 ARG C 165      80.532  90.466  95.746  1.00 43.43           N
ANISOU 4065  NH1 ARG C 165     5501   5501   5501     -0     -0      0       N
ATOM   4066  NH2 ARG C 165      82.532  89.516  95.113  1.00 43.43           N
ANISOU 4066  NH2 ARG C 165     5501   5501   5501     -0     -0      0       N
ATOM   4067  HD2 ARG C 165      80.906  92.637  92.563  1.00 43.43           H
ATOM   4068  HD3 ARG C 165      79.971  92.364  94.059  1.00 43.43           H
ATOM   4069  HE  ARG C 165      82.107  90.614  92.916  1.00 43.43           H
ATOM   4070 HH11 ARG C 165      79.589  90.771  95.507  1.00 43.43           H
ATOM   4071 HH12 ARG C 165      80.673  89.993  96.672  1.00 43.43           H
ATOM   4072 HH21 ARG C 165      83.411  89.657  94.617  1.00 43.43           H
ATOM   4073 HH22 ARG C 165      82.606  89.192  96.081  1.00 43.43           H
ATOM   4132  CB  HIS C 173      75.153  89.442  99.147  1.00 50.29           C
ANISOU 4132  CB  HIS C 173     6369   6369   6369     -0      0     -0       C
ATOM   4133  CG  HIS C 173      76.482  89.982  98.749  1.00 50.29           C
ANISOU 4133  CG  HIS C 173     6369   6369   6369     -0      0     -0       C
ATOM   4134  ND1 HIS C 173      76.594  91.299  98.333  1.00 50.29           N
ANISOU 4134  ND1 HIS C 173     6369   6369   6369     -0      0     -0       N
ATOM   4135  CD2 HIS C 173      77.748  89.456  98.645  1.00 50.29           C
ANISOU 4135  CD2 HIS C 173     6369   6369   6369     -0      0     -0       C
ATOM   4136  CE1 HIS C 173      77.895  91.526  98.004  1.00 50.29           C
ANISOU 4136  CE1 HIS C 173     6369   6369   6369     -0      0     -0       C
ATOM   4137  NE2 HIS C 173      78.623  90.426  98.188  1.00 50.29           N
ANISOU 4137  NE2 HIS C 173     6369   6369   6369     -0      0     -0       N
ATOM   4138  HD1 HIS C 173      75.828  91.972  98.260  1.00 50.29           H
ATOM   4139  HD2 HIS C 173      78.087  88.436  98.840  1.00 50.29           H
ATOM   4140  HE1 HIS C 173      78.260  92.491  97.643  1.00 50.29           H
ATOM   4170  CB  PHE C 177      76.068  90.899 103.896  1.00 38.99           C
ANISOU 4170  CB  PHE C 177     4938   4938   4938     -0      0      0       C
ATOM   4171  CG  PHE C 177      77.419  90.831 103.247  1.00 38.99           C
ANISOU 4171  CG  PHE C 177     4938   4938   4938     -0      0      0       C
ATOM   4172  CD1 PHE C 177      78.480  90.155 103.870  1.00 38.99           C
ANISOU 4172  CD1 PHE C 177     4938   4938   4938     -0      0      0       C
ATOM   4173  CD2 PHE C 177      77.612  91.440 101.998  1.00 38.99           C
ANISOU 4173  CD2 PHE C 177     4938   4938   4938     -0      0      0       C
ATOM   4174  CE1 PHE C 177      79.732  90.078 103.241  1.00 38.99           C
ANISOU 4174  CE1 PHE C 177     4938   4938   4938     -0      0      0       C
ATOM   4175  CE2 PHE C 177      78.863  91.364 101.372  1.00 38.99           C
ANISOU 4175  CE2 PHE C 177     4938   4938   4938     -0      0      0       C
ATOM   4176  CZ  PHE C 177      79.920  90.678 101.987  1.00 38.99           C
ANISOU 4176  CZ  PHE C 177     4938   4938   4938     -0      0      0       C
ATOM   4177  HD1 PHE C 177      78.332  89.675 104.844  1.00 38.99           H
ATOM   4178  HD2 PHE C 177      76.782  91.963 101.507  1.00 38.99           H
ATOM   4179  HE1 PHE C 177      80.557  89.541 103.724  1.00 38.99           H
ATOM   4180  HE2 PHE C 177      79.004  91.820 100.387  1.00 38.99           H
ATOM   4181  HZ  PHE C 177      80.889  90.599 101.477  1.00 38.99           H
ATOM   4572  CA  ASN C 227      83.180  95.528 100.465  1.00 39.60           C
ATOM   4575  CB  ASN C 227      82.381  94.363 101.085  1.00 39.60           C
ATOM   4576  CG  ASN C 227      82.556  93.099 100.276  1.00 39.60           C
ATOM   4577  OD1 ASN C 227      83.638  92.478 100.231  1.00 39.60           O
ATOM   4578  ND2 ASN C 227      81.488  92.655  99.563  1.00 39.60           N
ATOM   4579  HB2 ASN C 227      82.793  94.194 102.094  1.00 39.60           H
ATOM   4580  HB3 ASN C 227      81.321  94.662 101.169  1.00 39.60           H
ATOM   4581 HD21 ASN C 227      81.556  91.747  99.087  1.00 39.60           H
ATOM   4582 HD22 ASN C 227      80.577  93.106  99.614  1.00 39.60           H
ATOM   4614  CB  HIS C 231      83.067  94.880  94.818  1.00 40.78           C
ATOM   4615  CG  HIS C 231      83.511  93.669  95.577  1.00 40.78           C
ATOM   4616  ND1 HIS C 231      84.594  92.905  95.175  1.00 40.78           N
ATOM   4617  CD2 HIS C 231      83.015  93.038  96.697  1.00 40.78           C
ATOM   4618  CE1 HIS C 231      84.740  91.876  96.045  1.00 40.78           C
ATOM   4619  NE2 HIS C 231      83.794  91.926  96.985  1.00 40.78           N
ATOM   4620  HD1 HIS C 231      85.202  93.098  94.378  1.00 40.78           H
ATOM   4621  HD2 HIS C 231      82.164  93.313  97.320  1.00 40.78           H
ATOM   4622  HE1 HIS C 231      85.530  91.127  95.977  1.00 40.78           H
ATOM   4742  CB  HIS C 245      88.694  91.144 101.584  1.00 38.12           C
ATOM   4743  CG  HIS C 245      87.718  90.789 100.525  1.00 38.12           C
ATOM   4744  ND1 HIS C 245      88.022  89.956  99.467  1.00 38.12           N
ATOM   4745  CD2 HIS C 245      86.399  91.138 100.358  1.00 38.12           C
ATOM   4746  CE1 HIS C 245      86.911  89.827  98.696  1.00 38.12           C
ATOM   4747  NE2 HIS C 245      85.910  90.542  99.207  1.00 38.12           N
ATOM   4748  HD1 HIS C 245      88.930  89.527  99.288  1.00 38.12           H
ATOM   4749  HD2 HIS C 245      85.770  91.773 100.982  1.00 38.12           H
ATOM   4750  HE1 HIS C 245      86.872  89.216  97.794  1.00 38.12           H
TER
HETATM20960 CU    CU C 301      83.984  90.921  98.692  1.00 91.10          Cu
HETATM25053  O   HOH C 406      81.128  89.356  98.283  1.00 30.00           O
HETATM25054  H1  HOH C 406      80.968  88.336  98.518  1.00 30.00           H
HETATM25055  H2  HOH C 406      80.231  89.815  98.437  1.00 30.00           H
HETATM25064  O   HOH C 415      83.147  89.587  99.934  1.00 30.00           O
HETATM25065  H1  HOH C 415      83.018  89.957 100.835  1.00 30.00           H
HETATM25066  H2  HOH C 415      82.239  89.382  99.526  1.00 30.00           H
