# Supplementary material for: Critical evaluation of three cryo-EM structures of particulate methane monooxygenase by quantum refinement
Source: Acta Crystallogr D Struct Biol. 2025 Oct 8;81(Pt 11):605–20. doi: 10.1107/S2059798325008356 (PMC12576850; doi:10.1107/S2059798325008356)
Supplement: Supplementary file 2 [file d-81-00605-sup2.zip › Coordinates/7s4h/7s4h_CUB_Cu1_qr.pdb]

CRYST1  101.906  102.634  114.083  90.00  90.00  90.00 P 1
SCALE1      0.009813  0.000000  0.000000        0.00000
SCALE2      0.000000  0.009743  0.000000        0.00000
SCALE3      0.000000  0.000000  0.008766        0.00000
ATOM      1  N   HIS A  33      74.399  87.237  82.078  1.00 49.32           N
ANISOU    1  N   HIS A  33     6246   6246   6246      0      0     -0       N
ATOM      2  CA  HIS A  33      73.457  87.185  83.190  1.00 49.32           C
ANISOU    2  CA  HIS A  33     6246   6246   6246      0      0     -0       C
ATOM      3  C   HIS A  33      73.879  88.253  84.189  1.00 49.32           C
ANISOU    3  C   HIS A  33     6246   6246   6246      0      0     -0       C
ATOM      5  CB  HIS A  33      73.288  85.823  83.936  1.00 49.32           C
ANISOU    5  CB  HIS A  33     6246   6246   6246      0      0     -0       C
ATOM      6  CG  HIS A  33      72.146  85.003  83.425  1.00 49.32           C
ANISOU    6  CG  HIS A  33     6246   6246   6246      0      0     -0       C
ATOM      7  ND1 HIS A  33      71.966  84.626  82.092  1.00 49.32           N
ANISOU    7  ND1 HIS A  33     6246   6246   6246      0      0     -0       N
ATOM      8  CD2 HIS A  33      71.064  84.544  84.154  1.00 49.32           C
ANISOU    8  CD2 HIS A  33     6246   6246   6246      0      0     -0       C
ATOM      9  CE1 HIS A  33      70.808  83.956  82.038  1.00 49.32           C
ANISOU    9  CE1 HIS A  33     6246   6246   6246      0      0     -0       C
ATOM     10  NE2 HIS A  33      70.246  83.886  83.264  1.00 49.32           N
ANISOU   10  NE2 HIS A  33     6246   6246   6246      0      0     -0       N
ATOM     11  H   HIS A  33      74.140  86.551  81.341  1.00 30.00           H
ATOM     12  H2  HIS A  33      75.339  86.974  82.399  1.00 30.00           H
ATOM     13  HA  HIS A  33      72.485  87.506  82.775  1.00 49.32           H
ATOM     14  HB2 HIS A  33      74.233  85.249  83.836  1.00 49.32           H
ATOM     15  HB3 HIS A  33      73.106  85.979  85.021  1.00 49.32           H
ATOM     16  HD2 HIS A  33      70.822  84.642  85.212  1.00 49.32           H
ATOM     17  HE1 HIS A  33      70.354  83.528  81.142  1.00 49.32           H
ATOM     18  HE2 HIS A  33      69.367  83.422  83.485  1.00 49.32           H
ATOM    870  CB  HIS A 137      72.017  82.221  79.738  1.00 38.99           C
ANISOU  870  CB  HIS A 137     4938   4938   4938      0      0      0       C
ATOM    871  CG  HIS A 137      71.545  83.169  78.675  1.00 38.99           C
ANISOU  871  CG  HIS A 137     4938   4938   4938      0      0      0       C
ATOM    872  ND1 HIS A 137      71.604  84.531  78.872  1.00 38.99           N
ANISOU  872  ND1 HIS A 137     4938   4938   4938      0      0      0       N
ATOM    873  CD2 HIS A 137      71.006  82.902  77.438  1.00 38.99           C
ANISOU  873  CD2 HIS A 137     4938   4938   4938      0      0      0       C
ATOM    874  CE1 HIS A 137      71.122  85.096  77.775  1.00 38.99           C
ANISOU  874  CE1 HIS A 137     4938   4938   4938      0      0      0       C
ATOM    875  NE2 HIS A 137      70.744  84.128  76.874  1.00 38.99           N
ANISOU  875  NE2 HIS A 137     4938   4938   4938      0      0      0       N
ATOM    876  HD2 HIS A 137      70.785  81.957  76.948  1.00 38.99           H
ATOM    877  HE1 HIS A 137      71.025  86.170  77.606  1.00 38.99           H
ATOM    878  HE2 HIS A 137      70.349  84.297  75.947  1.00 38.99           H
ATOM    890  CB  HIS A 139      77.963  85.287  78.166  1.00 38.99           C
ANISOU  890  CB  HIS A 139     4938   4938   4938      0      0      0       C
ATOM    891  CG  HIS A 139      76.567  85.621  78.565  1.00 38.99           C
ANISOU  891  CG  HIS A 139     4938   4938   4938      0      0      0       C
ATOM    892  ND1 HIS A 139      75.906  86.749  78.122  1.00 38.99           N
ANISOU  892  ND1 HIS A 139     4938   4938   4938      0      0      0       N
ATOM    893  CD2 HIS A 139      75.665  84.944  79.358  1.00 38.99           C
ANISOU  893  CD2 HIS A 139     4938   4938   4938      0      0      0       C
ATOM    894  CE1 HIS A 139      74.651  86.741  78.632  1.00 38.99           C
ANISOU  894  CE1 HIS A 139     4938   4938   4938      0      0      0       C
ATOM    895  NE2 HIS A 139      74.479  85.653  79.387  1.00 38.99           N
ANISOU  895  NE2 HIS A 139     4938   4938   4938      0      0      0       N
ATOM    896  HD1 HIS A 139      76.318  87.498  77.564  1.00 38.99           H
ATOM    897  HD2 HIS A 139      75.778  84.032  79.941  1.00 38.99           H
ATOM    898  HE1 HIS A 139      73.896  87.503  78.434  1.00 38.99           H
TER
HETATM20913 CU    CU A 501      72.878  85.093  80.394  1.00 55.70          Cu
HETATM24979  O   HOH A 626      75.011  83.647  82.085  1.00 37.35           O
HETATM24980  H1  HOH A 626      75.518  82.977  82.596  1.00 37.35           H
HETATM24981  H2  HOH A 626      74.070  83.408  82.249  1.00 37.35           H
HETATM24994  O   HOH A 639      71.628  88.087  79.138  1.00 43.20           O
HETATM24995  H1  HOH A 639      71.906  88.984  79.429  1.00 43.20           H
HETATM24996  H2  HOH A 639      70.714  88.010  79.488  1.00 43.20           H
