# Supplementary material for: Critical evaluation of three cryo-EM structures of particulate methane monooxygenase by quantum refinement
Source: Acta Crystallogr D Struct Biol. 2025 Oct 8;81(Pt 11):605–20. doi: 10.1107/S2059798325008356 (PMC12576850; doi:10.1107/S2059798325008356)
Supplement: Supplementary file 2 [file d-81-00605-sup2.zip › Coordinates/7s4h/7s4h_CUD_Cu1_qm.pdb]

CRYST1  204.000  204.000  204.000  90.00  90.00  90.00 P 1
SCALE1      0.004902  0.000000  0.000000        0.00000
SCALE2      0.000000  0.004902  0.000000        0.00000
SCALE3      0.000000  0.000000  0.004902        0.00000
ATOM   3981  CA  ASP C 156     131.514 135.083 135.714  1.00 44.82           H
ANISOU 3981  CA  ASP C 156     5676   5676   5676      0      0      0       H
ATOM   3984  CB  ASP C 156     131.556 135.954 136.409  1.00 44.82           C
ANISOU 3984  CB  ASP C 156     5676   5676   5676      0      0      0       C
ATOM   3985  CG  ASP C 156     131.386 137.292 135.668  1.00 44.82           C
ANISOU 3985  CG  ASP C 156     5676   5676   5676      0      0      0       C
ATOM   3986  OD1 ASP C 156     130.229 137.620 135.313  1.00 44.82           O
ANISOU 3986  OD1 ASP C 156     5676   5676   5676      0      0      0       O
ATOM   3987  OD2 ASP C 156     132.463 137.967 135.471  1.00 44.82           O
ANISOU 3987  OD2 ASP C 156     5676   5676   5676      0      0      0       O
ATOM   3988  HB2 ASP C 156     130.745 135.829 137.151  1.00 44.82           H
ATOM   3989  HB3 ASP C 156     132.534 135.933 136.921  1.00 44.82           H
ATOM   4061  CG  ARG C 165     131.066 142.408 128.930  1.00 43.43           H
ANISOU 4061  CG  ARG C 165     5501   5501   5501      0      0      0       H
ATOM   4062  CD  ARG C 165     131.877 142.865 129.537  1.00 43.43           C
ANISOU 4062  CD  ARG C 165     5501   5501   5501      0      0      0       C
ATOM   4063  NE  ARG C 165     132.876 141.889 129.965  1.00 43.43           N
ANISOU 4063  NE  ARG C 165     5501   5501   5501      0      0      0       N
ATOM   4064  CZ  ARG C 165     132.943 141.301 131.175  1.00 43.43           C
ANISOU 4064  CZ  ARG C 165     5501   5501   5501      0      0      0       C
ATOM   4065  NH1 ARG C 165     132.002 141.460 132.108  1.00 43.43           N
ANISOU 4065  NH1 ARG C 165     5501   5501   5501      0      0      0       N
ATOM   4066  NH2 ARG C 165     134.002 140.508 131.470  1.00 43.43           N
ANISOU 4066  NH2 ARG C 165     5501   5501   5501      0      0      0       N
ATOM   4067  HD2 ARG C 165     132.381 143.634 128.926  1.00 43.43           H
ATOM   4068  HD3 ARG C 165     131.441 143.362 130.421  1.00 43.43           H
ATOM   4069  HE  ARG C 165     133.583 141.617 129.281  1.00 43.43           H
ATOM   4070 HH11 ARG C 165     131.063 141.774 131.870  1.00 43.43           H
ATOM   4071 HH12 ARG C 165     132.151 140.996 133.037  1.00 43.43           H
ATOM   4072 HH21 ARG C 165     134.884 140.660 130.979  1.00 43.43           H
ATOM   4073 HH22 ARG C 165     134.086 140.199 132.443  1.00 43.43           H
ATOM   4132  CB  HIS C 173     126.983 140.587 135.402  1.00 50.29           H
ANISOU 4132  CB  HIS C 173     6369   6369   6369      0      0      0       H
ATOM   4133  CG  HIS C 173     127.952 140.984 135.112  1.00 50.29           C
ANISOU 4133  CG  HIS C 173     6369   6369   6369      0      0      0       C
ATOM   4134  ND1 HIS C 173     128.064 142.302 134.698  1.00 50.29           N
ANISOU 4134  ND1 HIS C 173     6369   6369   6369      0      0      0       N
ATOM   4135  CD2 HIS C 173     129.219 140.452 135.010  1.00 50.29           C
ANISOU 4135  CD2 HIS C 173     6369   6369   6369      0      0      0       C
ATOM   4136  CE1 HIS C 173     129.367 142.526 134.369  1.00 50.29           C
ANISOU 4136  CE1 HIS C 173     6369   6369   6369      0      0      0       C
ATOM   4137  NE2 HIS C 173     130.088 141.426 134.553  1.00 50.29           N
ANISOU 4137  NE2 HIS C 173     6369   6369   6369      0      0      0       N
ATOM   4138  HD1 HIS C 173     127.299 142.975 134.625  1.00 50.29           H
ATOM   4139  HD2 HIS C 173     129.567 139.425 135.197  1.00 50.29           H
ATOM   4140  HE1 HIS C 173     129.734 143.489 134.008  1.00 50.29           H
ATOM   4170  CB  PHE C 177     127.903 141.881 140.083  1.00 38.99           H
ANISOU 4170  CB  PHE C 177     4938   4938   4938      0      0      0       H
ATOM   4171  CG  PHE C 177     128.889 141.831 139.609  1.00 38.99           C
ANISOU 4171  CG  PHE C 177     4938   4938   4938      0      0      0       C
ATOM   4172  CD1 PHE C 177     129.951 141.154 140.232  1.00 38.99           C
ANISOU 4172  CD1 PHE C 177     4938   4938   4938      0      0      0       C
ATOM   4173  CD2 PHE C 177     129.083 142.441 138.360  1.00 38.99           C
ANISOU 4173  CD2 PHE C 177     4938   4938   4938      0      0      0       C
ATOM   4174  CE1 PHE C 177     131.204 141.079 139.601  1.00 38.99           C
ANISOU 4174  CE1 PHE C 177     4938   4938   4938      0      0      0       C
ATOM   4175  CE2 PHE C 177     130.335 142.365 137.733  1.00 38.99           C
ANISOU 4175  CE2 PHE C 177     4938   4938   4938      0      0      0       C
ATOM   4176  CZ  PHE C 177     131.394 141.679 138.347  1.00 38.99           C
ANISOU 4176  CZ  PHE C 177     4938   4938   4938      0      0      0       C
ATOM   4177  HD1 PHE C 177     129.804 140.674 141.207  1.00 38.99           H
ATOM   4178  HD2 PHE C 177     128.254 142.964 137.868  1.00 38.99           H
ATOM   4179  HE1 PHE C 177     132.030 140.541 140.084  1.00 38.99           H
ATOM   4180  HE2 PHE C 177     130.475 142.819 136.749  1.00 38.99           H
ATOM   4181  HZ  PHE C 177     132.360 141.598 137.837  1.00 38.99           H
ATOM   4572  CA  ASN C 227     134.427 146.204 137.001  1.00 39.60           H
ATOM   4575  CB  ASN C 227     133.851 145.367 137.448  1.00 39.60           C
ATOM   4576  CG  ASN C 227     134.027 144.098 136.636  1.00 39.60           C
ATOM   4577  OD1 ASN C 227     135.118 143.496 136.606  1.00 39.60           O
ATOM   4578  ND2 ASN C 227     132.957 143.649 135.936  1.00 39.60           N
ATOM   4579  HB2 ASN C 227     134.263 145.196 138.458  1.00 39.60           H
ATOM   4580  HB3 ASN C 227     132.791 145.664 137.530  1.00 39.60           H
ATOM   4581 HD21 ASN C 227     133.038 142.750 135.443  1.00 39.60           H
ATOM   4582 HD22 ASN C 227     132.050 144.113 135.970  1.00 39.60           H
ATOM   4614  CB  HIS C 231     134.661 145.553 131.381  1.00 40.78           H
ATOM   4615  CG  HIS C 231     134.987 144.669 131.935  1.00 40.78           C
ATOM   4616  ND1 HIS C 231     136.069 143.910 131.536  1.00 40.78           N
ATOM   4617  CD2 HIS C 231     134.488 144.037 133.054  1.00 40.78           C
ATOM   4618  CE1 HIS C 231     136.210 142.877 132.407  1.00 40.78           C
ATOM   4619  NE2 HIS C 231     135.262 142.923 133.350  1.00 40.78           N
ATOM   4620  HD1 HIS C 231     136.673 144.099 130.734  1.00 40.78           H
ATOM   4621  HD2 HIS C 231     133.636 144.312 133.678  1.00 40.78           H
ATOM   4622  HE1 HIS C 231     137.000 142.128 132.335  1.00 40.78           H
ATOM   4742  CB  HIS C 245     139.905 142.049 137.661  1.00 38.12           H
ATOM   4743  CG  HIS C 245     139.194 141.790 136.887  1.00 38.12           C
ATOM   4744  ND1 HIS C 245     139.498 140.956 135.829  1.00 38.12           N
ATOM   4745  CD2 HIS C 245     137.874 142.138 136.718  1.00 38.12           C
ATOM   4746  CE1 HIS C 245     138.383 140.831 135.060  1.00 38.12           C
ATOM   4747  NE2 HIS C 245     137.382 141.543 135.572  1.00 38.12           N
ATOM   4748  HD1 HIS C 245     140.405 140.527 135.649  1.00 38.12           H
ATOM   4749  HD2 HIS C 245     137.241 142.776 137.337  1.00 38.12           H
ATOM   4750  HE1 HIS C 245     138.343 140.221 134.156  1.00 38.12           H
TER
HETATM20960 CU    CU C 301     135.469 141.937 135.007  1.00 91.10          Cu
HETATM25053  O   HOH C 406     132.588 140.345 134.643  1.00 30.00           O
HETATM25054  H1  HOH C 406     132.426 139.305 134.888  1.00 30.00           H
HETATM25055  H2  HOH C 406     131.708 140.813 134.799  1.00 30.00           H
HETATM25064  O   HOH C 415     134.610 140.558 136.298  1.00 30.00           O
HETATM25065  H1  HOH C 415     134.480 140.963 137.182  1.00 30.00           H
HETATM25066  H2  HOH C 415     133.700 140.411 135.870  1.00 30.00           H
