# Supplementary material for: Critical evaluation of three cryo-EM structures of particulate methane monooxygenase by quantum refinement
Source: Acta Crystallogr D Struct Biol. 2025 Oct 8;81(Pt 11):605–20. doi: 10.1107/S2059798325008356 (PMC12576850; doi:10.1107/S2059798325008356)
Supplement: Supplementary file 2 [file d-81-00605-sup2.zip › Coordinates/7s4h/7s4h_CUA_Cu1_qm.pdb]

CRYST1  204.000  204.000  204.000  90.00  90.00  90.00 P 1
SCALE1      0.004902  0.000000  0.000000        0.00000
SCALE2      0.000000  0.004902  0.000000        0.00000
SCALE3      0.000000  0.000000  0.004902        0.00000
ATOM    126  CB  HIS A  48     133.192 147.291 105.135  1.00 39.26           H
ANISOU  126  CB  HIS A  48     4972   4972   4972      0      0      0       H
ATOM    127  CG  HIS A  48     133.169 148.316 105.510  1.00 39.26           C
ANISOU  127  CG  HIS A  48     4972   4972   4972      0      0      0       C
ATOM    128  ND1 HIS A  48     134.140 149.256 105.197  1.00 39.26           N
ANISOU  128  ND1 HIS A  48     4972   4972   4972      0      0      0       N
ATOM    129  CD2 HIS A  48     132.292 148.856 106.422  1.00 39.26           C
ANISOU  129  CD2 HIS A  48     4972   4972   4972      0      0      0       C
ATOM    130  CE1 HIS A  48     133.854 150.347 105.905  1.00 39.26           C
ANISOU  130  CE1 HIS A  48     4972   4972   4972      0      0      0       C
ATOM    131  NE2 HIS A  48     132.746 150.141 106.661  1.00 39.26           N
ANISOU  131  NE2 HIS A  48     4972   4972   4972      0      0      0       N
ATOM    132  HD2 HIS A  48     131.419 148.444 106.922  1.00 39.26           H
ATOM    133  HE1 HIS A  48     134.409 151.285 105.877  1.00 39.26           H
ATOM    134  HE2 HIS A  48     132.324 150.815 107.301  1.00 39.26           H
ATOM    339  CB  HIS A  72     137.287 146.715 102.923  1.00 38.99           H
ANISOU  339  CB  HIS A  72     4938   4938   4938      0      0      0       H
ATOM    340  CG  HIS A  72     137.781 147.649 102.667  1.00 38.99           C
ANISOU  340  CG  HIS A  72     4938   4938   4938      0      0      0       C
ATOM    341  ND1 HIS A  72     137.238 148.876 103.004  1.00 38.99           N
ANISOU  341  ND1 HIS A  72     4938   4938   4938      0      0      0       N
ATOM    342  CD2 HIS A  72     138.970 147.845 102.005  1.00 38.99           C
ANISOU  342  CD2 HIS A  72     4938   4938   4938      0      0      0       C
ATOM    343  CE1 HIS A  72     138.080 149.804 102.554  1.00 38.99           C
ANISOU  343  CE1 HIS A  72     4938   4938   4938      0      0      0       C
ATOM    344  NE2 HIS A  72     139.138 149.212 101.940  1.00 38.99           N
ANISOU  344  NE2 HIS A  72     4938   4938   4938      0      0      0       N
ATOM    345  HD2 HIS A  72     139.706 147.152 101.607  1.00 38.99           H
ATOM    346  HE1 HIS A  72     137.952 150.880 102.651  1.00 38.99           H
ATOM    347  HE2 HIS A  72     139.937 149.696 101.541  1.00 38.99           H
ATOM   2943  CB  GLN A 404     134.599 152.775 101.008  1.00 45.92           H
ANISOU 2943  CB  GLN A 404     5816   5816   5816      0      0      0       H
ATOM   2944  CG  GLN A 404     134.455 152.966 102.088  1.00 45.92           C
ANISOU 2944  CG  GLN A 404     5816   5816   5816      0      0      0       C
ATOM   2945  CD  GLN A 404     135.666 152.556 102.898  1.00 45.92           C
ANISOU 2945  CD  GLN A 404     5816   5816   5816      0      0      0       C
ATOM   2946  OE1 GLN A 404     135.692 151.533 103.601  1.00 45.92           O
ANISOU 2946  OE1 GLN A 404     5816   5816   5816      0      0      0       O
ATOM   2947  NE2 GLN A 404     136.763 153.370 102.816  1.00 45.92           N
ANISOU 2947  NE2 GLN A 404     5816   5816   5816      0      0      0       N
ATOM   2948  HG2 GLN A 404     134.232 154.046 102.224  1.00 45.92           H
ATOM   2949  HG3 GLN A 404     133.598 152.374 102.441  1.00 45.92           H
ATOM   2950 HE21 GLN A 404     136.739 154.265 102.320  1.00 45.92           H
ATOM   2951 HE22 GLN A 404     137.537 153.217 103.468  1.00 45.92           H
TER
HETATM20910 CU    CU A 502     135.640 149.228 104.008  1.00 57.72          Cu
